# Supplementary material for: SMO mutation predicts the effect of immune checkpoint inhibitor: From NSCLC to multiple cancers
Source: Front Immunol. 2022 Nov 3;13:955800. doi: 10.3389/fimmu.2022.955800 (PMC9669061; doi:10.3389/fimmu.2022.955800)
Supplement: Supplementary Table 8 — Significant pathways detected by gene set enrichment analysis. (SMO_MUT vs SMO_WT tumors). (p<0.05 were listed). [file Table_1.xlsx]

## Sheet: GO
NAME	GS<br> follow link to MSigDB	GS DETAILS	SIZE	ES	NES	NOM p-val	FDR q-val	FWER p-val	RANK AT MAX	LEADING EDGE
GOBP_MITOTIC_SISTER_CHROMATID_SEGREGATION	GOBP_MITOTIC_SISTER_CHROMATID_SEGREGATION	Details ...	173	0.717549	3.53318	0	0	0	3078	tags=45%, list=5%, signal=48%
GOBP_SISTER_CHROMATID_SEGREGATION	GOBP_SISTER_CHROMATID_SEGREGATION	Details ...	207	0.681378	3.49328	0	0	0	7202	tags=50%, list=13%, signal=57%
GOBP_CHROMOSOME_SEGREGATION	GOBP_CHROMOSOME_SEGREGATION	Details ...	347	0.628519	3.37853	0	0	0	7345	tags=46%, list=13%, signal=52%
GOBP_DNA_REPLICATION	GOBP_DNA_REPLICATION	Details ...	282	0.63113	3.28791	0	0	0	9682	tags=59%, list=17%, signal=70%
GOBP_MITOTIC_NUCLEAR_DIVISION	GOBP_MITOTIC_NUCLEAR_DIVISION	Details ...	296	0.627908	3.24169	0	0	0	7202	tags=46%, list=13%, signal=52%
GOBP_DNA_DEPENDENT_DNA_REPLICATION	GOBP_DNA_DEPENDENT_DNA_REPLICATION	Details ...	160	0.658459	3.20839	0	0	0	9254	tags=62%, list=16%, signal=74%
GOBP_CELL_CYCLE_CHECKPOINT_SIGNALING	GOBP_CELL_CYCLE_CHECKPOINT_SIGNALING	Details ...	169	0.638806	3.20172	0	0	0	6210	tags=50%, list=11%, signal=56%
GOBP_NUCLEAR_CHROMOSOME_SEGREGATION	GOBP_NUCLEAR_CHROMOSOME_SEGREGATION	Details ...	287	0.619295	3.1975	0	0	0	7333	tags=45%, list=13%, signal=52%
GOBP_MICROTUBULE_CYTOSKELETON_ORGANIZATION_INVOLVED_IN_MITOSIS	GOBP_MICROTUBULE_CYTOSKELETON_ORGANIZATION_INVOLVED_IN_MITOSIS	Details ...	152	0.64812	3.16351	0	0	0	7463	tags=56%, list=13%, signal=64%
GOBP_MITOTIC_CELL_CYCLE_CHECKPOINT_SIGNALING	GOBP_MITOTIC_CELL_CYCLE_CHECKPOINT_SIGNALING	Details ...	129	0.650267	3.11612	0	0	0	6210	tags=50%, list=11%, signal=56%
GOBP_REGULATION_OF_CHROMOSOME_SEGREGATION	GOBP_REGULATION_OF_CHROMOSOME_SEGREGATION	Details ...	89	0.695298	3.1114	0	0	0	7345	tags=51%, list=13%, signal=58%
GOBP_ATTACHMENT_OF_SPINDLE_MICROTUBULES_TO_KINETOCHORE	GOBP_ATTACHMENT_OF_SPINDLE_MICROTUBULES_TO_KINETOCHORE	Details ...	37	0.818453	3.10685	0	0	0	3283	tags=57%, list=6%, signal=60%
GOBP_METAPHASE_ANAPHASE_TRANSITION_OF_CELL_CYCLE	GOBP_METAPHASE_ANAPHASE_TRANSITION_OF_CELL_CYCLE	Details ...	65	0.719106	3.05543	0	0	0	6435	tags=54%, list=11%, signal=61%
GOBP_REGULATION_OF_CHROMOSOME_SEPARATION	GOBP_REGULATION_OF_CHROMOSOME_SEPARATION	Details ...	72	0.708311	3.05098	0	0	0	6613	tags=51%, list=12%, signal=58%
GOBP_RIBOSOME_BIOGENESIS	GOBP_RIBOSOME_BIOGENESIS	Details ...	299	0.575756	3.03376	0	0	0	11052	tags=49%, list=20%, signal=61%
GOBP_CHROMOSOME_SEPARATION	GOBP_CHROMOSOME_SEPARATION	Details ...	97	0.660971	3.01959	0	0	0	6613	tags=47%, list=12%, signal=54%
GOBP_ORGANELLE_FISSION	GOBP_ORGANELLE_FISSION	Details ...	491	0.549319	3.00226	0	0	0	7286	tags=40%, list=13%, signal=46%
GOBP_METAPHASE_PLATE_CONGRESSION	GOBP_METAPHASE_PLATE_CONGRESSION	Details ...	67	0.7029	3.00037	0	0	0	7333	tags=55%, list=13%, signal=63%
GOBP_DNA_INTEGRITY_CHECKPOINT_SIGNALING	GOBP_DNA_INTEGRITY_CHECKPOINT_SIGNALING	Details ...	123	0.629359	2.99817	0	0	0	6210	tags=51%, list=11%, signal=57%
GOBP_RRNA_METABOLIC_PROCESS	GOBP_RRNA_METABOLIC_PROCESS	Details ...	257	0.573853	2.96299	0	0	0	11052	tags=49%, list=20%, signal=61%
GOBP_MITOTIC_SPINDLE_ORGANIZATION	GOBP_MITOTIC_SPINDLE_ORGANIZATION	Details ...	125	0.632744	2.95552	0	0	0	7463	tags=54%, list=13%, signal=62%
GOBP_REGULATION_OF_MITOTIC_SISTER_CHROMATID_SEGREGATION	GOBP_REGULATION_OF_MITOTIC_SISTER_CHROMATID_SEGREGATION	Details ...	46	0.752339	2.95535	0	0	0	2648	tags=48%, list=5%, signal=50%
GOBP_MITOTIC_CELL_CYCLE_PHASE_TRANSITION	GOBP_MITOTIC_CELL_CYCLE_PHASE_TRANSITION	Details ...	428	0.54653	2.95134	0	0	0	9754	tags=47%, list=17%, signal=57%
GOBP_MITOTIC_METAPHASE_PLATE_CONGRESSION	GOBP_MITOTIC_METAPHASE_PLATE_CONGRESSION	Details ...	53	0.74161	2.94892	0	0	0	7202	tags=55%, list=13%, signal=63%
GOBP_NEGATIVE_REGULATION_OF_MITOTIC_CELL_CYCLE_PHASE_TRANSITION	GOBP_NEGATIVE_REGULATION_OF_MITOTIC_CELL_CYCLE_PHASE_TRANSITION	Details ...	173	0.588026	2.9415	0	0	0	6210	tags=43%, list=11%, signal=49%
GOBP_NEGATIVE_REGULATION_OF_METAPHASE_ANAPHASE_TRANSITION_OF_CELL_CYCLE	GOBP_NEGATIVE_REGULATION_OF_METAPHASE_ANAPHASE_TRANSITION_OF_CELL_CYCLE	Details ...	42	0.756912	2.92604	0	0	0	2648	tags=50%, list=5%, signal=52%
GOBP_REGULATION_OF_MITOTIC_CELL_CYCLE_PHASE_TRANSITION	GOBP_REGULATION_OF_MITOTIC_CELL_CYCLE_PHASE_TRANSITION	Details ...	310	0.542482	2.89339	0	0	0	7252	tags=41%, list=13%, signal=47%
GOBP_CHROMOSOME_LOCALIZATION	GOBP_CHROMOSOME_LOCALIZATION	Details ...	84	0.659413	2.88556	0	0	0	7333	tags=48%, list=13%, signal=55%
GOBP_SIGNAL_TRANSDUCTION_IN_RESPONSE_TO_DNA_DAMAGE	GOBP_SIGNAL_TRANSDUCTION_IN_RESPONSE_TO_DNA_DAMAGE	Details ...	174	0.576982	2.87451	0	0	0	6210	tags=44%, list=11%, signal=50%
GOBP_NEGATIVE_REGULATION_OF_CELL_CYCLE_PROCESS	GOBP_NEGATIVE_REGULATION_OF_CELL_CYCLE_PROCESS	Details ...	287	0.548849	2.87341	0	0	0	6538	tags=42%, list=12%, signal=47%
GOBP_REGULATION_OF_CHROMOSOME_ORGANIZATION	GOBP_REGULATION_OF_CHROMOSOME_ORGANIZATION	Details ...	212	0.559955	2.86665	0	0	0	7305	tags=43%, list=13%, signal=49%
GOBP_RIBONUCLEOPROTEIN_COMPLEX_BIOGENESIS	GOBP_RIBONUCLEOPROTEIN_COMPLEX_BIOGENESIS	Details ...	447	0.524561	2.85554	0	0	0	11052	tags=44%, list=20%, signal=54%
GOBP_NEGATIVE_REGULATION_OF_NUCLEAR_DIVISION	GOBP_NEGATIVE_REGULATION_OF_NUCLEAR_DIVISION	Details ...	55	0.696843	2.85163	0	0	0	4282	tags=47%, list=8%, signal=51%
GOBP_NEGATIVE_REGULATION_OF_CHROMOSOME_ORGANIZATION	GOBP_NEGATIVE_REGULATION_OF_CHROMOSOME_ORGANIZATION	Details ...	89	0.6418	2.84508	0	0	0	7131	tags=51%, list=13%, signal=58%
GOBP_NEGATIVE_REGULATION_OF_CELL_CYCLE_PHASE_TRANSITION	GOBP_NEGATIVE_REGULATION_OF_CELL_CYCLE_PHASE_TRANSITION	Details ...	243	0.553191	2.84313	0	0	0	6210	tags=42%, list=11%, signal=47%
GOBP_NEGATIVE_REGULATION_OF_CELL_CYCLE	GOBP_NEGATIVE_REGULATION_OF_CELL_CYCLE	Details ...	371	0.520293	2.84199	0	0	0	6260	tags=39%, list=11%, signal=43%
GOBP_DNA_GEOMETRIC_CHANGE	GOBP_DNA_GEOMETRIC_CHANGE	Details ...	96	0.632014	2.83593	0	0	0	9468	tags=58%, list=17%, signal=70%
GOBP_DNA_REPLICATION_INITIATION	GOBP_DNA_REPLICATION_INITIATION	Details ...	38	0.746977	2.83552	0	0	0	9008	tags=71%, list=16%, signal=84%
GOBP_SPINDLE_LOCALIZATION	GOBP_SPINDLE_LOCALIZATION	Details ...	54	0.698611	2.82194	0	0	0	6653	tags=56%, list=12%, signal=63%
GOBP_REGULATION_OF_DNA_REPLICATION	GOBP_REGULATION_OF_DNA_REPLICATION	Details ...	131	0.595354	2.81552	0	0	0	7517	tags=49%, list=13%, signal=56%
GOBP_REGULATION_OF_MITOTIC_NUCLEAR_DIVISION	GOBP_REGULATION_OF_MITOTIC_NUCLEAR_DIVISION	Details ...	111	0.59911	2.80432	0	0	0	4282	tags=38%, list=8%, signal=41%
GOBP_SPINDLE_ORGANIZATION	GOBP_SPINDLE_ORGANIZATION	Details ...	206	0.556053	2.80328	0	0	0	7463	tags=46%, list=13%, signal=52%
GOBP_NEGATIVE_REGULATION_OF_MITOTIC_CELL_CYCLE	GOBP_NEGATIVE_REGULATION_OF_MITOTIC_CELL_CYCLE	Details ...	223	0.547026	2.79278	0	0	0	6210	tags=41%, list=11%, signal=46%
GOBP_REGULATION_OF_DNA_DEPENDENT_DNA_REPLICATION	GOBP_REGULATION_OF_DNA_DEPENDENT_DNA_REPLICATION	Details ...	52	0.678713	2.77109	0	0	0	3120	tags=46%, list=6%, signal=49%
GOBP_CELL_CYCLE_DNA_REPLICATION	GOBP_CELL_CYCLE_DNA_REPLICATION	Details ...	44	0.724854	2.76996	0	0	0	4892	tags=61%, list=9%, signal=67%
GOBP_MITOTIC_CYTOKINESIS	GOBP_MITOTIC_CYTOKINESIS	Details ...	71	0.648936	2.7667	0	0	0	5419	tags=45%, list=10%, signal=50%
GOBP_NUCLEUS_ORGANIZATION	GOBP_NUCLEUS_ORGANIZATION	Details ...	139	0.570685	2.76044	0	0	0	8522	tags=47%, list=15%, signal=56%
GOBP_NATURAL_KILLER_CELL_MEDIATED_IMMUNITY	GOBP_NATURAL_KILLER_CELL_MEDIATED_IMMUNITY	Details ...	76	0.639243	2.75497	0	0	0	9133	tags=54%, list=16%, signal=64%
GOBP_REGULATION_OF_MITOTIC_CELL_CYCLE	GOBP_REGULATION_OF_MITOTIC_CELL_CYCLE	Details ...	468	0.499603	2.75316	0	0	0	7333	tags=39%, list=13%, signal=44%
GOBP_DOUBLE_STRAND_BREAK_REPAIR	GOBP_DOUBLE_STRAND_BREAK_REPAIR	Details ...	271	0.527143	2.7408	0	0	0	6209	tags=37%, list=11%, signal=41%
GOBP_MITOTIC_DNA_INTEGRITY_CHECKPOINT_SIGNALING	GOBP_MITOTIC_DNA_INTEGRITY_CHECKPOINT_SIGNALING	Details ...	85	0.618738	2.73141	0	0	0	6210	tags=49%, list=11%, signal=55%
GOBP_DNA_UNWINDING_INVOLVED_IN_DNA_REPLICATION	GOBP_DNA_UNWINDING_INVOLVED_IN_DNA_REPLICATION	Details ...	22	0.830696	2.72855	0	0	0	4373	tags=77%, list=8%, signal=84%
GOBP_REGULATION_OF_NUCLEAR_DIVISION	GOBP_REGULATION_OF_NUCLEAR_DIVISION	Details ...	138	0.562452	2.72414	0	0	0	4282	tags=34%, list=8%, signal=37%
GOBP_NUCLEAR_EXPORT	GOBP_NUCLEAR_EXPORT	Details ...	156	0.567486	2.71134	0	0	0	10005	tags=51%, list=18%, signal=62%
GOBP_MITOTIC_CHROMOSOME_CONDENSATION	GOBP_MITOTIC_CHROMOSOME_CONDENSATION	Details ...	19	0.861024	2.7103	0	0	0	5129	tags=68%, list=9%, signal=75%
GOBP_RECOMBINATIONAL_REPAIR	GOBP_RECOMBINATIONAL_REPAIR	Details ...	163	0.552833	2.70604	0	0	0	10080	tags=50%, list=18%, signal=60%
GOBP_DNA_CONFORMATION_CHANGE	GOBP_DNA_CONFORMATION_CHANGE	Details ...	346	0.506765	2.70467	0	0	0	11248	tags=52%, list=20%, signal=64%
GOBP_NCRNA_PROCESSING	GOBP_NCRNA_PROCESSING	Details ...	389	0.500336	2.70319	0	0	0	11561	tags=45%, list=20%, signal=56%
GOBP_MITOTIC_SPINDLE_ASSEMBLY	GOBP_MITOTIC_SPINDLE_ASSEMBLY	Details ...	71	0.629465	2.70191	0	0	0	7937	tags=51%, list=14%, signal=59%
GOBP_MRNA_TRANSPORT	GOBP_MRNA_TRANSPORT	Details ...	125	0.57019	2.69831	0	0	0	10005	tags=50%, list=18%, signal=60%
GOBP_REGULATION_OF_CELL_CYCLE_PHASE_TRANSITION	GOBP_REGULATION_OF_CELL_CYCLE_PHASE_TRANSITION	Details ...	402	0.501079	2.69121	0	0	0	6234	tags=36%, list=11%, signal=41%
GOBP_SISTER_CHROMATID_COHESION	GOBP_SISTER_CHROMATID_COHESION	Details ...	63	0.633653	2.67696	0	0	0	3615	tags=38%, list=6%, signal=41%
GOBP_CYTOKINESIS	GOBP_CYTOKINESIS	Details ...	174	0.53765	2.66856	0	0	0	5589	tags=34%, list=10%, signal=38%
GOBP_POSTREPLICATION_REPAIR	GOBP_POSTREPLICATION_REPAIR	Details ...	35	0.713668	2.66785	0	0	0	9026	tags=63%, list=16%, signal=75%
GOBP_ESTABLISHMENT_OF_SPINDLE_ORIENTATION	GOBP_ESTABLISHMENT_OF_SPINDLE_ORIENTATION	Details ...	36	0.707646	2.66554	0	0	0	5109	tags=56%, list=9%, signal=61%
GOBP_PROTEIN_LOCALIZATION_TO_CONDENSED_CHROMOSOME	GOBP_PROTEIN_LOCALIZATION_TO_CONDENSED_CHROMOSOME	Details ...	19	0.856766	2.66429	0	0	0	2272	tags=74%, list=4%, signal=77%
GOBP_AMINO_ACID_ACTIVATION	GOBP_AMINO_ACID_ACTIVATION	Details ...	45	0.678186	2.66187	0	0	0	8866	tags=58%, list=16%, signal=68%
GOBP_REGULATION_OF_DNA_METABOLIC_PROCESS	GOBP_REGULATION_OF_DNA_METABOLIC_PROCESS	Details ...	401	0.482636	2.65129	0	0	0	10106	tags=45%, list=18%, signal=55%
GOBP_DNA_SYNTHESIS_INVOLVED_IN_DNA_REPAIR	GOBP_DNA_SYNTHESIS_INVOLVED_IN_DNA_REPAIR	Details ...	37	0.695078	2.64972	0	0	0	8324	tags=62%, list=15%, signal=73%
GOBP_TRANSLESION_SYNTHESIS	GOBP_TRANSLESION_SYNTHESIS	Details ...	24	0.788888	2.63764	0	0	0	8324	tags=71%, list=15%, signal=83%
GOBP_CYTOSKELETON_DEPENDENT_CYTOKINESIS	GOBP_CYTOSKELETON_DEPENDENT_CYTOKINESIS	Details ...	100	0.57867	2.63504	0	0	0	5419	tags=36%, list=10%, signal=40%
GOBP_SPINDLE_ASSEMBLY	GOBP_SPINDLE_ASSEMBLY	Details ...	140	0.546595	2.63403	0	0	0	7411	tags=44%, list=13%, signal=51%
GOBP_RNA_LOCALIZATION	GOBP_RNA_LOCALIZATION	Details ...	196	0.519993	2.63123	0	0	0	10412	tags=47%, list=18%, signal=57%
GOBP_MICROTUBULE_ORGANIZING_CENTER_ORGANIZATION	GOBP_MICROTUBULE_ORGANIZING_CENTER_ORGANIZATION	Details ...	145	0.547758	2.62704	0	0	0	5387	tags=39%, list=10%, signal=43%
GOBP_RNA_EXPORT_FROM_NUCLEUS	GOBP_RNA_EXPORT_FROM_NUCLEUS	Details ...	85	0.59597	2.62675	0	0	0	9974	tags=51%, list=18%, signal=61%
GOBP_PROTEIN_LOCALIZATION_TO_CHROMOSOME_CENTROMERIC_REGION	GOBP_PROTEIN_LOCALIZATION_TO_CHROMOSOME_CENTROMERIC_REGION	Details ...	25	0.786637	2.62585	0	0	0	2272	tags=60%, list=4%, signal=62%
GOBP_ESTABLISHMENT_OF_MITOTIC_SPINDLE_LOCALIZATION	GOBP_ESTABLISHMENT_OF_MITOTIC_SPINDLE_LOCALIZATION	Details ...	35	0.720039	2.61738	0	0	0	5109	tags=60%, list=9%, signal=66%
GOBP_PROTEIN_LOCALIZATION_TO_CHROMOSOME	GOBP_PROTEIN_LOCALIZATION_TO_CHROMOSOME	Details ...	93	0.579647	2.59705	0	0	0	8239	tags=47%, list=15%, signal=55%
GOBP_PROTEIN_LOCALIZATION_TO_MICROTUBULE_ORGANIZING_CENTER	GOBP_PROTEIN_LOCALIZATION_TO_MICROTUBULE_ORGANIZING_CENTER	Details ...	35	0.695989	2.5921	0	0	0	8935	tags=54%, list=16%, signal=64%
GOBP_REGULATION_OF_DNA_REPAIR	GOBP_REGULATION_OF_DNA_REPAIR	Details ...	152	0.530536	2.58157	0	0	0	10566	tags=47%, list=19%, signal=57%
GOBP_REGULATION_OF_RESPONSE_TO_DNA_DAMAGE_STIMULUS	GOBP_REGULATION_OF_RESPONSE_TO_DNA_DAMAGE_STIMULUS	Details ...	246	0.496073	2.57109	0	0	0	10566	tags=46%, list=19%, signal=56%
GOBP_TELOMERE_MAINTENANCE	GOBP_TELOMERE_MAINTENANCE	Details ...	132	0.532947	2.56702	0	0	0	10106	tags=48%, list=18%, signal=58%
GOBP_MATURATION_OF_5_8S_RRNA	GOBP_MATURATION_OF_5_8S_RRNA	Details ...	35	0.685905	2.56657	0	0	0	7616	tags=51%, list=13%, signal=59%
GOBP_NON_MEMBRANE_BOUNDED_ORGANELLE_ASSEMBLY	GOBP_NON_MEMBRANE_BOUNDED_ORGANELLE_ASSEMBLY	Details ...	397	0.481884	2.55348	0	0	0	8954	tags=40%, list=16%, signal=47%
GOBP_POSITIVE_REGULATION_OF_DNA_METABOLIC_PROCESS	GOBP_POSITIVE_REGULATION_OF_DNA_METABOLIC_PROCESS	Details ...	231	0.493085	2.54251	0	0	0	8287	tags=39%, list=15%, signal=46%
GOBP_RIBOSOMAL_LARGE_SUBUNIT_BIOGENESIS	GOBP_RIBOSOMAL_LARGE_SUBUNIT_BIOGENESIS	Details ...	72	0.582506	2.54148	0	0	0	9375	tags=46%, list=17%, signal=55%
GOBP_ESTABLISHMENT_OF_ORGANELLE_LOCALIZATION	GOBP_ESTABLISHMENT_OF_ORGANELLE_LOCALIZATION	Details ...	406	0.464605	2.53909	0	0	0	7566	tags=36%, list=13%, signal=42%
GOBP_NUCLEOBASE_CONTAINING_COMPOUND_TRANSPORT	GOBP_NUCLEOBASE_CONTAINING_COMPOUND_TRANSPORT	Details ...	218	0.497287	2.53892	0	0	0	8842	tags=43%, list=16%, signal=50%
GOBP_ESTABLISHMENT_OF_RNA_LOCALIZATION	GOBP_ESTABLISHMENT_OF_RNA_LOCALIZATION	Details ...	161	0.517794	2.52843	0	0	0	10005	tags=47%, list=18%, signal=56%
GOBP_DNA_RECOMBINATION	GOBP_DNA_RECOMBINATION	Details ...	316	0.475988	2.52058	0	0	0	9958	tags=43%, list=18%, signal=52%
GOBP_DNA_BIOSYNTHETIC_PROCESS	GOBP_DNA_BIOSYNTHETIC_PROCESS	Details ...	193	0.507762	2.51616	0	0	0	8857	tags=44%, list=16%, signal=51%
GOBP_TELOMERE_ORGANIZATION	GOBP_TELOMERE_ORGANIZATION	Details ...	160	0.507172	2.51554	0	0	0	10106	tags=46%, list=18%, signal=56%
GOBP_MEIOTIC_CELL_CYCLE	GOBP_MEIOTIC_CELL_CYCLE	Details ...	262	0.482714	2.51319	0	0	0	6740	tags=35%, list=12%, signal=39%
GOBP_REGULATION_OF_DOUBLE_STRAND_BREAK_REPAIR	GOBP_REGULATION_OF_DOUBLE_STRAND_BREAK_REPAIR	Details ...	110	0.54846	2.50927	0	0	0	10566	tags=48%, list=19%, signal=59%
GOBP_RNA_DECAPPING	GOBP_RNA_DECAPPING	Details ...	18	0.815622	2.50831	0	0	0	3241	tags=56%, list=6%, signal=59%
GOBP_KINETOCHORE_ORGANIZATION	GOBP_KINETOCHORE_ORGANIZATION	Details ...	23	0.737928	2.4924	0	0	0	4965	tags=61%, list=9%, signal=67%
GOBP_CELL_CYCLE_G2_M_PHASE_TRANSITION	GOBP_CELL_CYCLE_G2_M_PHASE_TRANSITION	Details ...	152	0.512182	2.49159	0	0	0	9385	tags=45%, list=17%, signal=54%
GOBP_HISTONE_MODIFICATION	GOBP_HISTONE_MODIFICATION	Details ...	494	0.448984	2.48943	0	0	0	9955	tags=38%, list=18%, signal=46%
GOBP_RNA_CATABOLIC_PROCESS	GOBP_RNA_CATABOLIC_PROCESS	Details ...	281	0.471568	2.48923	0	0	0	10522	tags=41%, list=19%, signal=50%
GOBP_PROTEIN_LOCALIZATION_TO_NUCLEUS	GOBP_PROTEIN_LOCALIZATION_TO_NUCLEUS	Details ...	294	0.470096	2.48363	0	0	0	10106	tags=43%, list=18%, signal=52%
GOBP_DNA_REPLICATION_CHECKPOINT_SIGNALING	GOBP_DNA_REPLICATION_CHECKPOINT_SIGNALING		17	0.803882	2.48169	0	0	0	2273	tags=59%, list=4%, signal=61%
GOBP_TYPE_I_INTERFERON_PRODUCTION	GOBP_TYPE_I_INTERFERON_PRODUCTION		97	0.538911	2.47428	0	0	0	11771	tags=52%, list=21%, signal=65%
GOBP_TRANSCRIPTION_PREINITIATION_COMPLEX_ASSEMBLY	GOBP_TRANSCRIPTION_PREINITIATION_COMPLEX_ASSEMBLY		41	0.66682	2.46841	0	0	0	11431	tags=59%, list=20%, signal=73%
GOBP_NUCLEAR_MEMBRANE_ORGANIZATION	GOBP_NUCLEAR_MEMBRANE_ORGANIZATION		42	0.648433	2.46742	0	0	0	3779	tags=36%, list=7%, signal=38%
GOBP_CENTROSOME_DUPLICATION	GOBP_CENTROSOME_DUPLICATION		74	0.570867	2.46707	0	0	0	12384	tags=61%, list=22%, signal=78%
GOBP_REGULATION_OF_CENTROSOME_CYCLE	GOBP_REGULATION_OF_CENTROSOME_CYCLE		51	0.611707	2.46338	0	0	0	12384	tags=59%, list=22%, signal=75%
GOBP_REGULATION_OF_DOUBLE_STRAND_BREAK_REPAIR_VIA_HOMOLOGOUS_RECOMBINATION	GOBP_REGULATION_OF_DOUBLE_STRAND_BREAK_REPAIR_VIA_HOMOLOGOUS_RECOMBINATION		70	0.570698	2.45859	0	0	0	10472	tags=51%, list=19%, signal=63%
GOBP_HISTONE_PHOSPHORYLATION	GOBP_HISTONE_PHOSPHORYLATION		45	0.621158	2.45234	0	0	0	6698	tags=42%, list=12%, signal=48%
GOBP_NUCLEAR_TRANSPORT	GOBP_NUCLEAR_TRANSPORT		308	0.463254	2.45142	0	0	0	10030	tags=44%, list=18%, signal=53%
GOBP_CELL_CYCLE_G1_S_PHASE_TRANSITION	GOBP_CELL_CYCLE_G1_S_PHASE_TRANSITION		245	0.473489	2.44493	0	0	0	9009	tags=41%, list=16%, signal=49%
GOBP_POSITIVE_REGULATION_OF_VIRAL_PROCESS	GOBP_POSITIVE_REGULATION_OF_VIRAL_PROCESS		61	0.584947	2.43912	0	0	0	9976	tags=49%, list=18%, signal=60%
GOBP_POSITIVE_REGULATION_OF_MITOTIC_CELL_CYCLE	GOBP_POSITIVE_REGULATION_OF_MITOTIC_CELL_CYCLE		126	0.507412	2.43748	0	0	0	8912	tags=43%, list=16%, signal=51%
GOBP_POSITIVE_REGULATION_OF_DNA_RECOMBINATION	GOBP_POSITIVE_REGULATION_OF_DNA_RECOMBINATION		70	0.574358	2.43647	0	0	0	6022	tags=39%, list=11%, signal=43%
GOBP_POSITIVE_REGULATION_OF_MRNA_METABOLIC_PROCESS	GOBP_POSITIVE_REGULATION_OF_MRNA_METABOLIC_PROCESS		123	0.516224	2.43561	0	0	0	10522	tags=46%, list=19%, signal=56%
GOBP_MITOTIC_G1_S_TRANSITION_CHECKPOINT_SIGNALING	GOBP_MITOTIC_G1_S_TRANSITION_CHECKPOINT_SIGNALING		30	0.692612	2.43459	0	0	0	9627	tags=67%, list=17%, signal=80%
GOBP_PROTEIN_MONOUBIQUITINATION	GOBP_PROTEIN_MONOUBIQUITINATION		78	0.565657	2.43419	0	0	0	9876	tags=49%, list=17%, signal=59%
GOBP_NUCLEAR_TRANSCRIBED_MRNA_CATABOLIC_PROCESS	GOBP_NUCLEAR_TRANSCRIBED_MRNA_CATABOLIC_PROCESS		123	0.516419	2.43419	0	0	0	10379	tags=46%, list=18%, signal=57%
GOBP_POSITIVE_REGULATION_OF_SUBSTRATE_ADHESION_DEPENDENT_CELL_SPREADING	GOBP_POSITIVE_REGULATION_OF_SUBSTRATE_ADHESION_DEPENDENT_CELL_SPREADING		42	0.634577	2.43063	0	0	0	11465	tags=60%, list=20%, signal=75%
GOBP_NATURAL_KILLER_CELL_ACTIVATION	GOBP_NATURAL_KILLER_CELL_ACTIVATION		93	0.533953	2.41713	0	0	0	9133	tags=45%, list=16%, signal=54%
GOBP_DNA_DEPENDENT_DNA_REPLICATION_MAINTENANCE_OF_FIDELITY	GOBP_DNA_DEPENDENT_DNA_REPLICATION_MAINTENANCE_OF_FIDELITY		49	0.623133	2.4151	0	0	0	6975	tags=51%, list=12%, signal=58%
GOBP_MATURATION_OF_LSU_RRNA	GOBP_MATURATION_OF_LSU_RRNA		28	0.704448	2.41361	0	0	0	8144	tags=57%, list=14%, signal=67%
GOBP_CORTICAL_CYTOSKELETON_ORGANIZATION	GOBP_CORTICAL_CYTOSKELETON_ORGANIZATION		61	0.58332	2.41255	0	0	0	9871	tags=51%, list=17%, signal=62%
GOBP_POSITIVE_REGULATION_OF_CELL_CYCLE_PROCESS	GOBP_POSITIVE_REGULATION_OF_CELL_CYCLE_PROCESS		244	0.455529	2.4068	0	0	0	5348	tags=30%, list=9%, signal=32%
GOBP_POSITIVE_REGULATION_OF_MITOTIC_CELL_CYCLE_PHASE_TRANSITION	GOBP_POSITIVE_REGULATION_OF_MITOTIC_CELL_CYCLE_PHASE_TRANSITION		98	0.535802	2.40395	0	0	0	8912	tags=43%, list=16%, signal=51%
GOBP_PROGRAMMED_NECROTIC_CELL_DEATH	GOBP_PROGRAMMED_NECROTIC_CELL_DEATH		46	0.611729	2.40389	0	0	0	12109	tags=59%, list=21%, signal=75%
GOBP_MITOTIC_SISTER_CHROMATID_COHESION	GOBP_MITOTIC_SISTER_CHROMATID_COHESION		28	0.696198	2.40173	0	0	0	1491	tags=39%, list=3%, signal=40%
GOBP_DNA_PACKAGING	GOBP_DNA_PACKAGING		248	0.45848	2.40077	0	0	0	11363	tags=49%, list=20%, signal=61%
GOBP_POSITIVE_REGULATION_OF_DNA_REPAIR	GOBP_POSITIVE_REGULATION_OF_DNA_REPAIR		94	0.525687	2.39855	0	0	0	6209	tags=36%, list=11%, signal=41%
GOBP_RNA_DESTABILIZATION	GOBP_RNA_DESTABILIZATION		93	0.537142	2.39671	0	0	0	12233	tags=53%, list=22%, signal=67%
GOBP_NUCLEOSIDE_MONOPHOSPHATE_BIOSYNTHETIC_PROCESS	GOBP_NUCLEOSIDE_MONOPHOSPHATE_BIOSYNTHETIC_PROCESS		43	0.62332	2.39431	0	0	0	11479	tags=58%, list=20%, signal=73%
GOBP_PROTEIN_LOCALIZATION_TO_CYTOSKELETON	GOBP_PROTEIN_LOCALIZATION_TO_CYTOSKELETON		58	0.582637	2.38937	0	0	0	7045	tags=43%, list=12%, signal=49%
GOBP_POSITIVE_REGULATION_OF_TYPE_I_INTERFERON_PRODUCTION	GOBP_POSITIVE_REGULATION_OF_TYPE_I_INTERFERON_PRODUCTION		58	0.585192	2.38664	0	0	0	7517	tags=45%, list=13%, signal=52%
GOBP_RNA_3_END_PROCESSING	GOBP_RNA_3_END_PROCESSING		117	0.507645	2.38457	0	0	0	13636	tags=50%, list=24%, signal=65%
GOBP_REGULATION_OF_ORGANELLE_ASSEMBLY	GOBP_REGULATION_OF_ORGANELLE_ASSEMBLY		223	0.471799	2.38064	0	0	0	9631	tags=43%, list=17%, signal=51%
GOBP_RIBOSOMAL_SMALL_SUBUNIT_BIOGENESIS	GOBP_RIBOSOMAL_SMALL_SUBUNIT_BIOGENESIS		71	0.549299	2.37606	0	0	0	11419	tags=46%, list=20%, signal=58%
GOBP_MITOCHONDRIAL_GENE_EXPRESSION	GOBP_MITOCHONDRIAL_GENE_EXPRESSION		104	0.52061	2.37594	0	0	0	9324	tags=45%, list=16%, signal=54%
GOBP_REGULATION_OF_CELL_CYCLE_G2_M_PHASE_TRANSITION	GOBP_REGULATION_OF_CELL_CYCLE_G2_M_PHASE_TRANSITION		105	0.520311	2.37401	0	0	0	5886	tags=40%, list=10%, signal=45%
GOBP_REGULATION_OF_TOLERANCE_INDUCTION	GOBP_REGULATION_OF_TOLERANCE_INDUCTION		20	0.737445	2.3739	0	0	0	3001	tags=50%, list=5%, signal=53%
GOBP_RNA_POLYADENYLATION	GOBP_RNA_POLYADENYLATION		48	0.602934	2.37327	0	0	0	13574	tags=60%, list=24%, signal=79%
GOBP_MRNA_EXPORT_FROM_NUCLEUS	GOBP_MRNA_EXPORT_FROM_NUCLEUS		62	0.572646	2.37208	0	0	0	9974	tags=48%, list=18%, signal=59%
GOBP_RIBOSOME_ASSEMBLY	GOBP_RIBOSOME_ASSEMBLY		61	0.571617	2.37048	0	0	0	9375	tags=38%, list=17%, signal=45%
GOBP_REGULATION_OF_SUBSTRATE_ADHESION_DEPENDENT_CELL_SPREADING	GOBP_REGULATION_OF_SUBSTRATE_ADHESION_DEPENDENT_CELL_SPREADING		58	0.576658	2.37026	0	0	0	10090	tags=50%, list=18%, signal=61%
GOBP_TRANSPORT_OF_VIRUS	GOBP_TRANSPORT_OF_VIRUS		20	0.729931	2.36727	0	0	0	11316	tags=55%, list=20%, signal=69%
GOBP_CENTROMERE_COMPLEX_ASSEMBLY	GOBP_CENTROMERE_COMPLEX_ASSEMBLY		31	0.676233	2.36654	0	0	0	4965	tags=55%, list=9%, signal=60%
GOBP_REGULATION_OF_ALPHA_BETA_T_CELL_ACTIVATION	GOBP_REGULATION_OF_ALPHA_BETA_T_CELL_ACTIVATION		103	0.507507	2.362	0	0	0	9439	tags=42%, list=17%, signal=50%
GOBP_REGULATION_OF_DNA_RECOMBINATION	GOBP_REGULATION_OF_DNA_RECOMBINATION		130	0.49321	2.36183	0	0	0	10080	tags=47%, list=18%, signal=57%
GOBP_CHROMOSOME_CONDENSATION	GOBP_CHROMOSOME_CONDENSATION		47	0.603081	2.36154	0	0	0	5129	tags=43%, list=9%, signal=47%
GOBP_METHYLGUANOSINE_CAP_DECAPPING	GOBP_METHYLGUANOSINE_CAP_DECAPPING		15	0.803374	2.36144	0	0	0	2896	tags=53%, list=5%, signal=56%
GOBP_REGULATION_OF_NATURAL_KILLER_CELL_MEDIATED_IMMUNITY	GOBP_REGULATION_OF_NATURAL_KILLER_CELL_MEDIATED_IMMUNITY		50	0.607825	2.36139	0	0	0	8847	tags=48%, list=16%, signal=57%
GOBP_POSITIVE_REGULATION_OF_DNA_REPLICATION	GOBP_POSITIVE_REGULATION_OF_DNA_REPLICATION		40	0.628748	2.35945	0	0	0	7517	tags=55%, list=13%, signal=63%
GOBP_ATTACHMENT_OF_MITOTIC_SPINDLE_MICROTUBULES_TO_KINETOCHORE	GOBP_ATTACHMENT_OF_MITOTIC_SPINDLE_MICROTUBULES_TO_KINETOCHORE		15	0.826524	2.3569	0	0	0	1433	tags=53%, list=3%, signal=55%
GOBP_RNA_POLYMERASE_II_PREINITIATION_COMPLEX_ASSEMBLY	GOBP_RNA_POLYMERASE_II_PREINITIATION_COMPLEX_ASSEMBLY		29	0.662978	2.35562	0	0	0	11431	tags=59%, list=20%, signal=73%
GOBP_REGULATION_OF_CYTOKINESIS	GOBP_REGULATION_OF_CYTOKINESIS		91	0.532137	2.35399	0	0	0	5589	tags=36%, list=10%, signal=40%
GOBP_MEIOTIC_CELL_CYCLE_PROCESS	GOBP_MEIOTIC_CELL_CYCLE_PROCESS		203	0.471361	2.35296	0	0	0	6740	tags=33%, list=12%, signal=38%
GOBP_REGULATION_OF_UBIQUITIN_PROTEIN_TRANSFERASE_ACTIVITY	GOBP_REGULATION_OF_UBIQUITIN_PROTEIN_TRANSFERASE_ACTIVITY		56	0.582711	2.35211	0	0	0	6791	tags=39%, list=12%, signal=45%
GOBP_DNA_TEMPLATED_TRANSCRIPTION_INITIATION	GOBP_DNA_TEMPLATED_TRANSCRIPTION_INITIATION		132	0.493267	2.35182	0	0	0	11684	tags=49%, list=21%, signal=62%
GOBP_REGULATION_OF_CYCLIN_DEPENDENT_PROTEIN_KINASE_ACTIVITY	GOBP_REGULATION_OF_CYCLIN_DEPENDENT_PROTEIN_KINASE_ACTIVITY		98	0.518741	2.35087	0	0	0	10080	tags=48%, list=18%, signal=58%
GOBP_NUCLEOTIDE_SUGAR_METABOLIC_PROCESS	GOBP_NUCLEOTIDE_SUGAR_METABOLIC_PROCESS		32	0.663217	2.34975	0	0	0	7543	tags=50%, list=13%, signal=58%
GOBP_TOLERANCE_INDUCTION	GOBP_TOLERANCE_INDUCTION		31	0.671205	2.349	0	0	0	3215	tags=42%, list=6%, signal=44%
GOBP_COPII_COATED_VESICLE_CARGO_LOADING	GOBP_COPII_COATED_VESICLE_CARGO_LOADING		15	0.781837	2.34837	0	0	0	2711	tags=53%, list=5%, signal=56%
GOBP_MRNA_3_END_PROCESSING	GOBP_MRNA_3_END_PROCESSING		63	0.556488	2.34772	0	0	0	13574	tags=59%, list=24%, signal=77%
GOBP_RNA_PHOSPHODIESTER_BOND_HYDROLYSIS	GOBP_RNA_PHOSPHODIESTER_BOND_HYDROLYSIS		145	0.482909	2.34754	0	0	0	9117	tags=37%, list=16%, signal=43%
GOBP_MRNA_CATABOLIC_PROCESS	GOBP_MRNA_CATABOLIC_PROCESS		235	0.451224	2.34747	0	0	0	13414	tags=48%, list=24%, signal=63%
GOBP_PROTEIN_DNA_COMPLEX_SUBUNIT_ORGANIZATION	GOBP_PROTEIN_DNA_COMPLEX_SUBUNIT_ORGANIZATION		249	0.453398	2.34527	0	0	0	11519	tags=49%, list=20%, signal=61%
GOBP_RESPONSE_TO_INTERFERON_GAMMA	GOBP_RESPONSE_TO_INTERFERON_GAMMA		138	0.489636	2.34515	0	0	0	9650	tags=43%, list=17%, signal=51%
GOBP_POSITIVE_REGULATION_OF_RESPONSE_TO_DNA_DAMAGE_STIMULUS	GOBP_POSITIVE_REGULATION_OF_RESPONSE_TO_DNA_DAMAGE_STIMULUS		129	0.49325	2.34309	0	0	0	7953	tags=40%, list=14%, signal=46%
GOBP_MITOCHONDRIAL_TRANSLATION	GOBP_MITOCHONDRIAL_TRANSLATION		72	0.539259	2.33444	0	2.73025e-05	0.002	9324	tags=46%, list=16%, signal=55%
GOBP_MATURATION_OF_5_8S_RRNA_FROM_TRICISTRONIC_RRNA_TRANSCRIPT_SSU_RRNA_5_8S_RRNA_LSU_RRNA	GOBP_MATURATION_OF_5_8S_RRNA_FROM_TRICISTRONIC_RRNA_TRANSCRIPT_SSU_RRNA_5_8S_RRNA_LSU_RRNA		24	0.705646	2.32982	0	4.06065e-05	0.003	6563	tags=50%, list=12%, signal=57%
GOBP_MATURATION_OF_SSU_RRNA	GOBP_MATURATION_OF_SSU_RRNA		48	0.594402	2.32536	0	4.03662e-05	0.003	11419	tags=54%, list=20%, signal=68%
GOBP_NUCLEAR_ENVELOPE_ORGANIZATION	GOBP_NUCLEAR_ENVELOPE_ORGANIZATION		57	0.568866	2.32277	0	5.40454e-05	0.004	3779	tags=32%, list=7%, signal=34%
GOBP_GOLGI_VESICLE_TRANSPORT	GOBP_GOLGI_VESICLE_TRANSPORT		299	0.442733	2.31974	0	5.37294e-05	0.004	12264	tags=44%, list=22%, signal=56%
GOBP_SIGNAL_TRANSDUCTION_BY_P53_CLASS_MEDIATOR	GOBP_SIGNAL_TRANSDUCTION_BY_P53_CLASS_MEDIATOR		170	0.470797	2.31599	0	5.3417e-05	0.004	9022	tags=39%, list=16%, signal=47%
GOBP_CYTOKINETIC_PROCESS	GOBP_CYTOKINETIC_PROCESS		39	0.60903	2.31583	0	5.31082e-05	0.004	8954	tags=44%, list=16%, signal=52%
GOBP_PROTEASOMAL_PROTEIN_CATABOLIC_PROCESS	GOBP_PROTEASOMAL_PROTEIN_CATABOLIC_PROCESS		492	0.420101	2.31415	0	5.2803e-05	0.004	11821	tags=41%, list=21%, signal=51%
GOBP_POSITIVE_REGULATION_OF_PROTEIN_DEPHOSPHORYLATION	GOBP_POSITIVE_REGULATION_OF_PROTEIN_DEPHOSPHORYLATION		46	0.602191	2.31105	0	7.98282e-05	0.006	8784	tags=43%, list=16%, signal=51%
GOBP_REGULATORY_T_CELL_DIFFERENTIATION	GOBP_REGULATORY_T_CELL_DIFFERENTIATION		35	0.635422	2.30803	0	7.93747e-05	0.006	10598	tags=54%, list=19%, signal=67%
GOBP_NEGATIVE_REGULATION_OF_ORGANELLE_ORGANIZATION	GOBP_NEGATIVE_REGULATION_OF_ORGANELLE_ORGANIZATION		342	0.427138	2.30696	0	7.89262e-05	0.006	7463	tags=34%, list=13%, signal=39%
GOBP_MAINTENANCE_OF_PROTEIN_LOCALIZATION_IN_ORGANELLE	GOBP_MAINTENANCE_OF_PROTEIN_LOCALIZATION_IN_ORGANELLE		41	0.594652	2.29793	0	7.84828e-05	0.006	10986	tags=49%, list=19%, signal=61%
GOBP_RNA_PHOSPHODIESTER_BOND_HYDROLYSIS_EXONUCLEOLYTIC	GOBP_RNA_PHOSPHODIESTER_BOND_HYDROLYSIS_EXONUCLEOLYTIC		42	0.59793	2.29765	0	7.80444e-05	0.006	7615	tags=40%, list=13%, signal=47%
GOBP_PROTEIN_DNA_COMPLEX_ASSEMBLY	GOBP_PROTEIN_DNA_COMPLEX_ASSEMBLY		197	0.456259	2.2971	0	7.76108e-05	0.006	11519	tags=50%, list=20%, signal=63%
GOBP_ANTIGEN_PROCESSING_AND_PRESENTATION_OF_EXOGENOUS_PEPTIDE_ANTIGEN_VIA_MHC_CLASS_II	GOBP_ANTIGEN_PROCESSING_AND_PRESENTATION_OF_EXOGENOUS_PEPTIDE_ANTIGEN_VIA_MHC_CLASS_II		28	0.65984	2.2958	0	7.7182e-05	0.006	9024	tags=64%, list=16%, signal=76%
GOBP_TRNA_METABOLIC_PROCESS	GOBP_TRNA_METABOLIC_PROCESS		185	0.459776	2.29181	0	9.01261e-05	0.007	11998	tags=45%, list=21%, signal=57%
GOBP_REGULATION_OF_MICROTUBULE_CYTOSKELETON_ORGANIZATION	GOBP_REGULATION_OF_MICROTUBULE_CYTOSKELETON_ORGANIZATION		153	0.476852	2.29111	0	8.96336e-05	0.007	9498	tags=42%, list=17%, signal=50%
GOBP_REGULATION_OF_DNA_TEMPLATED_TRANSCRIPTION_INITIATION	GOBP_REGULATION_OF_DNA_TEMPLATED_TRANSCRIPTION_INITIATION		57	0.558361	2.29065	0	8.91465e-05	0.007	11684	tags=58%, list=21%, signal=73%
GOBP_REGULATION_OF_MRNA_METABOLIC_PROCESS	GOBP_REGULATION_OF_MRNA_METABOLIC_PROCESS		293	0.435636	2.2898	0	0.000101677	0.008	10531	tags=38%, list=19%, signal=47%
GOBP_REGULATION_OF_HISTONE_MODIFICATION	GOBP_REGULATION_OF_HISTONE_MODIFICATION		178	0.456613	2.28778	0	0.0001142	0.009	7808	tags=33%, list=14%, signal=38%
GOBP_REGULATION_OF_INNATE_IMMUNE_RESPONSE	GOBP_REGULATION_OF_INNATE_IMMUNE_RESPONSE		227	0.443404	2.28653	0	0.000113589	0.009	8481	tags=37%, list=15%, signal=43%
GOBP_REGULATION_OF_MACROAUTOPHAGY	GOBP_REGULATION_OF_MACROAUTOPHAGY		156	0.471079	2.2851	0	0.000112985	0.009	9627	tags=42%, list=17%, signal=50%
GOBP_MITOCHONDRIAL_TRANSMEMBRANE_TRANSPORT	GOBP_MITOCHONDRIAL_TRANSMEMBRANE_TRANSPORT		105	0.494571	2.28464	0	0.000112387	0.009	8800	tags=45%, list=16%, signal=53%
GOBP_ANTIGEN_PROCESSING_AND_PRESENTATION_OF_EXOGENOUS_PEPTIDE_ANTIGEN	GOBP_ANTIGEN_PROCESSING_AND_PRESENTATION_OF_EXOGENOUS_PEPTIDE_ANTIGEN		36	0.622787	2.28408	0	0.000111796	0.009	7721	tags=53%, list=14%, signal=61%
GOBP_REGULATION_OF_SPINDLE_ORGANIZATION	GOBP_REGULATION_OF_SPINDLE_ORGANIZATION		44	0.595021	2.28202	0	0.000135804	0.011	8127	tags=48%, list=14%, signal=56%
GOBP_PORE_COMPLEX_ASSEMBLY	GOBP_PORE_COMPLEX_ASSEMBLY		21	0.70707	2.27997	0	0.000147098	0.012	7235	tags=52%, list=13%, signal=60%
GOBP_PEPTIDYL_THREONINE_MODIFICATION	GOBP_PEPTIDYL_THREONINE_MODIFICATION		122	0.480367	2.27833	0	0.000146336	0.012	9498	tags=39%, list=17%, signal=47%
GOBP_CELLULAR_RESPONSE_TO_INTERFERON_BETA	GOBP_CELLULAR_RESPONSE_TO_INTERFERON_BETA		23	0.674875	2.27751	0	0.000157186	0.013	12233	tags=70%, list=22%, signal=89%
GOBP_MICROTUBULE_NUCLEATION	GOBP_MICROTUBULE_NUCLEATION		35	0.628058	2.2759	0	0.00015638	0.013	10192	tags=49%, list=18%, signal=59%
GOBP_PROTEASOME_MEDIATED_UBIQUITIN_DEPENDENT_PROTEIN_CATABOLIC_PROCESS	GOBP_PROTEASOME_MEDIATED_UBIQUITIN_DEPENDENT_PROTEIN_CATABOLIC_PROCESS		411	0.417913	2.27587	0	0.000155582	0.013	10911	tags=39%, list=19%, signal=48%
GOBP_RESPONSE_TO_IONIZING_RADIATION	GOBP_RESPONSE_TO_IONIZING_RADIATION		142	0.464268	2.2742	0	0.000166906	0.014	6265	tags=30%, list=11%, signal=34%
GOBP_DNA_DAMAGE_RESPONSE_SIGNAL_TRANSDUCTION_BY_P53_CLASS_MEDIATOR	GOBP_DNA_DAMAGE_RESPONSE_SIGNAL_TRANSDUCTION_BY_P53_CLASS_MEDIATOR		72	0.53178	2.27321	0	0.000166063	0.014	9627	tags=49%, list=17%, signal=59%
GOBP_POSITIVE_REGULATION_OF_NATURAL_KILLER_CELL_MEDIATED_CYTOTOXICITY	GOBP_POSITIVE_REGULATION_OF_NATURAL_KILLER_CELL_MEDIATED_CYTOTOXICITY		27	0.652598	2.27258	0	0.000165229	0.014	8847	tags=48%, list=16%, signal=57%
GOBP_RESPONSE_TO_UV	GOBP_RESPONSE_TO_UV		147	0.472295	2.27191	0	0.000164402	0.014	9876	tags=39%, list=17%, signal=47%
GOBP_VESICLE_CARGO_LOADING	GOBP_VESICLE_CARGO_LOADING		27	0.662219	2.27083	0	0.000163585	0.014	11071	tags=56%, list=20%, signal=69%
GOBP_NEGATIVE_REGULATION_OF_CELL_CYCLE_G2_M_PHASE_TRANSITION	GOBP_NEGATIVE_REGULATION_OF_CELL_CYCLE_G2_M_PHASE_TRANSITION		61	0.543722	2.26976	0	0.000174477	0.015	5886	tags=39%, list=10%, signal=44%
GOBP_PHOSPHATIDYLINOSITOL_PHOSPHATE_BIOSYNTHETIC_PROCESS	GOBP_PHOSPHATIDYLINOSITOL_PHOSPHATE_BIOSYNTHETIC_PROCESS		67	0.537109	2.26894	0	0.000173617	0.015	9758	tags=43%, list=17%, signal=52%
GOBP_MITOTIC_G2_M_TRANSITION_CHECKPOINT	GOBP_MITOTIC_G2_M_TRANSITION_CHECKPOINT		47	0.576879	2.26778	0	0.000184215	0.016	5876	tags=40%, list=10%, signal=45%
GOBP_MRNA_PROCESSING	GOBP_MRNA_PROCESSING		493	0.416	2.2662	0	0.000183317	0.016	10720	tags=37%, list=19%, signal=45%
GOBP_T_CELL_TOLERANCE_INDUCTION	GOBP_T_CELL_TOLERANCE_INDUCTION		15	0.784532	2.26485	0	0.000182427	0.016	3001	tags=53%, list=5%, signal=56%
GOBP_POSITIVE_REGULATION_OF_AUTOPHAGY	GOBP_POSITIVE_REGULATION_OF_AUTOPHAGY		135	0.46903	2.26334	0	0.000181545	0.016	10346	tags=41%, list=18%, signal=51%
GOBP_POSITIVE_REGULATION_OF_DNA_TEMPLATED_TRANSCRIPTION_INITIATION	GOBP_POSITIVE_REGULATION_OF_DNA_TEMPLATED_TRANSCRIPTION_INITIATION		47	0.579624	2.26331	0	0.000180673	0.016	11684	tags=62%, list=21%, signal=78%
GOBP_PROTEIN_DEPHOSPHORYLATION	GOBP_PROTEIN_DEPHOSPHORYLATION		289	0.43701	2.26233	0	0.000191089	0.017	9955	tags=41%, list=18%, signal=49%
GOBP_MACROAUTOPHAGY	GOBP_MACROAUTOPHAGY		306	0.426411	2.26198	0	0.000201115	0.018	10271	tags=39%, list=18%, signal=47%
GOBP_POSITIVE_REGULATION_OF_ISOTYPE_SWITCHING	GOBP_POSITIVE_REGULATION_OF_ISOTYPE_SWITCHING		28	0.645912	2.26065	0	0.000200161	0.018	6022	tags=50%, list=11%, signal=56%
GOBP_VESICLE_CYTOSKELETAL_TRAFFICKING	GOBP_VESICLE_CYTOSKELETAL_TRAFFICKING		71	0.525614	2.25956	0	0.000210014	0.019	5857	tags=37%, list=10%, signal=41%
GOBP_REGULATION_OF_AUTOPHAGY	GOBP_REGULATION_OF_AUTOPHAGY		336	0.42135	2.25934	0	0.000209028	0.019	10450	tags=39%, list=18%, signal=48%
GOBP_AUTOPHAGOSOME_ORGANIZATION	GOBP_AUTOPHAGOSOME_ORGANIZATION		109	0.488512	2.25741	0	0.000219012	0.02	10267	tags=41%, list=18%, signal=50%
GOBP_TRANSCRIPTION_INITIATION_FROM_RNA_POLYMERASE_II_PROMOTER	GOBP_TRANSCRIPTION_INITIATION_FROM_RNA_POLYMERASE_II_PROMOTER		79	0.516835	2.25427	0	0.000239785	0.022	11684	tags=51%, list=21%, signal=64%
GOBP_ANTIGEN_PROCESSING_AND_PRESENTATION_OF_PEPTIDE_OR_POLYSACCHARIDE_ANTIGEN_VIA_MHC_CLASS_II	GOBP_ANTIGEN_PROCESSING_AND_PRESENTATION_OF_PEPTIDE_OR_POLYSACCHARIDE_ANTIGEN_VIA_MHC_CLASS_II		34	0.61485	2.25384	0	0.000238675	0.022	7721	tags=56%, list=14%, signal=65%
GOBP_RRNA_MODIFICATION	GOBP_RRNA_MODIFICATION		36	0.60795	2.25251	0	0.000237575	0.022	5541	tags=39%, list=10%, signal=43%
GOBP_PLASMA_MEMBRANE_TUBULATION	GOBP_PLASMA_MEMBRANE_TUBULATION		19	0.738646	2.25201	0	0.000236485	0.022	8352	tags=79%, list=15%, signal=93%
GOBP_TELOMERE_MAINTENANCE_VIA_TELOMERE_LENGTHENING	GOBP_TELOMERE_MAINTENANCE_VIA_TELOMERE_LENGTHENING		81	0.515089	2.25143	0	0.000235405	0.022	10454	tags=47%, list=18%, signal=57%
GOBP_NEGATIVE_REGULATION_OF_DNA_REPAIR	GOBP_NEGATIVE_REGULATION_OF_DNA_REPAIR		36	0.61837	2.25118	0	0.000234335	0.022	11884	tags=67%, list=21%, signal=84%
GOBP_DNA_STRAND_ELONGATION_INVOLVED_IN_DNA_REPLICATION	GOBP_DNA_STRAND_ELONGATION_INVOLVED_IN_DNA_REPLICATION		15	0.765999	2.24547	0	0.000243934	0.023	8324	tags=73%, list=15%, signal=86%
GOBP_HISTONE_UBIQUITINATION	GOBP_HISTONE_UBIQUITINATION		48	0.570897	2.24454	0	0.00025352	0.024	7472	tags=40%, list=13%, signal=46%
GOBP_REGULATION_OF_MITOCHONDRION_ORGANIZATION	GOBP_REGULATION_OF_MITOCHONDRION_ORGANIZATION		140	0.467486	2.24176	0	0.000252383	0.024	8913	tags=41%, list=16%, signal=48%
GOBP_REGULATION_OF_CENTRIOLE_REPLICATION	GOBP_REGULATION_OF_CENTRIOLE_REPLICATION		23	0.665949	2.24163	0	0.000251256	0.024	9631	tags=61%, list=17%, signal=73%
GOBP_POSITIVE_REGULATION_OF_CELL_CYCLE	GOBP_POSITIVE_REGULATION_OF_CELL_CYCLE		326	0.422367	2.24151	0	0.000250139	0.024	8912	tags=37%, list=16%, signal=44%
GOBP_REGULATION_OF_MRNA_3_END_PROCESSING	GOBP_REGULATION_OF_MRNA_3_END_PROCESSING		28	0.63774	2.23866	0	0.000259629	0.025	10412	tags=57%, list=18%, signal=70%
GOBP_NUCLEAR_TRANSCRIBED_MRNA_CATABOLIC_PROCESS_DEADENYLATION_DEPENDENT_DECAY	GOBP_NUCLEAR_TRANSCRIBED_MRNA_CATABOLIC_PROCESS_DEADENYLATION_DEPENDENT_DECAY		63	0.54939	2.23829	0	0.000258485	0.025	9961	tags=49%, list=18%, signal=60%
GOBP_NUCLEOTIDE_EXCISION_REPAIR	GOBP_NUCLEOTIDE_EXCISION_REPAIR		59	0.535743	2.23703	0	0.000267873	0.026	9876	tags=47%, list=17%, signal=57%
GOBP_LYMPHOCYTE_MEDIATED_IMMUNITY	GOBP_LYMPHOCYTE_MEDIATED_IMMUNITY		350	0.417303	2.23636	0	0.000266703	0.026	8640	tags=36%, list=15%, signal=42%
GOBP_POSITIVE_REGULATION_OF_CELL_CYCLE_G2_M_PHASE_TRANSITION	GOBP_POSITIVE_REGULATION_OF_CELL_CYCLE_G2_M_PHASE_TRANSITION		31	0.63612	2.23636	0	0.000265544	0.026	8684	tags=58%, list=15%, signal=69%
GOBP_ENDOPLASMIC_RETICULUM_ORGANIZATION	GOBP_ENDOPLASMIC_RETICULUM_ORGANIZATION		89	0.501683	2.23552	0	0.000264394	0.026	8624	tags=42%, list=15%, signal=49%
GOBP_CENTROSOME_SEPARATION	GOBP_CENTROSOME_SEPARATION		15	0.767352	2.2341	0	0.000263255	0.026	4504	tags=60%, list=8%, signal=65%
GOBP_NUCLEOBASE_METABOLIC_PROCESS	GOBP_NUCLEOBASE_METABOLIC_PROCESS		38	0.590519	2.23297	0	0.000262125	0.026	6647	tags=45%, list=12%, signal=51%
GOBP_REGULATION_OF_SPINDLE_ASSEMBLY	GOBP_REGULATION_OF_SPINDLE_ASSEMBLY		30	0.632159	2.23295	0	0.000261005	0.026	8127	tags=47%, list=14%, signal=54%
GOBP_POSITIVE_REGULATION_OF_INNATE_IMMUNE_RESPONSE	GOBP_POSITIVE_REGULATION_OF_INNATE_IMMUNE_RESPONSE		137	0.460201	2.2322	0	0.000259894	0.026	8481	tags=36%, list=15%, signal=42%
GOBP_POSITIVE_REGULATION_OF_DOUBLE_STRAND_BREAK_REPAIR	GOBP_POSITIVE_REGULATION_OF_DOUBLE_STRAND_BREAK_REPAIR		64	0.541011	2.2321	0	0.000258793	0.026	6209	tags=38%, list=11%, signal=42%
GOBP_INTRINSIC_APOPTOTIC_SIGNALING_PATHWAY	GOBP_INTRINSIC_APOPTOTIC_SIGNALING_PATHWAY		291	0.423139	2.23099	0	0.000257701	0.026	8923	tags=37%, list=16%, signal=44%
GOBP_MITOCHONDRIAL_MEMBRANE_ORGANIZATION	GOBP_MITOCHONDRIAL_MEMBRANE_ORGANIZATION		109	0.4807	2.23031	0	0.000256618	0.026	10929	tags=45%, list=19%, signal=56%
GOBP_POSITIVE_REGULATION_OF_CHROMOSOME_ORGANIZATION	GOBP_POSITIVE_REGULATION_OF_CHROMOSOME_ORGANIZATION		89	0.500326	2.23019	0	0.000255544	0.026	11247	tags=49%, list=20%, signal=62%
GOBP_CELLULAR_RESPONSE_TO_INTERFERON_GAMMA	GOBP_CELLULAR_RESPONSE_TO_INTERFERON_GAMMA		116	0.479222	2.23018	0	0.000254479	0.026	9215	tags=40%, list=16%, signal=47%
GOBP_CLEAVAGE_INVOLVED_IN_RRNA_PROCESSING	GOBP_CLEAVAGE_INVOLVED_IN_RRNA_PROCESSING		27	0.653988	2.22926	0	0.000263564	0.027	4674	tags=37%, list=8%, signal=40%
GOBP_FEMALE_MEIOTIC_NUCLEAR_DIVISION	GOBP_FEMALE_MEIOTIC_NUCLEAR_DIVISION		32	0.609294	2.22776	0	0.000281518	0.029	9886	tags=56%, list=17%, signal=68%
GOBP_HISTONE_MRNA_METABOLIC_PROCESS	GOBP_HISTONE_MRNA_METABOLIC_PROCESS		24	0.658088	2.22501	0	0.00028036	0.029	8615	tags=54%, list=15%, signal=64%
GOBP_REGULATION_OF_HISTONE_METHYLATION	GOBP_REGULATION_OF_HISTONE_METHYLATION		79	0.509667	2.22114	0	0.000288932	0.03	7808	tags=37%, list=14%, signal=43%
GOBP_RNA_DEPENDENT_DNA_BIOSYNTHETIC_PROCESS	GOBP_RNA_DEPENDENT_DNA_BIOSYNTHETIC_PROCESS		70	0.514297	2.22017	0	0.000287753	0.03	10454	tags=47%, list=18%, signal=58%
GOBP_CORTICAL_ACTIN_CYTOSKELETON_ORGANIZATION	GOBP_CORTICAL_ACTIN_CYTOSKELETON_ORGANIZATION		40	0.591946	2.21493	0	0.000306002	0.032	9622	tags=58%, list=17%, signal=69%
GOBP_POSITIVE_REGULATION_OF_NATURAL_KILLER_CELL_MEDIATED_IMMUNITY	GOBP_POSITIVE_REGULATION_OF_NATURAL_KILLER_CELL_MEDIATED_IMMUNITY		32	0.615061	2.21485	0	0.000304763	0.032	8847	tags=47%, list=16%, signal=56%
GOBP_REGULATION_OF_UBIQUITIN_PROTEIN_LIGASE_ACTIVITY	GOBP_REGULATION_OF_UBIQUITIN_PROTEIN_LIGASE_ACTIVITY		24	0.658762	2.2147	0	0.000303534	0.032	6716	tags=54%, list=12%, signal=61%
GOBP_NUCLEIC_ACID_PHOSPHODIESTER_BOND_HYDROLYSIS	GOBP_NUCLEIC_ACID_PHOSPHODIESTER_BOND_HYDROLYSIS		257	0.425205	2.21138	0	0.000311592	0.033	4674	tags=26%, list=8%, signal=28%
GOBP_REGULATION_OF_MRNA_PROCESSING	GOBP_REGULATION_OF_MRNA_PROCESSING		139	0.452649	2.21017	0	0.000310346	0.033	10720	tags=39%, list=19%, signal=48%
GOBP_HISTONE_MONOUBIQUITINATION	GOBP_HISTONE_MONOUBIQUITINATION		29	0.623435	2.20984	0	0.000309109	0.033	9876	tags=55%, list=17%, signal=67%
GOBP_MITOTIC_G2_DNA_DAMAGE_CHECKPOINT_SIGNALING	GOBP_MITOTIC_G2_DNA_DAMAGE_CHECKPOINT_SIGNALING		35	0.599908	2.20982	0	0.000307883	0.033	5876	tags=46%, list=10%, signal=51%
GOBP_POSITIVE_REGULATION_OF_ORGANELLE_ORGANIZATION	GOBP_POSITIVE_REGULATION_OF_ORGANELLE_ORGANIZATION		483	0.394856	2.20772	0	0.00031575	0.034	10328	tags=40%, list=18%, signal=48%
GOBP_INTERFERON_ALPHA_PRODUCTION	GOBP_INTERFERON_ALPHA_PRODUCTION		27	0.643266	2.20709	0	0.000323702	0.035	7517	tags=52%, list=13%, signal=60%
GOBP_POSITIVE_REGULATION_OF_CELL_CYCLE_PHASE_TRANSITION	GOBP_POSITIVE_REGULATION_OF_CELL_CYCLE_PHASE_TRANSITION		121	0.480562	2.207	0	0.000322433	0.035	8912	tags=40%, list=16%, signal=47%
GOBP_RIBONUCLEOPROTEIN_COMPLEX_SUBUNIT_ORGANIZATION	GOBP_RIBONUCLEOPROTEIN_COMPLEX_SUBUNIT_ORGANIZATION		210	0.436547	2.20492	0	0.00033019	0.036	14809	tags=44%, list=26%, signal=60%
GOBP_DEPHOSPHORYLATION	GOBP_DEPHOSPHORYLATION		419	0.406206	2.20475	0	0.000328905	0.036	9187	tags=37%, list=16%, signal=44%
GOBP_NEGATIVE_REGULATION_OF_DNA_REPLICATION	GOBP_NEGATIVE_REGULATION_OF_DNA_REPLICATION		32	0.620342	2.20321	0	0.000345868	0.038	4235	tags=44%, list=7%, signal=47%
GOBP_PTERIDINE_CONTAINING_COMPOUND_METABOLIC_PROCESS	GOBP_PTERIDINE_CONTAINING_COMPOUND_METABOLIC_PROCESS		36	0.588083	2.20227	0	0.000344532	0.038	4401	tags=42%, list=8%, signal=45%
GOBP_NEGATIVE_REGULATION_OF_HISTONE_MODIFICATION	GOBP_NEGATIVE_REGULATION_OF_HISTONE_MODIFICATION		50	0.549996	2.20139	0	0.000352386	0.039	10351	tags=44%, list=18%, signal=54%
GOBP_MITOCHONDRIAL_FISSION	GOBP_MITOCHONDRIAL_FISSION		39	0.588848	2.20083	0	0.000351036	0.039	3474	tags=44%, list=6%, signal=46%
GOBP_REGULATION_OF_TELOMERE_MAINTENANCE_VIA_TELOMERE_LENGTHENING	GOBP_REGULATION_OF_TELOMERE_MAINTENANCE_VIA_TELOMERE_LENGTHENING		61	0.523471	2.20078	0	0.000349696	0.039	10106	tags=48%, list=18%, signal=58%
GOBP_HISTONE_H3_K9_MODIFICATION	GOBP_HISTONE_H3_K9_MODIFICATION		52	0.547936	2.19958	0	0.000357202	0.04	7808	tags=46%, list=14%, signal=54%
GOBP_CHROMATIN_ASSEMBLY_OR_DISASSEMBLY	GOBP_CHROMATIN_ASSEMBLY_OR_DISASSEMBLY		228	0.435125	2.19803	0	0.000355849	0.04	11519	tags=50%, list=20%, signal=62%
GOBP_REGULATION_OF_PROTEIN_MODIFICATION_BY_SMALL_PROTEIN_CONJUGATION_OR_REMOVAL	GOBP_REGULATION_OF_PROTEIN_MODIFICATION_BY_SMALL_PROTEIN_CONJUGATION_OR_REMOVAL		245	0.42302	2.19744	0	0.000354506	0.04	9752	tags=35%, list=17%, signal=42%
GOBP_REGULATION_OF_CELL_AGING	GOBP_REGULATION_OF_CELL_AGING		50	0.558419	2.19568	0	0.000370954	0.042	12367	tags=58%, list=22%, signal=74%
GOBP_REGULATION_OF_MICROTUBULE_BASED_PROCESS	GOBP_REGULATION_OF_MICROTUBULE_BASED_PROCESS		246	0.415335	2.19467	0	0.000369564	0.042	9631	tags=39%, list=17%, signal=47%
GOBP_POSITIVE_REGULATION_OF_VIRAL_GENOME_REPLICATION	GOBP_POSITIVE_REGULATION_OF_VIRAL_GENOME_REPLICATION		32	0.614011	2.19411	0	0.000368185	0.042	9976	tags=47%, list=18%, signal=57%
GOBP_MATURATION_OF_LSU_RRNA_FROM_TRICISTRONIC_RRNA_TRANSCRIPT_SSU_RRNA_5_8S_RRNA_LSU_RRNA	GOBP_MATURATION_OF_LSU_RRNA_FROM_TRICISTRONIC_RRNA_TRANSCRIPT_SSU_RRNA_5_8S_RRNA_LSU_RRNA		15	0.759884	2.19372	0	0.000366817	0.042	8144	tags=67%, list=14%, signal=78%
GOBP_POSITIVE_REGULATION_OF_ALPHA_BETA_T_CELL_ACTIVATION	GOBP_POSITIVE_REGULATION_OF_ALPHA_BETA_T_CELL_ACTIVATION		67	0.528288	2.193	0	0.000373817	0.043	9439	tags=43%, list=17%, signal=52%
GOBP_NEGATIVE_REGULATION_OF_PHOSPHORUS_METABOLIC_PROCESS	GOBP_NEGATIVE_REGULATION_OF_PHOSPHORUS_METABOLIC_PROCESS		431	0.402392	2.19138	0	0.000390103	0.045	8954	tags=35%, list=16%, signal=41%
GOBP_MYELOID_CELL_DIFFERENTIATION	GOBP_MYELOID_CELL_DIFFERENTIATION		391	0.404807	2.19136	0	0.000388668	0.045	9875	tags=35%, list=17%, signal=42%
GOBP_REGULATION_OF_MRNA_CATABOLIC_PROCESS	GOBP_REGULATION_OF_MRNA_CATABOLIC_PROCESS		172	0.443022	2.19071	0	0.000387245	0.045	12969	tags=47%, list=23%, signal=60%
GOBP_POSITIVE_REGULATION_OF_LEUKOCYTE_MEDIATED_IMMUNITY	GOBP_POSITIVE_REGULATION_OF_LEUKOCYTE_MEDIATED_IMMUNITY		137	0.457993	2.19027	0	0.000385831	0.045	9024	tags=41%, list=16%, signal=49%
GOBP_REPLICATION_FORK_PROCESSING	GOBP_REPLICATION_FORK_PROCESSING		41	0.591762	2.19023	0	0.000384428	0.045	6975	tags=49%, list=12%, signal=56%
GOBP_LEUKOCYTE_MEDIATED_IMMUNITY	GOBP_LEUKOCYTE_MEDIATED_IMMUNITY		443	0.399031	2.19019	0	0.000383036	0.045	9028	tags=37%, list=16%, signal=43%
GOBP_NEGATIVE_REGULATION_OF_DNA_METABOLIC_PROCESS	GOBP_NEGATIVE_REGULATION_OF_DNA_METABOLIC_PROCESS		121	0.468292	2.18995	0	0.00039015	0.046	10566	tags=49%, list=19%, signal=60%
GOBP_POSITIVE_REGULATION_OF_LYMPHOCYTE_MEDIATED_IMMUNITY	GOBP_POSITIVE_REGULATION_OF_LYMPHOCYTE_MEDIATED_IMMUNITY		115	0.468799	2.18943	0	0.000388746	0.046	9024	tags=42%, list=16%, signal=50%
GOBP_CELLULAR_COMPONENT_DISASSEMBLY	GOBP_CELLULAR_COMPONENT_DISASSEMBLY		460	0.400256	2.18927	0	0.000387353	0.046	9956	tags=40%, list=18%, signal=48%
GOBP_REGULATION_OF_ISOTYPE_SWITCHING	GOBP_REGULATION_OF_ISOTYPE_SWITCHING		38	0.576191	2.18915	0	0.000385969	0.046	6022	tags=47%, list=11%, signal=53%
GOBP_FOLIC_ACID_CONTAINING_COMPOUND_METABOLIC_PROCESS	GOBP_FOLIC_ACID_CONTAINING_COMPOUND_METABOLIC_PROCESS		29	0.636878	2.18894	0	0.000384596	0.046	4343	tags=45%, list=8%, signal=49%
GOBP_PEPTIDE_ANTIGEN_ASSEMBLY_WITH_MHC_PROTEIN_COMPLEX	GOBP_PEPTIDE_ANTIGEN_ASSEMBLY_WITH_MHC_PROTEIN_COMPLEX		18	0.695781	2.18398	0	0.000383232	0.046	11461	tags=78%, list=20%, signal=98%
GOBP_NEGATIVE_REGULATION_OF_HISTONE_ACETYLATION	GOBP_NEGATIVE_REGULATION_OF_HISTONE_ACETYLATION		16	0.741741	2.18344	0	0.000381878	0.046	10351	tags=69%, list=18%, signal=84%
GOBP_TETRAHYDROFOLATE_METABOLIC_PROCESS	GOBP_TETRAHYDROFOLATE_METABOLIC_PROCESS		20	0.680543	2.18262	0	0.000380533	0.046	4184	tags=55%, list=7%, signal=59%
GOBP_CELLULAR_RESPONSE_TO_UV	GOBP_CELLULAR_RESPONSE_TO_UV		89	0.487052	2.18223	0	0.000379198	0.046	9876	tags=43%, list=17%, signal=52%
GOBP_MICROTUBULE_POLYMERIZATION_OR_DEPOLYMERIZATION	GOBP_MICROTUBULE_POLYMERIZATION_OR_DEPOLYMERIZATION		124	0.461041	2.18141	0	0.000377872	0.046	6466	tags=34%, list=11%, signal=38%
GOBP_NEGATIVE_REGULATION_OF_NATURAL_KILLER_CELL_MEDIATED_IMMUNITY	GOBP_NEGATIVE_REGULATION_OF_NATURAL_KILLER_CELL_MEDIATED_IMMUNITY		20	0.682702	2.18105	0	0.000384694	0.047	3978	tags=45%, list=7%, signal=48%
GOBP_LEUKOCYTE_MEDIATED_CYTOTOXICITY	GOBP_LEUKOCYTE_MEDIATED_CYTOTOXICITY		129	0.448259	2.18103	0	0.000383358	0.047	9133	tags=43%, list=16%, signal=52%
GOBP_MATURATION_OF_SSU_RRNA_FROM_TRICISTRONIC_RRNA_TRANSCRIPT_SSU_RRNA_5_8S_RRNA_LSU_RRNA	GOBP_MATURATION_OF_SSU_RRNA_FROM_TRICISTRONIC_RRNA_TRANSCRIPT_SSU_RRNA_5_8S_RRNA_LSU_RRNA		35	0.585881	2.18045	0	0.00039855	0.049	11419	tags=54%, list=20%, signal=68%
GOBP_INTRINSIC_APOPTOTIC_SIGNALING_PATHWAY_IN_RESPONSE_TO_DNA_DAMAGE	GOBP_INTRINSIC_APOPTOTIC_SIGNALING_PATHWAY_IN_RESPONSE_TO_DNA_DAMAGE		101	0.475398	2.17825	0	0.000405188	0.05	7906	tags=40%, list=14%, signal=46%
GOBP_NCRNA_CATABOLIC_PROCESS	GOBP_NCRNA_CATABOLIC_PROCESS		43	0.573912	2.17683	0	0.00041194	0.051	16249	tags=65%, list=29%, signal=91%
GOBP_CHROMATIN_DISASSEMBLY	GOBP_CHROMATIN_DISASSEMBLY		21	0.679572	2.17661	0	0.000410529	0.051	10431	tags=67%, list=18%, signal=82%
GOBP_INTERFERON_GAMMA_MEDIATED_SIGNALING_PATHWAY	GOBP_INTERFERON_GAMMA_MEDIATED_SIGNALING_PATHWAY		25	0.626658	2.17191	0	0.000433395	0.054	10666	tags=48%, list=19%, signal=59%
GOBP_INTRINSIC_APOPTOTIC_SIGNALING_PATHWAY_IN_RESPONSE_TO_DNA_DAMAGE_BY_P53_CLASS_MEDIATOR	GOBP_INTRINSIC_APOPTOTIC_SIGNALING_PATHWAY_IN_RESPONSE_TO_DNA_DAMAGE_BY_P53_CLASS_MEDIATOR		43	0.556413	2.17169	0	0.00043192	0.054	13001	tags=60%, list=23%, signal=78%
GOBP_REGULATION_OF_RESPONSE_TO_BIOTIC_STIMULUS	GOBP_REGULATION_OF_RESPONSE_TO_BIOTIC_STIMULUS		346	0.408801	2.17147	0	0.000430456	0.054	11053	tags=40%, list=20%, signal=50%
GOBP_NEGATIVE_REGULATION_OF_PHOSPHORYLATION	GOBP_NEGATIVE_REGULATION_OF_PHOSPHORYLATION		373	0.395466	2.17092	0	0.000429002	0.054	8954	tags=35%, list=16%, signal=41%
GOBP_NEGATIVE_REGULATION_OF_RESPONSE_TO_BIOTIC_STIMULUS	GOBP_NEGATIVE_REGULATION_OF_RESPONSE_TO_BIOTIC_STIMULUS		112	0.466453	2.17053	0	0.000427558	0.054	12265	tags=51%, list=22%, signal=65%
GOBP_SNRNA_METABOLIC_PROCESS	GOBP_SNRNA_METABOLIC_PROCESS		64	0.508282	2.16968	0	0.000426123	0.054	9431	tags=41%, list=17%, signal=49%
GOBP_MITOCHONDRIAL_RNA_METABOLIC_PROCESS	GOBP_MITOCHONDRIAL_RNA_METABOLIC_PROCESS		49	0.537828	2.16964	0	0.000424698	0.054	8906	tags=49%, list=16%, signal=58%
GOBP_IMMUNE_RESPONSE_TO_TUMOR_CELL	GOBP_IMMUNE_RESPONSE_TO_TUMOR_CELL		24	0.650989	2.16957	0	0.000423282	0.054	5153	tags=46%, list=9%, signal=50%
GOBP_PROTEIN_ACETYLATION	GOBP_PROTEIN_ACETYLATION		215	0.424955	2.16949	0	0.000421876	0.054	10750	tags=36%, list=19%, signal=45%
GOBP_SOMATIC_DIVERSIFICATION_OF_IMMUNOGLOBULINS	GOBP_SOMATIC_DIVERSIFICATION_OF_IMMUNOGLOBULINS		69	0.516893	2.16942	0	0.000420479	0.054	6209	tags=42%, list=11%, signal=47%
GOBP_LYMPHOCYTE_ACTIVATION_INVOLVED_IN_IMMUNE_RESPONSE	GOBP_LYMPHOCYTE_ACTIVATION_INVOLVED_IN_IMMUNE_RESPONSE		201	0.425633	2.16927	0	0.000419091	0.054	6071	tags=31%, list=11%, signal=34%
GOBP_HISTONE_H2A_UBIQUITINATION	GOBP_HISTONE_H2A_UBIQUITINATION		26	0.632523	2.16856	0	0.000417713	0.054	9876	tags=50%, list=17%, signal=61%
GOBP_NUCLEOTIDE_SUGAR_BIOSYNTHETIC_PROCESS	GOBP_NUCLEOTIDE_SUGAR_BIOSYNTHETIC_PROCESS		16	0.742813	2.16786	0	0.000423968	0.055	6575	tags=56%, list=12%, signal=64%
GOBP_PEPTIDYL_LYSINE_MODIFICATION	GOBP_PEPTIDYL_LYSINE_MODIFICATION		393	0.40025	2.16739	0	0.000422583	0.055	9793	tags=36%, list=17%, signal=43%
GOBP_REGULATION_OF_DNA_BIOSYNTHETIC_PROCESS	GOBP_REGULATION_OF_DNA_BIOSYNTHETIC_PROCESS		123	0.458119	2.16737	0	0.000421206	0.055	10106	tags=45%, list=18%, signal=54%
GOBP_PEPTIDYL_LYSINE_METHYLATION	GOBP_PEPTIDYL_LYSINE_METHYLATION		142	0.454802	2.16716	0	0.000419839	0.055	9793	tags=40%, list=17%, signal=48%
GOBP_ALPHA_BETA_T_CELL_ACTIVATION	GOBP_ALPHA_BETA_T_CELL_ACTIVATION		156	0.446906	2.16665	0	0.00041848	0.055	7937	tags=35%, list=14%, signal=40%
GOBP_BASE_EXCISION_REPAIR	GOBP_BASE_EXCISION_REPAIR		42	0.568868	2.1658	0	0.000424703	0.056	7491	tags=45%, list=13%, signal=52%
GOBP_INTERLEUKIN_2_PRODUCTION	GOBP_INTERLEUKIN_2_PRODUCTION		63	0.513674	2.16483	0	0.000423337	0.056	8574	tags=43%, list=15%, signal=50%
GOBP_VIRAL_TRANSCRIPTION	GOBP_VIRAL_TRANSCRIPTION		51	0.54208	2.16407	0	0.000429208	0.057	11495	tags=47%, list=20%, signal=59%
GOBP_HISTONE_H3_K9_METHYLATION	GOBP_HISTONE_H3_K9_METHYLATION		38	0.578439	2.16296	0	0.000427837	0.057	7808	tags=42%, list=14%, signal=49%
GOBP_REGULATION_OF_LYMPHOCYTE_DIFFERENTIATION	GOBP_REGULATION_OF_LYMPHOCYTE_DIFFERENTIATION		180	0.439251	2.16289	0	0.000426474	0.057	6927	tags=31%, list=12%, signal=35%
GOBP_POSITIVE_REGULATION_OF_INTERFERON_GAMMA_PRODUCTION	GOBP_POSITIVE_REGULATION_OF_INTERFERON_GAMMA_PRODUCTION		76	0.512721	2.16275	0	0.00042512	0.057	12473	tags=54%, list=22%, signal=69%
GOBP_POSITIVE_REGULATION_OF_MACROAUTOPHAGY	GOBP_POSITIVE_REGULATION_OF_MACROAUTOPHAGY		72	0.505377	2.1623	0	0.000423775	0.057	9234	tags=46%, list=16%, signal=55%
GOBP_KINETOCHORE_ASSEMBLY	GOBP_KINETOCHORE_ASSEMBLY		18	0.705438	2.16182	0	0.000422438	0.057	4965	tags=56%, list=9%, signal=61%
GOBP_TRANSCRIPTION_BY_RNA_POLYMERASE_III	GOBP_TRANSCRIPTION_BY_RNA_POLYMERASE_III		53	0.536775	2.16028	0	0.000450646	0.061	9899	tags=49%, list=18%, signal=59%
GOBP_NEGATIVE_REGULATION_OF_TRANSFERASE_ACTIVITY	GOBP_NEGATIVE_REGULATION_OF_TRANSFERASE_ACTIVITY		264	0.418567	2.1575	0	0.000464188	0.063	8954	tags=38%, list=16%, signal=45%
GOBP_PYRUVATE_METABOLIC_PROCESS	GOBP_PYRUVATE_METABOLIC_PROCESS		106	0.470205	2.15646	0	0.000484746	0.066	9927	tags=40%, list=18%, signal=48%
GOBP_NEGATIVE_REGULATION_OF_PEPTIDYL_LYSINE_ACETYLATION	GOBP_NEGATIVE_REGULATION_OF_PEPTIDYL_LYSINE_ACETYLATION		19	0.683883	2.1524	0	0.000534739	0.073	10351	tags=58%, list=18%, signal=71%
GOBP_IMMUNOGLOBULIN_PRODUCTION_INVOLVED_IN_IMMUNOGLOBULIN_MEDIATED_IMMUNE_RESPONSE	GOBP_IMMUNOGLOBULIN_PRODUCTION_INVOLVED_IN_IMMUNOGLOBULIN_MEDIATED_IMMUNE_RESPONSE		71	0.497549	2.15232	0	0.000533078	0.073	6543	tags=44%, list=12%, signal=49%
GOBP_ENDODERM_DEVELOPMENT	GOBP_ENDODERM_DEVELOPMENT		78	0.486561	2.15223	0	0.000531428	0.073	7111	tags=35%, list=13%, signal=40%
GOBP_POSITIVE_REGULATION_OF_SYNCYTIUM_FORMATION_BY_PLASMA_MEMBRANE_FUSION	GOBP_POSITIVE_REGULATION_OF_SYNCYTIUM_FORMATION_BY_PLASMA_MEMBRANE_FUSION		24	0.641673	2.15022	0	0.000558925	0.077	7678	tags=50%, list=14%, signal=58%
GOBP_NEGATIVE_REGULATION_OF_KINASE_ACTIVITY	GOBP_NEGATIVE_REGULATION_OF_KINASE_ACTIVITY		229	0.413256	2.14961	0	0.000571864	0.079	8954	tags=38%, list=16%, signal=45%
GOBP_NEGATIVE_REGULATION_OF_ANTIGEN_RECEPTOR_MEDIATED_SIGNALING_PATHWAY	GOBP_NEGATIVE_REGULATION_OF_ANTIGEN_RECEPTOR_MEDIATED_SIGNALING_PATHWAY		32	0.596797	2.1493	0	0.000577208	0.08	10408	tags=53%, list=18%, signal=65%
GOBP_VACUOLE_ORGANIZATION	GOBP_VACUOLE_ORGANIZATION		183	0.429244	2.14889	0	0.000575443	0.08	9391	tags=36%, list=17%, signal=43%
GOBP_POSITIVE_REGULATION_OF_MITOCHONDRION_ORGANIZATION	GOBP_POSITIVE_REGULATION_OF_MITOCHONDRION_ORGANIZATION		71	0.510549	2.14871	0	0.00058108	0.081	10153	tags=51%, list=18%, signal=62%
GOBP_REGULATION_OF_AUTOPHAGY_OF_MITOCHONDRION	GOBP_REGULATION_OF_AUTOPHAGY_OF_MITOCHONDRION		35	0.585471	2.14746	0	0.000607366	0.085	10153	tags=57%, list=18%, signal=70%
GOBP_POSITIVE_REGULATION_OF_TRANSLATION	GOBP_POSITIVE_REGULATION_OF_TRANSLATION		141	0.449122	2.14662	0	0.000605525	0.085	13718	tags=50%, list=24%, signal=66%
GOBP_REGULATION_OF_T_CELL_ACTIVATION	GOBP_REGULATION_OF_T_CELL_ACTIVATION		338	0.406718	2.1461	0	0.000603696	0.085	9599	tags=36%, list=17%, signal=44%
GOBP_POSITIVE_REGULATION_OF_ORGANELLE_ASSEMBLY	GOBP_POSITIVE_REGULATION_OF_ORGANELLE_ASSEMBLY		80	0.491015	2.14565	0	0.000601877	0.085	8352	tags=41%, list=15%, signal=48%
GOBP_P38MAPK_CASCADE	GOBP_P38MAPK_CASCADE		57	0.523917	2.14488	0	0.00060007	0.085	6351	tags=37%, list=11%, signal=41%
GOBP_CD8_POSITIVE_ALPHA_BETA_T_CELL_ACTIVATION	GOBP_CD8_POSITIVE_ALPHA_BETA_T_CELL_ACTIVATION		27	0.624419	2.14172	0	0.000619105	0.088	7752	tags=44%, list=14%, signal=51%
GOBP_RNA_SPLICING	GOBP_RNA_SPLICING		431	0.392283	2.14081	0	0.000638373	0.091	15455	tags=47%, list=27%, signal=64%
GOBP_SOMATIC_DIVERSIFICATION_OF_IMMUNOGLOBULINS_INVOLVED_IN_IMMUNE_RESPONSE	GOBP_SOMATIC_DIVERSIFICATION_OF_IMMUNOGLOBULINS_INVOLVED_IN_IMMUNE_RESPONSE		52	0.530504	2.1405	0	0.000643401	0.092	6071	tags=42%, list=11%, signal=47%
GOBP_REGULATION_OF_INTRACELLULAR_TRANSPORT	GOBP_REGULATION_OF_INTRACELLULAR_TRANSPORT		329	0.398414	2.14018	0	0.000641492	0.092	6736	tags=32%, list=12%, signal=36%
GOBP_PROTEIN_EXPORT_FROM_NUCLEUS	GOBP_PROTEIN_EXPORT_FROM_NUCLEUS		58	0.523389	2.13809	0	0.000653849	0.094	9022	tags=50%, list=16%, signal=59%
GOBP_TRICARBOXYLIC_ACID_CYCLE	GOBP_TRICARBOXYLIC_ACID_CYCLE		31	0.586745	2.13808	0	0.000651921	0.094	10586	tags=55%, list=19%, signal=67%
GOBP_REGULATION_OF_INTRACELLULAR_PROTEIN_TRANSPORT	GOBP_REGULATION_OF_INTRACELLULAR_PROTEIN_TRANSPORT		221	0.417744	2.138	0	0.000650003	0.094	7102	tags=35%, list=13%, signal=40%
GOBP_NECROTIC_CELL_DEATH	GOBP_NECROTIC_CELL_DEATH		62	0.518826	2.1376	0	0.00065482	0.095	11416	tags=50%, list=20%, signal=63%
GOBP_BLASTOCYST_GROWTH	GOBP_BLASTOCYST_GROWTH		21	0.653441	2.13615	0	0.000666518	0.097	3256	tags=48%, list=6%, signal=51%
GOBP_RNA_PHOSPHODIESTER_BOND_HYDROLYSIS_ENDONUCLEOLYTIC	GOBP_RNA_PHOSPHODIESTER_BOND_HYDROLYSIS_ENDONUCLEOLYTIC		77	0.489464	2.13573	0	0.000664575	0.097	8907	tags=36%, list=16%, signal=43%
GOBP_REGULATION_OF_SYNCYTIUM_FORMATION_BY_PLASMA_MEMBRANE_FUSION	GOBP_REGULATION_OF_SYNCYTIUM_FORMATION_BY_PLASMA_MEMBRANE_FUSION		30	0.6144	2.13566	0	0.000662643	0.097	7678	tags=47%, list=14%, signal=54%
GOBP_PEPTIDYL_PROLINE_HYDROXYLATION	GOBP_PEPTIDYL_PROLINE_HYDROXYLATION		15	0.706155	2.13301	0	0.000694794	0.102	2129	tags=40%, list=4%, signal=42%
GOBP_POSITIVE_REGULATION_OF_PROTEIN_MODIFICATION_BY_SMALL_PROTEIN_CONJUGATION_OR_REMOVAL	GOBP_POSITIVE_REGULATION_OF_PROTEIN_MODIFICATION_BY_SMALL_PROTEIN_CONJUGATION_OR_REMOVAL		139	0.438377	2.13174	0	0.000706337	0.104	7036	tags=32%, list=12%, signal=36%
GOBP_NEGATIVE_REGULATION_OF_TYPE_I_INTERFERON_MEDIATED_SIGNALING_PATHWAY	GOBP_NEGATIVE_REGULATION_OF_TYPE_I_INTERFERON_MEDIATED_SIGNALING_PATHWAY		19	0.681689	2.13089	0	0.000724962	0.106	12223	tags=68%, list=22%, signal=87%
GOBP_REGULATION_OF_PROTEASOMAL_PROTEIN_CATABOLIC_PROCESS	GOBP_REGULATION_OF_PROTEASOMAL_PROTEIN_CATABOLIC_PROCESS		188	0.424766	2.13067	0	0.000722879	0.106	13352	tags=47%, list=24%, signal=61%
GOBP_POLYOL_METABOLIC_PROCESS	GOBP_POLYOL_METABOLIC_PROCESS		115	0.451464	2.12987	0	0.000720808	0.106	7225	tags=35%, list=13%, signal=40%
GOBP_SUBSTRATE_ADHESION_DEPENDENT_CELL_SPREADING	GOBP_SUBSTRATE_ADHESION_DEPENDENT_CELL_SPREADING		109	0.468389	2.1292	0	0.000718748	0.106	8097	tags=39%, list=14%, signal=46%
GOBP_REGULATION_OF_LEUKOCYTE_MEDIATED_IMMUNITY	GOBP_REGULATION_OF_LEUKOCYTE_MEDIATED_IMMUNITY		235	0.412007	2.1286	0	0.000736805	0.109	8481	tags=37%, list=15%, signal=44%
GOBP_ESTABLISHMENT_OF_PROTEIN_LOCALIZATION_TO_ORGANELLE	GOBP_ESTABLISHMENT_OF_PROTEIN_LOCALIZATION_TO_ORGANELLE		425	0.393553	2.12726	0	0.000741445	0.11	11247	tags=40%, list=20%, signal=50%
GOBP_NEGATIVE_REGULATION_OF_UBIQUITIN_PROTEIN_TRANSFERASE_ACTIVITY	GOBP_NEGATIVE_REGULATION_OF_UBIQUITIN_PROTEIN_TRANSFERASE_ACTIVITY		22	0.660676	2.12677	0	0.000745796	0.111	2655	tags=41%, list=5%, signal=43%
GOBP_NUCLEUS_LOCALIZATION	GOBP_NUCLEUS_LOCALIZATION		25	0.613034	2.12446	0	0.00076323	0.113	7931	tags=52%, list=14%, signal=60%
GOBP_DNA_STRAND_ELONGATION	GOBP_DNA_STRAND_ELONGATION		37	0.569239	2.1225	0	0.000773828	0.115	8324	tags=51%, list=15%, signal=60%
GOBP_ESTABLISHMENT_OR_MAINTENANCE_OF_CELL_POLARITY	GOBP_ESTABLISHMENT_OR_MAINTENANCE_OF_CELL_POLARITY		219	0.415177	2.1216	0	0.000771655	0.115	7690	tags=34%, list=14%, signal=39%
GOBP_REGULATION_OF_LYMPHOCYTE_MEDIATED_IMMUNITY	GOBP_REGULATION_OF_LYMPHOCYTE_MEDIATED_IMMUNITY		173	0.427754	2.11965	0	0.000802782	0.12	9788	tags=40%, list=17%, signal=49%
GOBP_PROTEIN_CONTAINING_COMPLEX_DISASSEMBLY	GOBP_PROTEIN_CONTAINING_COMPLEX_DISASSEMBLY		243	0.412551	2.11928	0	0.00080054	0.12	9956	tags=41%, list=18%, signal=49%
GOBP_HISTONE_H2A_MONOUBIQUITINATION	GOBP_HISTONE_H2A_MONOUBIQUITINATION		17	0.694271	2.1189	0	0.00081134	0.121	9876	tags=59%, list=17%, signal=71%
GOBP_EXTRINSIC_APOPTOTIC_SIGNALING_PATHWAY	GOBP_EXTRINSIC_APOPTOTIC_SIGNALING_PATHWAY		220	0.418502	2.11865	0	0.000809086	0.121	9873	tags=36%, list=17%, signal=44%
GOBP_CELLULAR_AMINO_ACID_METABOLIC_PROCESS	GOBP_CELLULAR_AMINO_ACID_METABOLIC_PROCESS		284	0.404412	2.1185	0	0.000806845	0.121	9523	tags=37%, list=17%, signal=45%
GOBP_COPII_COATED_VESICLE_BUDDING	GOBP_COPII_COATED_VESICLE_BUDDING		32	0.583816	2.11833	0	0.000811307	0.122	13231	tags=59%, list=23%, signal=77%
GOBP_NLS_BEARING_PROTEIN_IMPORT_INTO_NUCLEUS	GOBP_NLS_BEARING_PROTEIN_IMPORT_INTO_NUCLEUS		20	0.678724	2.11718	0	0.000815573	0.123	12959	tags=65%, list=23%, signal=84%
GOBP_METHYLATION	GOBP_METHYLATION		367	0.395623	2.11691	0	0.000819912	0.124	8708	tags=34%, list=15%, signal=39%
GOBP_DEFENSE_RESPONSE_TO_SYMBIONT	GOBP_DEFENSE_RESPONSE_TO_SYMBIONT		291	0.398675	2.1165	0	0.000823941	0.125	7517	tags=29%, list=13%, signal=33%
GOBP_ENDOSOMAL_TRANSPORT	GOBP_ENDOSOMAL_TRANSPORT		232	0.413573	2.11535	0	0.000841285	0.127	9622	tags=38%, list=17%, signal=46%
GOBP_REGULATION_OF_HISTONE_H3_K4_METHYLATION	GOBP_REGULATION_OF_HISTONE_H3_K4_METHYLATION		39	0.556566	2.11438	0	0.000838993	0.127	4150	tags=33%, list=7%, signal=36%
GOBP_POST_GOLGI_VESICLE_MEDIATED_TRANSPORT	GOBP_POST_GOLGI_VESICLE_MEDIATED_TRANSPORT		105	0.463587	2.11428	0	0.000836713	0.127	13148	tags=49%, list=23%, signal=63%
GOBP_CELL_CELL_ADHESION_MEDIATED_BY_INTEGRIN	GOBP_CELL_CELL_ADHESION_MEDIATED_BY_INTEGRIN		17	0.706511	2.11309	0	0.000859779	0.131	4441	tags=53%, list=8%, signal=57%
GOBP_MEIOTIC_CHROMOSOME_SEGREGATION	GOBP_MEIOTIC_CHROMOSOME_SEGREGATION		94	0.476187	2.11298	0	0.000857456	0.131	4926	tags=32%, list=9%, signal=35%
GOBP_NEGATIVE_REGULATION_OF_IMMUNE_RESPONSE	GOBP_NEGATIVE_REGULATION_OF_IMMUNE_RESPONSE		175	0.434461	2.11279	0	0.000855145	0.131	11832	tags=46%, list=21%, signal=58%
GOBP_RIBONUCLEOSIDE_MONOPHOSPHATE_BIOSYNTHETIC_PROCESS	GOBP_RIBONUCLEOSIDE_MONOPHOSPHATE_BIOSYNTHETIC_PROCESS		34	0.56931	2.10994	0	0.00089747	0.137	11479	tags=53%, list=20%, signal=66%
GOBP_LEUKOCYTE_DEGRANULATION	GOBP_LEUKOCYTE_DEGRANULATION		78	0.472793	2.10966	0	0.000895064	0.137	9028	tags=44%, list=16%, signal=52%
GOBP_CHROMOSOME_ORGANIZATION_INVOLVED_IN_MEIOTIC_CELL_CYCLE	GOBP_CHROMOSOME_ORGANIZATION_INVOLVED_IN_MEIOTIC_CELL_CYCLE		70	0.493131	2.10709	0	0.000904795	0.139	3836	tags=33%, list=7%, signal=35%
GOBP_POLYOL_BIOSYNTHETIC_PROCESS	GOBP_POLYOL_BIOSYNTHETIC_PROCESS		63	0.504166	2.10675	0	0.000908574	0.139	7225	tags=38%, list=13%, signal=44%
GOBP_DEOXYRIBONUCLEOSIDE_MONOPHOSPHATE_METABOLIC_PROCESS	GOBP_DEOXYRIBONUCLEOSIDE_MONOPHOSPHATE_METABOLIC_PROCESS		23	0.643457	2.10567	0	0.000924549	0.141	11128	tags=65%, list=20%, signal=81%
GOBP_REGULATION_OF_T_CELL_DIFFERENTIATION	GOBP_REGULATION_OF_T_CELL_DIFFERENTIATION		150	0.441979	2.10531	0	0.000922097	0.141	5570	tags=28%, list=10%, signal=31%
GOBP_REGULATION_OF_HEMOPOIESIS	GOBP_REGULATION_OF_HEMOPOIESIS		372	0.387709	2.10522	0	0.000919658	0.141	9801	tags=33%, list=17%, signal=40%
GOBP_DE_NOVO_PROTEIN_FOLDING	GOBP_DE_NOVO_PROTEIN_FOLDING		43	0.548619	2.1041	0	0.000929695	0.143	10548	tags=49%, list=19%, signal=60%
GOBP_ENDOPLASMIC_RETICULUM_TO_GOLGI_VESICLE_MEDIATED_TRANSPORT	GOBP_ENDOPLASMIC_RETICULUM_TO_GOLGI_VESICLE_MEDIATED_TRANSPORT		135	0.441192	2.10401	0	0.000927249	0.143	7810	tags=34%, list=14%, signal=39%
GOBP_NEGATIVE_REGULATION_OF_PROTEIN_ACETYLATION	GOBP_NEGATIVE_REGULATION_OF_PROTEIN_ACETYLATION		23	0.633165	2.10249	0	0.000936817	0.144	10351	tags=48%, list=18%, signal=59%
GOBP_DNA_TEMPLATED_TRANSCRIPTION_ELONGATION	GOBP_DNA_TEMPLATED_TRANSCRIPTION_ELONGATION		78	0.481797	2.10231	0	0.000934365	0.144	13906	tags=51%, list=25%, signal=68%
GOBP_POSITIVE_REGULATION_OF_NEURON_MIGRATION	GOBP_POSITIVE_REGULATION_OF_NEURON_MIGRATION		16	0.710164	2.10087	0	0.000969226	0.149	3175	tags=38%, list=6%, signal=40%
GOBP_NEGATIVE_REGULATION_OF_RESPONSE_TO_DNA_DAMAGE_STIMULUS	GOBP_NEGATIVE_REGULATION_OF_RESPONSE_TO_DNA_DAMAGE_STIMULUS		82	0.480996	2.09994	0	0.000972623	0.15	12833	tags=55%, list=23%, signal=71%
GOBP_INTERSTRAND_CROSS_LINK_REPAIR	GOBP_INTERSTRAND_CROSS_LINK_REPAIR		32	0.577613	2.09954	0	0.000982149	0.152	6071	tags=44%, list=11%, signal=49%
GOBP_RESPONSE_TO_TUMOR_CELL	GOBP_RESPONSE_TO_TUMOR_CELL		39	0.56222	2.09823	0	0.000992006	0.153	5153	tags=41%, list=9%, signal=45%
GOBP_MONOUBIQUITINATED_PROTEIN_DEUBIQUITINATION	GOBP_MONOUBIQUITINATED_PROTEIN_DEUBIQUITINATION		34	0.564601	2.09769	0	0.00100131	0.154	11810	tags=47%, list=21%, signal=59%
GOBP_INTRINSIC_APOPTOTIC_SIGNALING_PATHWAY_IN_RESPONSE_TO_OXIDATIVE_STRESS	GOBP_INTRINSIC_APOPTOTIC_SIGNALING_PATHWAY_IN_RESPONSE_TO_OXIDATIVE_STRESS		45	0.53479	2.09759	0	0.000998726	0.154	8912	tags=47%, list=16%, signal=55%
GOBP_REGULATION_OF_SIGNAL_TRANSDUCTION_BY_P53_CLASS_MEDIATOR	GOBP_REGULATION_OF_SIGNAL_TRANSDUCTION_BY_P53_CLASS_MEDIATOR		102	0.454879	2.09632	0	0.00101406	0.156	9627	tags=43%, list=17%, signal=52%
GOBP_POSITIVE_REGULATION_OF_RESPONSE_TO_BIOTIC_STIMULUS	GOBP_POSITIVE_REGULATION_OF_RESPONSE_TO_BIOTIC_STIMULUS		176	0.421505	2.09608	0	0.00101146	0.156	10862	tags=40%, list=19%, signal=49%
GOBP_NEGATIVE_REGULATION_OF_INNATE_IMMUNE_RESPONSE	GOBP_NEGATIVE_REGULATION_OF_INNATE_IMMUNE_RESPONSE		72	0.488111	2.09539	0	0.00101492	0.157	12223	tags=54%, list=22%, signal=69%
GOBP_TRANSLATIONAL_ELONGATION	GOBP_TRANSLATIONAL_ELONGATION		55	0.522805	2.09509	0	0.00101233	0.157	8247	tags=38%, list=15%, signal=45%
GOBP_RAS_PROTEIN_SIGNAL_TRANSDUCTION	GOBP_RAS_PROTEIN_SIGNAL_TRANSDUCTION		344	0.391596	2.09418	0	0.00101561	0.158	9837	tags=36%, list=17%, signal=44%
GOBP_HISTONE_MRNA_CATABOLIC_PROCESS	GOBP_HISTONE_MRNA_CATABOLIC_PROCESS		15	0.69369	2.09391	0	0.00101303	0.158	8615	tags=53%, list=15%, signal=63%
GOBP_ADP_METABOLIC_PROCESS	GOBP_ADP_METABOLIC_PROCESS		90	0.46458	2.09304	0	0.00103473	0.162	9927	tags=38%, list=18%, signal=46%
GOBP_MEIOSIS_I_CELL_CYCLE_PROCESS	GOBP_MEIOSIS_I_CELL_CYCLE_PROCESS		133	0.440527	2.09287	0	0.00103818	0.163	6600	tags=33%, list=12%, signal=37%
GOBP_POSITIVE_REGULATION_OF_INTRACELLULAR_PROTEIN_TRANSPORT	GOBP_POSITIVE_REGULATION_OF_INTRACELLULAR_PROTEIN_TRANSPORT		154	0.432242	2.09171	0	0.00104736	0.165	6613	tags=34%, list=12%, signal=38%
GOBP_NUCLEOTIDE_BINDING_OLIGOMERIZATION_DOMAIN_CONTAINING_2_SIGNALING_PATHWAY	GOBP_NUCLEOTIDE_BINDING_OLIGOMERIZATION_DOMAIN_CONTAINING_2_SIGNALING_PATHWAY		16	0.692684	2.0914	0	0.00104473	0.165	2751	tags=38%, list=5%, signal=39%
GOBP_SOMATIC_DIVERSIFICATION_OF_IMMUNE_RECEPTORS	GOBP_SOMATIC_DIVERSIFICATION_OF_IMMUNE_RECEPTORS		82	0.479082	2.09115	0	0.00104824	0.166	6209	tags=39%, list=11%, signal=44%
GOBP_LEUKOCYTE_CELL_CELL_ADHESION	GOBP_LEUKOCYTE_CELL_CELL_ADHESION		374	0.390077	2.09079	0	0.00105133	0.167	9599	tags=37%, list=17%, signal=44%
GOBP_REGULATION_OF_TELOMERE_MAINTENANCE	GOBP_REGULATION_OF_TELOMERE_MAINTENANCE		80	0.482407	2.09042	0	0.00105431	0.168	10106	tags=44%, list=18%, signal=53%
GOBP_POSITIVE_REGULATION_OF_DEPHOSPHORYLATION	GOBP_POSITIVE_REGULATION_OF_DEPHOSPHORYLATION		61	0.499715	2.09041	0	0.00105757	0.168	8784	tags=39%, list=16%, signal=47%
GOBP_IMPORT_INTO_NUCLEUS	GOBP_IMPORT_INTO_NUCLEUS		163	0.425884	2.08982	0	0.001078	0.172	10030	tags=41%, list=18%, signal=50%
GOBP_ADAPTIVE_IMMUNE_RESPONSE_BASED_ON_SOMATIC_RECOMBINATION_OF_IMMUNE_RECEPTORS_BUILT_FROM_IMMUNOGLOBULIN_SUPERFAMILY_DOMAINS	GOBP_ADAPTIVE_IMMUNE_RESPONSE_BASED_ON_SOMATIC_RECOMBINATION_OF_IMMUNE_RECEPTORS_BUILT_FROM_IMMUNOGLOBULIN_SUPERFAMILY_DOMAINS		355	0.387995	2.08874	0	0.00108687	0.172	8524	tags=33%, list=15%, signal=39%
GOBP_MICROTUBULE_ORGANIZING_CENTER_LOCALIZATION	GOBP_MICROTUBULE_ORGANIZING_CENTER_LOCALIZATION		33	0.572964	2.08832	0	0.00108419	0.172	10644	tags=55%, list=19%, signal=67%
GOBP_VESICLE_MEDIATED_TRANSPORT_TO_THE_PLASMA_MEMBRANE	GOBP_VESICLE_MEDIATED_TRANSPORT_TO_THE_PLASMA_MEMBRANE		138	0.442577	2.0868	0	0.00109854	0.175	13148	tags=46%, list=23%, signal=59%
GOBP_REGULATION_OF_LEUKOCYTE_DIFFERENTIATION	GOBP_REGULATION_OF_LEUKOCYTE_DIFFERENTIATION		283	0.394314	2.08673	0	0.00109585	0.175	8552	tags=31%, list=15%, signal=36%
GOBP_VACUOLAR_TRANSPORT	GOBP_VACUOLAR_TRANSPORT		155	0.425942	2.08611	0	0.00109316	0.175	7931	tags=32%, list=14%, signal=37%
GOBP_RESPONSE_TO_VIRUS	GOBP_RESPONSE_TO_VIRUS		386	0.388871	2.08583	0	0.00109617	0.176	7517	tags=27%, list=13%, signal=31%
GOBP_RESPONSE_TO_GAMMA_RADIATION	GOBP_RESPONSE_TO_GAMMA_RADIATION		55	0.509399	2.08495	0	0.00111071	0.178	13003	tags=51%, list=23%, signal=66%
GOBP_LIPOPOLYSACCHARIDE_MEDIATED_SIGNALING_PATHWAY	GOBP_LIPOPOLYSACCHARIDE_MEDIATED_SIGNALING_PATHWAY		62	0.504467	2.08397	0	0.00111943	0.18	6119	tags=35%, list=11%, signal=40%
GOBP_CELLULAR_RESPONSE_TO_BIOTIC_STIMULUS	GOBP_CELLULAR_RESPONSE_TO_BIOTIC_STIMULUS		247	0.405673	2.08395	0	0.00111671	0.18	9192	tags=34%, list=16%, signal=40%
GOBP_REGULATION_OF_TELOMERASE_ACTIVITY	GOBP_REGULATION_OF_TELOMERASE_ACTIVITY		50	0.523524	2.08317	0	0.00111401	0.18	10454	tags=48%, list=18%, signal=59%
GOBP_REGULATION_OF_DEPHOSPHORYLATION	GOBP_REGULATION_OF_DEPHOSPHORYLATION		129	0.442699	2.08074	0	0.00115034	0.186	9113	tags=37%, list=16%, signal=44%
GOBP_PIGMENT_BIOSYNTHETIC_PROCESS	GOBP_PIGMENT_BIOSYNTHETIC_PROCESS		68	0.492473	2.08039	0	0.00115304	0.187	9872	tags=40%, list=17%, signal=48%
GOBP_ACTIN_FILAMENT_BASED_TRANSPORT	GOBP_ACTIN_FILAMENT_BASED_TRANSPORT		21	0.650597	2.0799	0	0.00115027	0.187	4984	tags=48%, list=9%, signal=52%
GOBP_HISTONE_METHYLATION	GOBP_HISTONE_METHYLATION		158	0.430204	2.07965	0	0.00114751	0.187	9793	tags=38%, list=17%, signal=46%
GOBP_REGULATION_OF_CELLULAR_PROTEIN_CATABOLIC_PROCESS	GOBP_REGULATION_OF_CELLULAR_PROTEIN_CATABOLIC_PROCESS		256	0.402091	2.07898	0	0.00115051	0.188	10911	tags=40%, list=19%, signal=50%
GOBP_POSITIVE_REGULATION_BY_HOST_OF_VIRAL_TRANSCRIPTION	GOBP_POSITIVE_REGULATION_BY_HOST_OF_VIRAL_TRANSCRIPTION		17	0.677606	2.07794	0	0.00115906	0.19	7377	tags=47%, list=13%, signal=54%
GOBP_NEGATIVE_REGULATION_OF_LEUKOCYTE_CELL_CELL_ADHESION	GOBP_NEGATIVE_REGULATION_OF_LEUKOCYTE_CELL_CELL_ADHESION		142	0.43399	2.07688	0	0.00116735	0.191	9413	tags=37%, list=17%, signal=44%
GOBP_REGULATION_OF_CELL_CYCLE_CHECKPOINT	GOBP_REGULATION_OF_CELL_CYCLE_CHECKPOINT		34	0.5689	2.07666	0	0.00116458	0.191	5967	tags=38%, list=11%, signal=43%
GOBP_HISTONE_DEACETYLATION	GOBP_HISTONE_DEACETYLATION		97	0.456651	2.07645	0	0.00116182	0.191	11019	tags=39%, list=19%, signal=49%
GOBP_RETROGRADE_TRANSPORT_ENDOSOME_TO_GOLGI	GOBP_RETROGRADE_TRANSPORT_ENDOSOME_TO_GOLGI		95	0.454826	2.07636	0	0.00115907	0.191	10516	tags=45%, list=19%, signal=56%
GOBP_RNA_SPLICING_VIA_TRANSESTERIFICATION_REACTIONS	GOBP_RNA_SPLICING_VIA_TRANSESTERIFICATION_REACTIONS		320	0.390742	2.0751	0	0.00117303	0.194	13065	tags=39%, list=23%, signal=51%
GOBP_PROTEIN_MODIFICATION_BY_SMALL_PROTEIN_REMOVAL	GOBP_PROTEIN_MODIFICATION_BY_SMALL_PROTEIN_REMOVAL		174	0.422585	2.07503	0	0.00117567	0.195	12395	tags=40%, list=22%, signal=51%
GOBP_INTRINSIC_APOPTOTIC_SIGNALING_PATHWAY_BY_P53_CLASS_MEDIATOR	GOBP_INTRINSIC_APOPTOTIC_SIGNALING_PATHWAY_BY_P53_CLASS_MEDIATOR		78	0.467084	2.0747	0	0.00118402	0.197	13001	tags=54%, list=23%, signal=70%
GOBP_HISTONE_H3_ACETYLATION	GOBP_HISTONE_H3_ACETYLATION		74	0.485909	2.07453	0	0.00118125	0.197	6658	tags=38%, list=12%, signal=43%
GOBP_T_CELL_ACTIVATION_INVOLVED_IN_IMMUNE_RESPONSE	GOBP_T_CELL_ACTIVATION_INVOLVED_IN_IMMUNE_RESPONSE		115	0.441263	2.07373	0	0.00119477	0.199	4397	tags=27%, list=8%, signal=29%
GOBP_CELLULAR_RESPONSE_TO_MOLECULE_OF_BACTERIAL_ORIGIN	GOBP_CELLULAR_RESPONSE_TO_MOLECULE_OF_BACTERIAL_ORIGIN		220	0.410316	2.07279	0	0.00119739	0.199	6803	tags=30%, list=12%, signal=33%
GOBP_IMMUNE_RESPONSE_REGULATING_SIGNALING_PATHWAY	GOBP_IMMUNE_RESPONSE_REGULATING_SIGNALING_PATHWAY		466	0.373772	2.07185	0	0.00120011	0.199	9476	tags=32%, list=17%, signal=39%
GOBP_POSITIVE_REGULATION_OF_DOUBLE_STRAND_BREAK_REPAIR_VIA_HOMOLOGOUS_RECOMBINATION	GOBP_POSITIVE_REGULATION_OF_DOUBLE_STRAND_BREAK_REPAIR_VIA_HOMOLOGOUS_RECOMBINATION		37	0.557784	2.07156	0	0.00120295	0.199	10080	tags=41%, list=18%, signal=49%
GOBP_CELL_ACTIVATION_INVOLVED_IN_IMMUNE_RESPONSE	GOBP_CELL_ACTIVATION_INVOLVED_IN_IMMUNE_RESPONSE		290	0.393346	2.07144	0	0.00120016	0.199	9837	tags=38%, list=17%, signal=46%
GOBP_POSITIVE_REGULATION_OF_INTERFERON_ALPHA_PRODUCTION	GOBP_POSITIVE_REGULATION_OF_INTERFERON_ALPHA_PRODUCTION		21	0.655759	2.07142	0	0.00119739	0.199	9234	tags=62%, list=16%, signal=74%
GOBP_CELLULAR_SENESCENCE	GOBP_CELLULAR_SENESCENCE		84	0.467788	2.07054	0	0.0011999	0.2	5492	tags=32%, list=10%, signal=36%
GOBP_RIBONUCLEOSIDE_DIPHOSPHATE_METABOLIC_PROCESS	GOBP_RIBONUCLEOSIDE_DIPHOSPHATE_METABOLIC_PROCESS		112	0.439157	2.07008	0	0.00119714	0.2	9927	tags=38%, list=18%, signal=46%
GOBP_POSITIVE_REGULATION_OF_INTERFERON_BETA_PRODUCTION	GOBP_POSITIVE_REGULATION_OF_INTERFERON_BETA_PRODUCTION		39	0.559441	2.06959	0	0.00122126	0.204	7517	tags=41%, list=13%, signal=47%
GOBP_PROTEIN_METHYLATION	GOBP_PROTEIN_METHYLATION		196	0.415248	2.06833	0	0.00124011	0.208	9793	tags=38%, list=17%, signal=46%
GOBP_ENDONUCLEOLYTIC_CLEAVAGE_INVOLVED_IN_RRNA_PROCESSING	GOBP_ENDONUCLEOLYTIC_CLEAVAGE_INVOLVED_IN_RRNA_PROCESSING		15	0.706268	2.06779	0	0.00124253	0.208	4674	tags=47%, list=8%, signal=51%
GOBP_DEOXYRIBOSE_PHOSPHATE_METABOLIC_PROCESS	GOBP_DEOXYRIBOSE_PHOSPHATE_METABOLIC_PROCESS		44	0.536333	2.06755	0	0.0012397	0.208	10898	tags=50%, list=19%, signal=62%
GOBP_HISTONE_H3_K9_TRIMETHYLATION	GOBP_HISTONE_H3_K9_TRIMETHYLATION		16	0.675208	2.06587	0	0.0012581	0.212	7808	tags=44%, list=14%, signal=51%
GOBP_DNA_METHYLATION	GOBP_DNA_METHYLATION		71	0.485856	2.06207	0	0.00130869	0.221	8569	tags=39%, list=15%, signal=46%
GOBP_PROTEIN_LOCALIZATION_TO_MITOCHONDRION	GOBP_PROTEIN_LOCALIZATION_TO_MITOCHONDRION		124	0.438967	2.06105	0	0.00130573	0.221	10966	tags=45%, list=19%, signal=56%
GOBP_REGULATION_OF_PROTEIN_DEPHOSPHORYLATION	GOBP_REGULATION_OF_PROTEIN_DEPHOSPHORYLATION		91	0.461202	2.05976	0	0.0013244	0.225	8784	tags=36%, list=16%, signal=43%
GOBP_PROTEIN_POLYUBIQUITINATION	GOBP_PROTEIN_POLYUBIQUITINATION		244	0.403336	2.05926	0	0.00132672	0.226	12078	tags=41%, list=21%, signal=52%
GOBP_MAINTENANCE_OF_PROTEIN_LOCATION_IN_CELL	GOBP_MAINTENANCE_OF_PROTEIN_LOCATION_IN_CELL		63	0.485937	2.0581	0	0.00133944	0.228	10986	tags=44%, list=19%, signal=55%
GOBP_MHC_CLASS_II_BIOSYNTHETIC_PROCESS	GOBP_MHC_CLASS_II_BIOSYNTHETIC_PROCESS		16	0.684346	2.05781	0	0.00135704	0.232	5425	tags=44%, list=10%, signal=48%
GOBP_NEGATIVE_REGULATION_OF_T_CELL_RECEPTOR_SIGNALING_PATHWAY	GOBP_NEGATIVE_REGULATION_OF_T_CELL_RECEPTOR_SIGNALING_PATHWAY		25	0.617102	2.05728	0	0.00136464	0.234	10408	tags=56%, list=18%, signal=69%
GOBP_NEGATIVE_REGULATION_OF_APOPTOTIC_SIGNALING_PATHWAY	GOBP_NEGATIVE_REGULATION_OF_APOPTOTIC_SIGNALING_PATHWAY		225	0.404065	2.05665	0	0.00136667	0.235	8912	tags=35%, list=16%, signal=42%
GOBP_BLASTOCYST_DEVELOPMENT	GOBP_BLASTOCYST_DEVELOPMENT		113	0.436717	2.05542	0	0.00137937	0.236	6368	tags=34%, list=11%, signal=38%
GOBP_T_CELL_RECEPTOR_SIGNALING_PATHWAY	GOBP_T_CELL_RECEPTOR_SIGNALING_PATHWAY		126	0.433646	2.05527	0	0.00137631	0.236	10408	tags=40%, list=18%, signal=50%
GOBP_FC_GAMMA_RECEPTOR_SIGNALING_PATHWAY	GOBP_FC_GAMMA_RECEPTOR_SIGNALING_PATHWAY		30	0.584301	2.05516	0	0.00137325	0.236	5673	tags=43%, list=10%, signal=48%
GOBP_ANTIGEN_PROCESSING_AND_PRESENTATION_OF_PEPTIDE_ANTIGEN	GOBP_ANTIGEN_PROCESSING_AND_PRESENTATION_OF_PEPTIDE_ANTIGEN		61	0.499578	2.05415	0	0.00138049	0.237	11461	tags=51%, list=20%, signal=64%
GOBP_RESPONSE_TO_TOPOLOGICALLY_INCORRECT_PROTEIN	GOBP_RESPONSE_TO_TOPOLOGICALLY_INCORRECT_PROTEIN		157	0.421723	2.05387	0	0.00137745	0.237	5854	tags=28%, list=10%, signal=31%
GOBP_SERINE_FAMILY_AMINO_ACID_BIOSYNTHETIC_PROCESS	GOBP_SERINE_FAMILY_AMINO_ACID_BIOSYNTHETIC_PROCESS		21	0.635223	2.05252	0	0.00138465	0.238	5125	tags=38%, list=9%, signal=42%
GOBP_INTERFERON_BETA_PRODUCTION	GOBP_INTERFERON_BETA_PRODUCTION		57	0.50542	2.05222	0	0.00138687	0.238	7517	tags=39%, list=13%, signal=44%
GOBP_REGULATION_OF_TRANSCRIPTION_INVOLVED_IN_G1_S_TRANSITION_OF_MITOTIC_CELL_CYCLE	GOBP_REGULATION_OF_TRANSCRIPTION_INVOLVED_IN_G1_S_TRANSITION_OF_MITOTIC_CELL_CYCLE		21	0.645637	2.05051	0.00274725	0.00141995	0.244	13992	tags=76%, list=25%, signal=101%
GOBP_NCRNA_TRANSCRIPTION	GOBP_NCRNA_TRANSCRIPTION		56	0.489546	2.04921	0	0.00143728	0.248	10604	tags=48%, list=19%, signal=59%
GOBP_DNA_REPLICATION_INDEPENDENT_CHROMATIN_ORGANIZATION	GOBP_DNA_REPLICATION_INDEPENDENT_CHROMATIN_ORGANIZATION		34	0.567248	2.04904	0	0.0014395	0.249	12089	tags=62%, list=21%, signal=79%
GOBP_NUCLEOSIDE_MONOPHOSPHATE_METABOLIC_PROCESS	GOBP_NUCLEOSIDE_MONOPHOSPHATE_METABOLIC_PROCESS		78	0.46213	2.04869	0	0.00145187	0.251	11479	tags=47%, list=20%, signal=59%
GOBP_TOLL_LIKE_RECEPTOR_9_SIGNALING_PATHWAY	GOBP_TOLL_LIKE_RECEPTOR_9_SIGNALING_PATHWAY		18	0.670098	2.04771	0.00284091	0.00147451	0.256	3465	tags=28%, list=6%, signal=30%
GOBP_MONONUCLEAR_CELL_DIFFERENTIATION	GOBP_MONONUCLEAR_CELL_DIFFERENTIATION		432	0.369697	2.04665	0	0.0014871	0.259	9627	tags=33%, list=17%, signal=40%
GOBP_MYELOID_DENDRITIC_CELL_DIFFERENTIATION	GOBP_MYELOID_DENDRITIC_CELL_DIFFERENTIATION		20	0.625154	2.04605	0	0.00149923	0.262	7678	tags=45%, list=14%, signal=52%
GOBP_POSITIVE_REGULATION_OF_INTRACELLULAR_TRANSPORT	GOBP_POSITIVE_REGULATION_OF_INTRACELLULAR_TRANSPORT		196	0.404742	2.04567	0	0.00150103	0.263	6613	tags=32%, list=12%, signal=36%
GOBP_ISOTYPE_SWITCHING_TO_IGG_ISOTYPES	GOBP_ISOTYPE_SWITCHING_TO_IGG_ISOTYPES		15	0.693464	2.04553	0	0.0014978	0.263	9413	tags=67%, list=17%, signal=80%
GOBP_NEGATIVE_REGULATION_OF_CELLULAR_MACROMOLECULE_BIOSYNTHETIC_PROCESS	GOBP_NEGATIVE_REGULATION_OF_CELLULAR_MACROMOLECULE_BIOSYNTHETIC_PROCESS		324	0.389077	2.04493	0	0.00149457	0.263	9215	tags=33%, list=16%, signal=39%
GOBP_REGULATION_OF_ALPHA_BETA_T_CELL_DIFFERENTIATION	GOBP_REGULATION_OF_ALPHA_BETA_T_CELL_DIFFERENTIATION		66	0.495651	2.04485	0	0.00149638	0.264	9439	tags=39%, list=17%, signal=47%
GOBP_TELOMERASE_RNA_LOCALIZATION	GOBP_TELOMERASE_RNA_LOCALIZATION		19	0.652639	2.04268	0	0.00151799	0.266	14706	tags=74%, list=26%, signal=100%
GOBP_POSITIVE_REGULATION_OF_CYTOKINE_PRODUCTION	GOBP_POSITIVE_REGULATION_OF_CYTOKINE_PRODUCTION		470	0.369894	2.04266	0	0.00151475	0.266	9028	tags=33%, list=16%, signal=39%
GOBP_REGULATION_OF_ADAPTIVE_IMMUNE_RESPONSE	GOBP_REGULATION_OF_ADAPTIVE_IMMUNE_RESPONSE		185	0.41397	2.04086	0	0.00155197	0.271	8574	tags=37%, list=15%, signal=44%
GOBP_CELLULAR_DEFENSE_RESPONSE	GOBP_CELLULAR_DEFENSE_RESPONSE		53	0.519057	2.04053	0	0.00155849	0.273	10959	tags=57%, list=19%, signal=70%
GOBP_POSITIVE_REGULATION_OF_ADAPTIVE_IMMUNE_RESPONSE	GOBP_POSITIVE_REGULATION_OF_ADAPTIVE_IMMUNE_RESPONSE		112	0.4431	2.03951	0	0.00158009	0.276	8426	tags=40%, list=15%, signal=47%
GOBP_POSITIVE_REGULATION_OF_LEUKOCYTE_CELL_CELL_ADHESION	GOBP_POSITIVE_REGULATION_OF_LEUKOCYTE_CELL_CELL_ADHESION		240	0.39815	2.03786	0	0.00159209	0.279	9599	tags=37%, list=17%, signal=44%
GOBP_PROTEIN_IMPORT	GOBP_PROTEIN_IMPORT		210	0.401383	2.03495	0	0.00162788	0.285	11247	tags=43%, list=20%, signal=54%
GOBP_POSITIVE_REGULATION_OF_HISTONE_METHYLATION	GOBP_POSITIVE_REGULATION_OF_HISTONE_METHYLATION		49	0.512496	2.0337	0	0.00165414	0.289	7808	tags=43%, list=14%, signal=50%
GOBP_VIRAL_PROCESS	GOBP_VIRAL_PROCESS		415	0.369714	2.03285	0	0.00166038	0.29	10351	tags=34%, list=18%, signal=42%
GOBP_SMALL_GTPASE_MEDIATED_SIGNAL_TRANSDUCTION	GOBP_SMALL_GTPASE_MEDIATED_SIGNAL_TRANSDUCTION		493	0.369745	2.03157	0	0.00167668	0.293	10980	tags=37%, list=19%, signal=45%
GOBP_NEGATIVE_REGULATION_OF_UBIQUITIN_DEPENDENT_PROTEIN_CATABOLIC_PROCESS	GOBP_NEGATIVE_REGULATION_OF_UBIQUITIN_DEPENDENT_PROTEIN_CATABOLIC_PROCESS		48	0.515014	2.03128	0	0.00167316	0.293	7763	tags=35%, list=14%, signal=41%
GOBP_PYRIMIDINE_NUCLEOBASE_METABOLIC_PROCESS	GOBP_PYRIMIDINE_NUCLEOBASE_METABOLIC_PROCESS		20	0.634799	2.03025	0	0.00169423	0.298	6482	tags=55%, list=11%, signal=62%
GOBP_CYTOSOLIC_TRANSPORT	GOBP_CYTOSOLIC_TRANSPORT		172	0.417381	2.03014	0	0.0016907	0.298	10267	tags=40%, list=18%, signal=49%
GOBP_BRANCHED_CHAIN_AMINO_ACID_METABOLIC_PROCESS	GOBP_BRANCHED_CHAIN_AMINO_ACID_METABOLIC_PROCESS		25	0.596629	2.0289	0	0.00169695	0.299	9772	tags=60%, list=17%, signal=73%
GOBP_POSITIVE_REGULATION_OF_TELOMERASE_ACTIVITY	GOBP_POSITIVE_REGULATION_OF_TELOMERASE_ACTIVITY		34	0.555325	2.02752	0	0.00172262	0.304	10454	tags=47%, list=18%, signal=58%
GOBP_NEGATIVE_REGULATION_OF_TELOMERE_MAINTENANCE	GOBP_NEGATIVE_REGULATION_OF_TELOMERE_MAINTENANCE		35	0.54732	2.02674	0.0030303	0.0017335	0.307	10019	tags=49%, list=18%, signal=59%
GOBP_TELOMERE_CAPPING	GOBP_TELOMERE_CAPPING		40	0.534478	2.02628	0	0.00173943	0.308	7016	tags=40%, list=12%, signal=46%
GOBP_MITOCHONDRIAL_CALCIUM_ION_TRANSMEMBRANE_TRANSPORT	GOBP_MITOCHONDRIAL_CALCIUM_ION_TRANSMEMBRANE_TRANSPORT		18	0.639147	2.02606	0.00275482	0.00173584	0.308	8800	tags=72%, list=16%, signal=86%
GOBP_PEPTIDYL_LYSINE_ACETYLATION	GOBP_PEPTIDYL_LYSINE_ACETYLATION		186	0.408348	2.02499	0	0.00175703	0.312	10750	tags=36%, list=19%, signal=44%
GOBP_POSITIVE_REGULATION_OF_CELL_ACTIVATION	GOBP_POSITIVE_REGULATION_OF_CELL_ACTIVATION		419	0.36377	2.02481	0	0.00175342	0.312	9599	tags=32%, list=17%, signal=39%
GOBP_ALPHA_BETA_T_CELL_DIFFERENTIATION	GOBP_ALPHA_BETA_T_CELL_DIFFERENTIATION		110	0.433655	2.02382	0	0.00178412	0.318	5615	tags=28%, list=10%, signal=31%
GOBP_CENTRIOLE_ASSEMBLY	GOBP_CENTRIOLE_ASSEMBLY		47	0.519292	2.02349	0	0.00179021	0.32	10304	tags=53%, list=18%, signal=65%
GOBP_PROTEIN_AUTOPROCESSING	GOBP_PROTEIN_AUTOPROCESSING		27	0.588169	2.02175	0	0.00182474	0.325	10673	tags=59%, list=19%, signal=73%
GOBP_DIOL_BIOSYNTHETIC_PROCESS	GOBP_DIOL_BIOSYNTHETIC_PROCESS		23	0.616969	2.02139	0.00289855	0.00184027	0.327	13312	tags=61%, list=24%, signal=80%
GOBP_INTESTINAL_EPITHELIAL_CELL_DIFFERENTIATION	GOBP_INTESTINAL_EPITHELIAL_CELL_DIFFERENTIATION		22	0.621101	2.02062	0	0.00184607	0.329	5452	tags=36%, list=10%, signal=40%
GOBP_DEOXYRIBONUCLEOTIDE_BIOSYNTHETIC_PROCESS	GOBP_DEOXYRIBONUCLEOTIDE_BIOSYNTHETIC_PROCESS		15	0.708718	2.02055	0	0.00184715	0.33	9418	tags=67%, list=17%, signal=80%
GOBP_POSITIVE_T_CELL_SELECTION	GOBP_POSITIVE_T_CELL_SELECTION		36	0.5391	2.02052	0	0.0018434	0.33	6948	tags=42%, list=12%, signal=47%
GOBP_RESPONSE_TO_INTERFERON_BETA	GOBP_RESPONSE_TO_INTERFERON_BETA		31	0.562975	2.01939	0	0.00185872	0.333	12321	tags=58%, list=22%, signal=74%
GOBP_ACTIVATION_OF_NF_KAPPAB_INDUCING_KINASE_ACTIVITY	GOBP_ACTIVATION_OF_NF_KAPPAB_INDUCING_KINASE_ACTIVITY		18	0.648225	2.01911	0	0.00186912	0.334	10383	tags=56%, list=18%, signal=68%
GOBP_T_CELL_PROLIFERATION	GOBP_T_CELL_PROLIFERATION		204	0.401152	2.01877	0	0.00186536	0.334	9627	tags=38%, list=17%, signal=46%
GOBP_PEPTIDYL_LYSINE_TRIMETHYLATION	GOBP_PEPTIDYL_LYSINE_TRIMETHYLATION		56	0.50121	2.01838	0	0.00186629	0.335	12447	tags=48%, list=22%, signal=62%
GOBP_REGULATION_OF_PROTEIN_CATABOLIC_PROCESS	GOBP_REGULATION_OF_PROTEIN_CATABOLIC_PROCESS		392	0.370122	2.01826	0	0.00188145	0.339	10005	tags=36%, list=18%, signal=43%
GOBP_REGULATION_OF_CELL_CYCLE_G1_S_PHASE_TRANSITION	GOBP_REGULATION_OF_CELL_CYCLE_G1_S_PHASE_TRANSITION		178	0.405844	2.01799	0	0.00188237	0.339	9754	tags=38%, list=17%, signal=45%
GOBP_LYMPHOCYTE_APOPTOTIC_PROCESS	GOBP_LYMPHOCYTE_APOPTOTIC_PROCESS		75	0.461821	2.01603	0	0.00190227	0.343	5366	tags=33%, list=9%, signal=37%
GOBP_RESPONSE_TO_HYDROGEN_PEROXIDE	GOBP_RESPONSE_TO_HYDROGEN_PEROXIDE		122	0.428527	2.01569	0	0.00191269	0.345	9025	tags=36%, list=16%, signal=43%
GOBP_POSITIVE_REGULATION_OF_INTERLEUKIN_2_PRODUCTION	GOBP_POSITIVE_REGULATION_OF_INTERLEUKIN_2_PRODUCTION		34	0.564474	2.01552	0	0.00190888	0.345	8406	tags=50%, list=15%, signal=59%
GOBP_REGULATION_OF_DOUBLE_STRAND_BREAK_REPAIR_VIA_NONHOMOLOGOUS_END_JOINING	GOBP_REGULATION_OF_DOUBLE_STRAND_BREAK_REPAIR_VIA_NONHOMOLOGOUS_END_JOINING		31	0.573923	2.01405	0	0.00196099	0.351	6209	tags=39%, list=11%, signal=43%
GOBP_REGULATION_OF_HISTONE_H3_K9_METHYLATION	GOBP_REGULATION_OF_HISTONE_H3_K9_METHYLATION		24	0.610085	2.01224	0	0.00198979	0.356	7644	tags=46%, list=14%, signal=53%
GOBP_T_CELL_DIFFERENTIATION	GOBP_T_CELL_DIFFERENTIATION		262	0.387772	2.01104	0	0.00202801	0.357	9627	tags=34%, list=17%, signal=40%
GOBP_PATTERN_RECOGNITION_RECEPTOR_SIGNALING_PATHWAY	GOBP_PATTERN_RECOGNITION_RECEPTOR_SIGNALING_PATHWAY		175	0.404747	2.01014	0	0.00203339	0.359	7384	tags=31%, list=13%, signal=36%
GOBP_POSITIVE_REGULATION_OF_ALPHA_BETA_T_CELL_DIFFERENTIATION	GOBP_POSITIVE_REGULATION_OF_ALPHA_BETA_T_CELL_DIFFERENTIATION		49	0.511446	2.00862	0	0.00208941	0.366	9439	tags=43%, list=17%, signal=51%
GOBP_NUCLEOBASE_BIOSYNTHETIC_PROCESS	GOBP_NUCLEOBASE_BIOSYNTHETIC_PROCESS		19	0.63459	2.00707	0	0.00211276	0.371	9872	tags=63%, list=17%, signal=76%
GOBP_MYELOID_DENDRITIC_CELL_ACTIVATION	GOBP_MYELOID_DENDRITIC_CELL_ACTIVATION		29	0.577298	2.00695	0	0.00211332	0.371	7678	tags=41%, list=14%, signal=48%
GOBP_ATP_METABOLIC_PROCESS	GOBP_ATP_METABOLIC_PROCESS		271	0.383494	2.00685	0	0.00211375	0.371	9927	tags=31%, list=18%, signal=38%
GOBP_POSITIVE_REGULATION_OF_TRANSLATIONAL_INITIATION	GOBP_POSITIVE_REGULATION_OF_TRANSLATIONAL_INITIATION		30	0.561206	2.00563	0	0.00211882	0.373	7779	tags=40%, list=14%, signal=46%
GOBP_NUCLEAR_MIGRATION	GOBP_NUCLEAR_MIGRATION		21	0.613593	2.00558	0.002849	0.00211468	0.373	6598	tags=48%, list=12%, signal=54%
GOBP_NEGATIVE_REGULATION_OF_LYMPHOCYTE_ACTIVATION	GOBP_NEGATIVE_REGULATION_OF_LYMPHOCYTE_ACTIVATION		160	0.414579	2.00489	0	0.00211532	0.374	9413	tags=36%, list=17%, signal=43%
GOBP_POSITIVE_REGULATION_OF_CELLULAR_AMIDE_METABOLIC_PROCESS	GOBP_POSITIVE_REGULATION_OF_CELLULAR_AMIDE_METABOLIC_PROCESS		167	0.412015	2.00481	0	0.00211582	0.375	14170	tags=51%, list=25%, signal=68%
GOBP_REGULATION_OF_P38MAPK_CASCADE	GOBP_REGULATION_OF_P38MAPK_CASCADE		47	0.507151	2.00274	0	0.0021613	0.385	6351	tags=36%, list=11%, signal=41%
GOBP_REGULATION_OF_PROTEIN_LOCALIZATION_TO_NUCLEUS	GOBP_REGULATION_OF_PROTEIN_LOCALIZATION_TO_NUCLEUS		132	0.421132	2.00043	0	0.00219831	0.391	8058	tags=36%, list=14%, signal=42%
GOBP_PROTEIN_HYDROXYLATION	GOBP_PROTEIN_HYDROXYLATION		27	0.57321	1.99943	0	0.00220761	0.393	6470	tags=41%, list=11%, signal=46%
GOBP_POSITIVE_REGULATION_OF_LEUKOCYTE_PROLIFERATION	GOBP_POSITIVE_REGULATION_OF_LEUKOCYTE_PROLIFERATION		157	0.408998	1.99938	0	0.00220335	0.393	6035	tags=30%, list=11%, signal=33%
GOBP_MITOCHONDRIAL_TRANSPORT	GOBP_MITOCHONDRIAL_TRANSPORT		194	0.395527	1.99929	0	0.0021991	0.393	11030	tags=40%, list=20%, signal=50%
GOBP_NEGATIVE_REGULATION_OF_INTERLEUKIN_2_PRODUCTION	GOBP_NEGATIVE_REGULATION_OF_INTERLEUKIN_2_PRODUCTION		28	0.580163	1.99899	0	0.00219488	0.393	4571	tags=36%, list=8%, signal=39%
GOBP_NEGATIVE_REGULATION_OF_CELL_KILLING	GOBP_NEGATIVE_REGULATION_OF_CELL_KILLING		28	0.568128	1.99881	0	0.00219066	0.393	4065	tags=32%, list=7%, signal=35%
GOBP_MEIOTIC_SPINDLE_ORGANIZATION	GOBP_MEIOTIC_SPINDLE_ORGANIZATION		15	0.691199	1.99877	0	0.00218647	0.393	4549	tags=47%, list=8%, signal=51%
GOBP_GOLGI_TO_PLASMA_MEMBRANE_TRANSPORT	GOBP_GOLGI_TO_PLASMA_MEMBRANE_TRANSPORT		61	0.48726	1.99749	0	0.00221357	0.395	14090	tags=52%, list=25%, signal=70%
GOBP_POSITIVE_REGULATION_OF_HEMOPOIESIS	GOBP_POSITIVE_REGULATION_OF_HEMOPOIESIS		158	0.411929	1.9973	0	0.00220934	0.395	9599	tags=37%, list=17%, signal=44%
GOBP_REGULATION_OF_RRNA_PROCESSING	GOBP_REGULATION_OF_RRNA_PROCESSING		15	0.682507	1.99697	0	0.00222291	0.398	8753	tags=60%, list=15%, signal=71%
GOBP_UBIQUITIN_DEPENDENT_ERAD_PATHWAY	GOBP_UBIQUITIN_DEPENDENT_ERAD_PATHWAY		85	0.447647	1.99586	0	0.00223666	0.4	11189	tags=42%, list=20%, signal=53%
GOBP_REGULATION_OF_UBIQUITIN_DEPENDENT_PROTEIN_CATABOLIC_PROCESS	GOBP_REGULATION_OF_UBIQUITIN_DEPENDENT_PROTEIN_CATABOLIC_PROCESS		166	0.40878	1.99528	0	0.00225054	0.402	12386	tags=43%, list=22%, signal=55%
GOBP_PYRIMIDINE_NUCLEOSIDE_MONOPHOSPHATE_METABOLIC_PROCESS	GOBP_PYRIMIDINE_NUCLEOSIDE_MONOPHOSPHATE_METABOLIC_PROCESS		21	0.616454	1.99526	0.00288184	0.00224628	0.402	10479	tags=57%, list=19%, signal=70%
GOBP_MYELOID_CELL_HOMEOSTASIS	GOBP_MYELOID_CELL_HOMEOSTASIS		160	0.408749	1.99447	0	0.0022728	0.407	9875	tags=34%, list=17%, signal=41%
GOBP_FORMATION_OF_EXTRACHROMOSOMAL_CIRCULAR_DNA	GOBP_FORMATION_OF_EXTRACHROMOSOMAL_CIRCULAR_DNA		15	0.684685	1.99443	0	0.00226851	0.407	6558	tags=60%, list=12%, signal=68%
GOBP_NEGATIVE_REGULATION_OF_PROTEASOMAL_UBIQUITIN_DEPENDENT_PROTEIN_CATABOLIC_PROCESS	GOBP_NEGATIVE_REGULATION_OF_PROTEASOMAL_UBIQUITIN_DEPENDENT_PROTEIN_CATABOLIC_PROCESS		35	0.537398	1.99381	0	0.00226424	0.407	5409	tags=31%, list=10%, signal=35%
GOBP_OSTEOCLAST_DIFFERENTIATION	GOBP_OSTEOCLAST_DIFFERENTIATION		96	0.445347	1.99373	0	0.00225999	0.407	8264	tags=34%, list=15%, signal=40%
GOBP_NEGATIVE_REGULATION_OF_ERBB_SIGNALING_PATHWAY	GOBP_NEGATIVE_REGULATION_OF_ERBB_SIGNALING_PATHWAY		31	0.559842	1.9935	0.0031348	0.00226009	0.408	9548	tags=48%, list=17%, signal=58%
GOBP_VIRAL_GENOME_REPLICATION	GOBP_VIRAL_GENOME_REPLICATION		134	0.410459	1.99253	0	0.00230012	0.416	11416	tags=37%, list=20%, signal=46%
GOBP_ANAPHASE_PROMOTING_COMPLEX_DEPENDENT_CATABOLIC_PROCESS	GOBP_ANAPHASE_PROMOTING_COMPLEX_DEPENDENT_CATABOLIC_PROCESS		18	0.640109	1.99245	0	0.00230456	0.417	6716	tags=50%, list=12%, signal=57%
GOBP_DNA_MODIFICATION	GOBP_DNA_MODIFICATION		116	0.425866	1.99211	0	0.00230469	0.417	4015	tags=25%, list=7%, signal=27%
GOBP_POSITIVE_REGULATION_OF_DNA_BIOSYNTHETIC_PROCESS	GOBP_POSITIVE_REGULATION_OF_DNA_BIOSYNTHETIC_PROCESS		73	0.459381	1.99185	0	0.00230914	0.418	8058	tags=37%, list=14%, signal=43%
GOBP_ALPHA_BETA_T_CELL_PROLIFERATION	GOBP_ALPHA_BETA_T_CELL_PROLIFERATION		40	0.515774	1.99136	0	0.00233502	0.423	9439	tags=45%, list=17%, signal=54%
GOBP_NEGATIVE_REGULATION_OF_TELOMERE_MAINTENANCE_VIA_TELOMERE_LENGTHENING	GOBP_NEGATIVE_REGULATION_OF_TELOMERE_MAINTENANCE_VIA_TELOMERE_LENGTHENING		27	0.571199	1.99109	0	0.00233069	0.423	10019	tags=52%, list=18%, signal=63%
GOBP_MRNA_TRANSCRIPTION	GOBP_MRNA_TRANSCRIPTION		41	0.527354	1.99102	0	0.00232637	0.423	11878	tags=51%, list=21%, signal=65%
GOBP_NEGATIVE_REGULATION_OF_PEPTIDYL_TYROSINE_PHOSPHORYLATION	GOBP_NEGATIVE_REGULATION_OF_PEPTIDYL_TYROSINE_PHOSPHORYLATION		56	0.492482	1.98995	0	0.00233959	0.426	9548	tags=39%, list=17%, signal=47%
GOBP_REGULATION_OF_NUCLEASE_ACTIVITY	GOBP_REGULATION_OF_NUCLEASE_ACTIVITY		21	0.613484	1.98956	0	0.00236097	0.43	9271	tags=57%, list=16%, signal=68%
GOBP_NEGATIVE_REGULATION_OF_PROTEIN_MODIFICATION_BY_SMALL_PROTEIN_CONJUGATION_OR_REMOVAL	GOBP_NEGATIVE_REGULATION_OF_PROTEIN_MODIFICATION_BY_SMALL_PROTEIN_CONJUGATION_OR_REMOVAL		96	0.443844	1.98943	0	0.00235662	0.43	10019	tags=33%, list=18%, signal=40%
GOBP_CELL_AGING	GOBP_CELL_AGING		120	0.429742	1.98894	0	0.00236968	0.432	5492	tags=30%, list=10%, signal=33%
GOBP_CELLULAR_RESPONSE_TO_CHEMICAL_STRESS	GOBP_CELLULAR_RESPONSE_TO_CHEMICAL_STRESS		323	0.377223	1.98878	0	0.00236953	0.432	9627	tags=35%, list=17%, signal=42%
GOBP_REGULATION_OF_CELL_MORPHOGENESIS_INVOLVED_IN_DIFFERENTIATION	GOBP_REGULATION_OF_CELL_MORPHOGENESIS_INVOLVED_IN_DIFFERENTIATION		96	0.442551	1.98776	0	0.00239522	0.436	8097	tags=35%, list=14%, signal=41%
GOBP_POSITIVE_REGULATION_OF_T_CELL_PROLIFERATION	GOBP_POSITIVE_REGULATION_OF_T_CELL_PROLIFERATION		102	0.436307	1.98765	0	0.00239084	0.436	9439	tags=41%, list=17%, signal=49%
GOBP_NEGATIVE_REGULATION_OF_SMALL_GTPASE_MEDIATED_SIGNAL_TRANSDUCTION	GOBP_NEGATIVE_REGULATION_OF_SMALL_GTPASE_MEDIATED_SIGNAL_TRANSDUCTION		56	0.485042	1.98735	0	0.00238647	0.436	10680	tags=45%, list=19%, signal=55%
GOBP_NEGATIVE_REGULATION_OF_MAPK_CASCADE	GOBP_NEGATIVE_REGULATION_OF_MAPK_CASCADE		171	0.403189	1.98589	0	0.0024076	0.44	8672	tags=36%, list=15%, signal=42%
GOBP_B_CELL_APOPTOTIC_PROCESS	GOBP_B_CELL_APOPTOTIC_PROCESS		26	0.591067	1.98465	0	0.00245417	0.444	4290	tags=38%, list=8%, signal=42%
GOBP_MALE_MEIOTIC_NUCLEAR_DIVISION	GOBP_MALE_MEIOTIC_NUCLEAR_DIVISION		51	0.494788	1.98447	0	0.00245407	0.444	11603	tags=49%, list=21%, signal=62%
GOBP_RRNA_TRANSCRIPTION	GOBP_RRNA_TRANSCRIPTION		33	0.545732	1.98401	0	0.00245406	0.445	10604	tags=52%, list=19%, signal=63%
GOBP_PYRIMIDINE_NUCLEOSIDE_MONOPHOSPHATE_BIOSYNTHETIC_PROCESS	GOBP_PYRIMIDINE_NUCLEOSIDE_MONOPHOSPHATE_BIOSYNTHETIC_PROCESS		15	0.667437	1.98249	0	0.00247905	0.45	10479	tags=60%, list=19%, signal=74%
GOBP_NEGATIVE_REGULATION_OF_IMMUNE_SYSTEM_PROCESS	GOBP_NEGATIVE_REGULATION_OF_IMMUNE_SYSTEM_PROCESS		416	0.367618	1.98134	0	0.00249599	0.453	9503	tags=32%, list=17%, signal=38%
GOBP_REGULATION_OF_PEPTIDYL_LYSINE_ACETYLATION	GOBP_REGULATION_OF_PEPTIDYL_LYSINE_ACETYLATION		71	0.464533	1.98126	0	0.00249149	0.453	4708	tags=28%, list=8%, signal=31%
GOBP_REGULATION_OF_PROTEIN_ACETYLATION	GOBP_REGULATION_OF_PROTEIN_ACETYLATION		82	0.454799	1.98069	0	0.00249969	0.455	4837	tags=27%, list=9%, signal=29%
GOBP_HISTONE_H3_K4_TRIMETHYLATION	GOBP_HISTONE_H3_K4_TRIMETHYLATION		23	0.60011	1.9806	0	0.0025038	0.457	9395	tags=52%, list=17%, signal=63%
GOBP_CELLULAR_RESPONSE_TO_VIRUS	GOBP_CELLULAR_RESPONSE_TO_VIRUS		81	0.456753	1.98013	0	0.00251205	0.46	7345	tags=36%, list=13%, signal=41%
GOBP_PROTEIN_TARGETING_TO_VACUOLE	GOBP_PROTEIN_TARGETING_TO_VACUOLE		37	0.528672	1.97887	0	0.00253274	0.46	5655	tags=38%, list=10%, signal=42%
GOBP_APOPTOTIC_MITOCHONDRIAL_CHANGES	GOBP_APOPTOTIC_MITOCHONDRIAL_CHANGES		101	0.434946	1.97689	0	0.00260414	0.472	9627	tags=42%, list=17%, signal=50%
GOBP_CELLULAR_RESPONSE_TO_HEAT	GOBP_CELLULAR_RESPONSE_TO_HEAT		66	0.465096	1.97592	0	0.00263278	0.476	6618	tags=33%, list=12%, signal=38%
GOBP_ANTIGEN_PROCESSING_AND_PRESENTATION_OF_EXOGENOUS_ANTIGEN	GOBP_ANTIGEN_PROCESSING_AND_PRESENTATION_OF_EXOGENOUS_ANTIGEN		45	0.50578	1.97571	0	0.00263233	0.476	9438	tags=51%, list=17%, signal=61%
GOBP_NUCLEAR_TRANSCRIBED_MRNA_CATABOLIC_PROCESS_EXONUCLEOLYTIC	GOBP_NUCLEAR_TRANSCRIBED_MRNA_CATABOLIC_PROCESS_EXONUCLEOLYTIC		19	0.642576	1.9751	0.00280899	0.00264464	0.477	4109	tags=32%, list=7%, signal=34%
GOBP_PEPTIDYL_SERINE_MODIFICATION	GOBP_PEPTIDYL_SERINE_MODIFICATION		335	0.376951	1.97429	0	0.00266488	0.48	8522	tags=32%, list=15%, signal=38%
GOBP_RESPONSE_TO_ENDOPLASMIC_RETICULUM_STRESS	GOBP_RESPONSE_TO_ENDOPLASMIC_RETICULUM_STRESS		255	0.381727	1.97384	0	0.00267702	0.483	11189	tags=36%, list=20%, signal=45%
GOBP_NEGATIVE_REGULATION_OF_CELL_CYCLE_G1_S_PHASE_TRANSITION	GOBP_NEGATIVE_REGULATION_OF_CELL_CYCLE_G1_S_PHASE_TRANSITION		88	0.444462	1.97339	0	0.00268053	0.484	8625	tags=40%, list=15%, signal=47%
GOBP_FC_RECEPTOR_SIGNALING_PATHWAY	GOBP_FC_RECEPTOR_SIGNALING_PATHWAY		52	0.491126	1.97243	0	0.00270541	0.488	5673	tags=37%, list=10%, signal=41%
GOBP_POSITIVE_REGULATION_OF_IMMUNE_EFFECTOR_PROCESS	GOBP_POSITIVE_REGULATION_OF_IMMUNE_EFFECTOR_PROCESS		247	0.38082	1.97169	0	0.00270905	0.488	8481	tags=34%, list=15%, signal=40%
GOBP_PHOSPHOLIPID_BIOSYNTHETIC_PROCESS	GOBP_PHOSPHOLIPID_BIOSYNTHETIC_PROCESS		256	0.383934	1.97164	0	0.00270429	0.488	9795	tags=38%, list=17%, signal=46%
GOBP_REGULATION_OF_GENE_EXPRESSION_EPIGENETIC	GOBP_REGULATION_OF_GENE_EXPRESSION_EPIGENETIC		137	0.405883	1.96926	0	0.00279024	0.499	9235	tags=38%, list=16%, signal=45%
GOBP_POSITIVE_REGULATION_OF_HISTONE_MODIFICATION	GOBP_POSITIVE_REGULATION_OF_HISTONE_MODIFICATION		102	0.43311	1.96918	0	0.00278947	0.5	7227	tags=30%, list=13%, signal=35%
GOBP_FATTY_ACID_HOMEOSTASIS	GOBP_FATTY_ACID_HOMEOSTASIS		17	0.65	1.96728	0	0.00285033	0.507	6842	tags=47%, list=12%, signal=54%
GOBP_ESTABLISHMENT_OF_PROTEIN_LOCALIZATION_TO_MITOCHONDRIAL_MEMBRANE	GOBP_ESTABLISHMENT_OF_PROTEIN_LOCALIZATION_TO_MITOCHONDRIAL_MEMBRANE		30	0.555942	1.96694	0.00292398	0.00286157	0.508	6660	tags=40%, list=12%, signal=45%
GOBP_REGULATION_OF_GENE_SILENCING_BY_RNA	GOBP_REGULATION_OF_GENE_SILENCING_BY_RNA		50	0.492337	1.96492	0	0.00292234	0.519	10522	tags=40%, list=19%, signal=49%
GOBP_VIRAL_GENE_EXPRESSION	GOBP_VIRAL_GENE_EXPRESSION		99	0.437469	1.96422	0	0.00292926	0.519	11017	tags=39%, list=19%, signal=49%
GOBP_REGULATION_OF_NUCLEAR_TRANSCRIBED_MRNA_POLY_A_TAIL_SHORTENING	GOBP_REGULATION_OF_NUCLEAR_TRANSCRIBED_MRNA_POLY_A_TAIL_SHORTENING		15	0.662677	1.96406	0	0.00292417	0.519	9961	tags=53%, list=18%, signal=65%
GOBP_REGULATION_OF_MITOTIC_SPINDLE_ASSEMBLY	GOBP_REGULATION_OF_MITOTIC_SPINDLE_ASSEMBLY		23	0.588359	1.9637	0	0.00293115	0.521	7151	tags=39%, list=13%, signal=45%
GOBP_REGULATION_OF_IMMUNE_EFFECTOR_PROCESS	GOBP_REGULATION_OF_IMMUNE_EFFECTOR_PROCESS		352	0.368196	1.9628	0	0.00295501	0.524	8552	tags=34%, list=15%, signal=39%
GOBP_CELLULAR_NITROGEN_COMPOUND_CATABOLIC_PROCESS	GOBP_CELLULAR_NITROGEN_COMPOUND_CATABOLIC_PROCESS		456	0.362414	1.96083	0	0.00303532	0.532	10522	tags=36%, list=19%, signal=43%
GOBP_POSITIVE_REGULATION_OF_UBIQUITIN_PROTEIN_TRANSFERASE_ACTIVITY	GOBP_POSITIVE_REGULATION_OF_UBIQUITIN_PROTEIN_TRANSFERASE_ACTIVITY		32	0.548962	1.96076	0	0.00303403	0.533	12078	tags=47%, list=21%, signal=60%
GOBP_POSITIVE_REGULATION_OF_CD4_POSITIVE_ALPHA_BETA_T_CELL_ACTIVATION	GOBP_POSITIVE_REGULATION_OF_CD4_POSITIVE_ALPHA_BETA_T_CELL_ACTIVATION		37	0.523939	1.96067	0	0.00302881	0.533	9024	tags=43%, list=16%, signal=51%
GOBP_REGULATION_OF_CELL_CELL_ADHESION	GOBP_REGULATION_OF_CELL_CELL_ADHESION		452	0.356722	1.95985	0	0.00303944	0.534	9599	tags=34%, list=17%, signal=41%
GOBP_REGULATION_OF_NUCLEAR_TRANSCRIBED_MRNA_CATABOLIC_PROCESS_DEADENYLATION_DEPENDENT_DECAY	GOBP_REGULATION_OF_NUCLEAR_TRANSCRIBED_MRNA_CATABOLIC_PROCESS_DEADENYLATION_DEPENDENT_DECAY		26	0.581014	1.9596	0	0.00303423	0.534	11891	tags=62%, list=21%, signal=78%
GOBP_IN_UTERO_EMBRYONIC_DEVELOPMENT	GOBP_IN_UTERO_EMBRYONIC_DEVELOPMENT		388	0.367829	1.95935	0	0.00303317	0.535	9897	tags=35%, list=18%, signal=42%
GOBP_MITOCHONDRIAL_GENOME_MAINTENANCE	GOBP_MITOCHONDRIAL_GENOME_MAINTENANCE		23	0.612082	1.95724	0	0.00312472	0.548	9627	tags=52%, list=17%, signal=63%
GOBP_POSITIVE_REGULATION_OF_CELL_CELL_ADHESION	GOBP_POSITIVE_REGULATION_OF_CELL_CELL_ADHESION		286	0.37349	1.95713	0	0.00312749	0.55	9816	tags=36%, list=17%, signal=43%
GOBP_REGULATION_OF_LEUKOCYTE_PROLIFERATION	GOBP_REGULATION_OF_LEUKOCYTE_PROLIFERATION		253	0.374954	1.95709	0	0.00312216	0.55	9439	tags=35%, list=17%, signal=42%
GOBP_REGULATION_OF_GTPASE_ACTIVITY	GOBP_REGULATION_OF_GTPASE_ACTIVITY		357	0.359346	1.95555	0	0.0031608	0.552	9556	tags=38%, list=17%, signal=45%
GOBP_IMMUNE_RESPONSE_REGULATING_CELL_SURFACE_RECEPTOR_SIGNALING_PATHWAY	GOBP_IMMUNE_RESPONSE_REGULATING_CELL_SURFACE_RECEPTOR_SIGNALING_PATHWAY		312	0.369704	1.95517	0	0.0031715	0.552	10610	tags=35%, list=19%, signal=42%
GOBP_REGULATION_OF_PHOSPHOLIPID_BIOSYNTHETIC_PROCESS	GOBP_REGULATION_OF_PHOSPHOLIPID_BIOSYNTHETIC_PROCESS		18	0.625492	1.9551	0.00276243	0.00316612	0.552	6300	tags=44%, list=11%, signal=50%
GOBP_TOLL_LIKE_RECEPTOR_SIGNALING_PATHWAY	GOBP_TOLL_LIKE_RECEPTOR_SIGNALING_PATHWAY		121	0.419774	1.95495	0	0.00317692	0.553	6390	tags=30%, list=11%, signal=33%
GOBP_T_CELL_CHEMOTAXIS	GOBP_T_CELL_CHEMOTAXIS		28	0.562551	1.95439	0	0.00319118	0.554	12385	tags=64%, list=22%, signal=82%
GOBP_T_CELL_DIFFERENTIATION_INVOLVED_IN_IMMUNE_RESPONSE	GOBP_T_CELL_DIFFERENTIATION_INVOLVED_IN_IMMUNE_RESPONSE		75	0.446659	1.95345	0	0.00322145	0.556	4397	tags=27%, list=8%, signal=29%
GOBP_REGULATION_OF_DNA_TEMPLATED_TRANSCRIPTION_ELONGATION	GOBP_REGULATION_OF_DNA_TEMPLATED_TRANSCRIPTION_ELONGATION		56	0.48536	1.9534	0	0.00321603	0.556	13906	tags=55%, list=25%, signal=73%
GOBP_REGULATION_OF_RAS_PROTEIN_SIGNAL_TRANSDUCTION	GOBP_REGULATION_OF_RAS_PROTEIN_SIGNAL_TRANSDUCTION		187	0.392256	1.95333	0	0.00321062	0.556	9837	tags=35%, list=17%, signal=43%
GOBP_PROTEIN_DEPOLYMERIZATION	GOBP_PROTEIN_DEPOLYMERIZATION		118	0.41283	1.95319	0	0.00320523	0.556	9871	tags=42%, list=17%, signal=51%
GOBP_ERYTHROCYTE_HOMEOSTASIS	GOBP_ERYTHROCYTE_HOMEOSTASIS		133	0.408732	1.95294	0	0.00320771	0.556	9875	tags=35%, list=17%, signal=42%
GOBP_REGULATION_OF_GLYCOLYTIC_PROCESS	GOBP_REGULATION_OF_GLYCOLYTIC_PROCESS		45	0.498352	1.95219	0	0.00321814	0.557	7922	tags=31%, list=14%, signal=36%
GOBP_POSITIVE_REGULATION_OF_CELLULAR_PROTEIN_CATABOLIC_PROCESS	GOBP_POSITIVE_REGULATION_OF_CELLULAR_PROTEIN_CATABOLIC_PROCESS		157	0.400716	1.95112	0	0.0032323	0.558	13251	tags=45%, list=23%, signal=59%
GOBP_LYSOSOMAL_TRANSPORT	GOBP_LYSOSOMAL_TRANSPORT		121	0.417109	1.95098	0	0.00323086	0.558	7931	tags=32%, list=14%, signal=37%
GOBP_RESPONSE_TO_TUMOR_NECROSIS_FACTOR	GOBP_RESPONSE_TO_TUMOR_NECROSIS_FACTOR		242	0.372921	1.94917	0	0.00330412	0.567	8515	tags=31%, list=15%, signal=37%
GOBP_REGULATION_OF_SISTER_CHROMATID_COHESION	GOBP_REGULATION_OF_SISTER_CHROMATID_COHESION		21	0.613646	1.94785	0.0058651	0.00336433	0.578	3615	tags=43%, list=6%, signal=46%
GOBP_CELLULAR_AMINO_ACID_BIOSYNTHETIC_PROCESS	GOBP_CELLULAR_AMINO_ACID_BIOSYNTHETIC_PROCESS		76	0.4601	1.94776	0	0.00336634	0.579	8502	tags=37%, list=15%, signal=43%
GOBP_VESICLE_LOCALIZATION	GOBP_VESICLE_LOCALIZATION		190	0.39105	1.94573	0	0.00342683	0.587	7566	tags=33%, list=13%, signal=38%
GOBP_NUCLEOLUS_ORGANIZATION	GOBP_NUCLEOLUS_ORGANIZATION		15	0.656051	1.94464	0.0027027	0.00345618	0.594	7808	tags=60%, list=14%, signal=70%
GOBP_EXTRINSIC_APOPTOTIC_SIGNALING_PATHWAY_VIA_DEATH_DOMAIN_RECEPTORS	GOBP_EXTRINSIC_APOPTOTIC_SIGNALING_PATHWAY_VIA_DEATH_DOMAIN_RECEPTORS		85	0.438435	1.94454	0	0.0034544	0.595	9798	tags=36%, list=17%, signal=44%
GOBP_MAINTENANCE_OF_PROTEIN_LOCATION_IN_NUCLEUS	GOBP_MAINTENANCE_OF_PROTEIN_LOCATION_IN_NUCLEUS		23	0.587399	1.94374	0	0.00347188	0.597	10719	tags=48%, list=19%, signal=59%
GOBP_NEGATIVE_REGULATION_OF_INTRINSIC_APOPTOTIC_SIGNALING_PATHWAY	GOBP_NEGATIVE_REGULATION_OF_INTRINSIC_APOPTOTIC_SIGNALING_PATHWAY		100	0.418497	1.94324	0	0.00348533	0.601	12739	tags=49%, list=23%, signal=63%
GOBP_REGULATION_OF_T_CELL_PROLIFERATION	GOBP_REGULATION_OF_T_CELL_PROLIFERATION		173	0.403212	1.94285	0	0.00349889	0.601	9439	tags=38%, list=17%, signal=46%
GOBP_TRANSCRIPTION_ELONGATION_FROM_RNA_POLYMERASE_II_PROMOTER	GOBP_TRANSCRIPTION_ELONGATION_FROM_RNA_POLYMERASE_II_PROMOTER		60	0.473458	1.9424	0	0.00351219	0.602	9788	tags=37%, list=17%, signal=44%
GOBP_NEGATIVE_REGULATION_OF_ORGANELLE_ASSEMBLY	GOBP_NEGATIVE_REGULATION_OF_ORGANELLE_ASSEMBLY		43	0.506842	1.94104	0	0.00354908	0.605	7323	tags=42%, list=13%, signal=48%
GOBP_REGULATION_OF_LYMPHOCYTE_CHEMOTAXIS	GOBP_REGULATION_OF_LYMPHOCYTE_CHEMOTAXIS		26	0.579611	1.94059	0.00292398	0.00355861	0.607	12303	tags=69%, list=22%, signal=88%
GOBP_RRNA_METHYLATION	GOBP_RRNA_METHYLATION		25	0.576584	1.94044	0.00295858	0.00355652	0.607	5541	tags=36%, list=10%, signal=40%
GOBP_RESPONSE_TO_STEROL_DEPLETION	GOBP_RESPONSE_TO_STEROL_DEPLETION		17	0.641142	1.94026	0	0.00355455	0.608	14640	tags=59%, list=26%, signal=79%
GOBP_REGULATION_OF_CD4_POSITIVE_ALPHA_BETA_T_CELL_DIFFERENTIATION	GOBP_REGULATION_OF_CD4_POSITIVE_ALPHA_BETA_T_CELL_DIFFERENTIATION		49	0.495677	1.94	0	0.0035604	0.609	9024	tags=39%, list=16%, signal=46%
GOBP_NEGATIVE_REGULATION_OF_MRNA_PROCESSING	GOBP_NEGATIVE_REGULATION_OF_MRNA_PROCESSING		29	0.553646	1.93999	0.00290698	0.00355462	0.609	12625	tags=41%, list=22%, signal=53%
GOBP_REGULATION_OF_NATURAL_KILLER_CELL_ACTIVATION	GOBP_REGULATION_OF_NATURAL_KILLER_CELL_ACTIVATION		38	0.514405	1.9391	0	0.00359133	0.612	6803	tags=39%, list=12%, signal=45%
GOBP_ALPHA_AMINO_ACID_METABOLIC_PROCESS	GOBP_ALPHA_AMINO_ACID_METABOLIC_PROCESS		202	0.382317	1.93881	0	0.00358938	0.612	9872	tags=35%, list=17%, signal=42%
GOBP_REGULATION_OF_CD8_POSITIVE_ALPHA_BETA_T_CELL_ACTIVATION	GOBP_REGULATION_OF_CD8_POSITIVE_ALPHA_BETA_T_CELL_ACTIVATION		19	0.619544	1.93881	0	0.00358358	0.612	7752	tags=47%, list=14%, signal=55%
GOBP_ESTABLISHMENT_OF_PROTEIN_LOCALIZATION_TO_MEMBRANE	GOBP_ESTABLISHMENT_OF_PROTEIN_LOCALIZATION_TO_MEMBRANE		254	0.37509	1.9388	0	0.0035778	0.612	10656	tags=34%, list=19%, signal=42%
GOBP_REGULATION_OF_CHROMATIN_ORGANIZATION	GOBP_REGULATION_OF_CHROMATIN_ORGANIZATION		44	0.493218	1.93723	0	0.00360964	0.615	7045	tags=39%, list=12%, signal=44%
GOBP_MAMMARY_GLAND_EPITHELIAL_CELL_PROLIFERATION	GOBP_MAMMARY_GLAND_EPITHELIAL_CELL_PROLIFERATION		26	0.569842	1.93588	0.003125	0.00368312	0.622	6530	tags=42%, list=12%, signal=48%
GOBP_REGULATION_OF_MITOTIC_CELL_CYCLE_SPINDLE_ASSEMBLY_CHECKPOINT	GOBP_REGULATION_OF_MITOTIC_CELL_CYCLE_SPINDLE_ASSEMBLY_CHECKPOINT		17	0.652658	1.93483	0	0.00371863	0.625	5294	tags=41%, list=9%, signal=45%
GOBP_POSITIVE_REGULATION_OF_RNA_SPLICING	GOBP_POSITIVE_REGULATION_OF_RNA_SPLICING		37	0.519325	1.93423	0	0.00371267	0.625	4196	tags=32%, list=7%, signal=35%
GOBP_BRANCHED_CHAIN_AMINO_ACID_CATABOLIC_PROCESS	GOBP_BRANCHED_CHAIN_AMINO_ACID_CATABOLIC_PROCESS		21	0.596532	1.93368	0	0.00372905	0.628	9772	tags=62%, list=17%, signal=75%
GOBP_TROPHECTODERMAL_CELL_DIFFERENTIATION	GOBP_TROPHECTODERMAL_CELL_DIFFERENTIATION		19	0.621193	1.93193	0	0.00379086	0.639	7010	tags=47%, list=12%, signal=54%
GOBP_POSITIVE_REGULATION_OF_CELL_MORPHOGENESIS_INVOLVED_IN_DIFFERENTIATION	GOBP_POSITIVE_REGULATION_OF_CELL_MORPHOGENESIS_INVOLVED_IN_DIFFERENTIATION		79	0.451724	1.93176	0	0.00379607	0.64	10090	tags=41%, list=18%, signal=49%
GOBP_NEGATIVE_REGULATION_OF_DEFENSE_RESPONSE_TO_VIRUS	GOBP_NEGATIVE_REGULATION_OF_DEFENSE_RESPONSE_TO_VIRUS		27	0.553334	1.93106	0	0.00380507	0.643	11580	tags=56%, list=20%, signal=70%
GOBP_NEGATIVE_REGULATION_OF_CELL_CELL_ADHESION	GOBP_NEGATIVE_REGULATION_OF_CELL_CELL_ADHESION		197	0.384599	1.92983	0	0.00385176	0.649	9413	tags=35%, list=17%, signal=42%
GOBP_GLUCOSE_CATABOLIC_PROCESS	GOBP_GLUCOSE_CATABOLIC_PROCESS		20	0.60299	1.92973	0.0058651	0.00384947	0.65	9927	tags=55%, list=18%, signal=67%
GOBP_POSITIVE_REGULATION_OF_PRODUCTION_OF_MOLECULAR_MEDIATOR_OF_IMMUNE_RESPONSE	GOBP_POSITIVE_REGULATION_OF_PRODUCTION_OF_MOLECULAR_MEDIATOR_OF_IMMUNE_RESPONSE		122	0.407412	1.92951	0	0.00384704	0.651	8406	tags=32%, list=15%, signal=37%
GOBP_REGULATION_OF_MITOCHONDRIAL_FISSION	GOBP_REGULATION_OF_MITOCHONDRIAL_FISSION		29	0.559425	1.92907	0	0.00385958	0.653	8392	tags=55%, list=15%, signal=65%
GOBP_REGULATION_OF_RESPONSE_TO_TUMOR_CELL	GOBP_REGULATION_OF_RESPONSE_TO_TUMOR_CELL		21	0.598504	1.92807	0	0.00390163	0.657	5153	tags=43%, list=9%, signal=47%
GOBP_RESPONSE_TO_RADIATION	GOBP_RESPONSE_TO_RADIATION		437	0.350476	1.92751	0	0.00392146	0.659	6363	tags=25%, list=11%, signal=28%
GOBP_DNA_METHYLATION_OR_DEMETHYLATION	GOBP_DNA_METHYLATION_OR_DEMETHYLATION		95	0.428747	1.92746	0	0.00391529	0.659	8569	tags=34%, list=15%, signal=40%
GOBP_POSITIVE_REGULATION_OF_LYMPHOCYTE_DIFFERENTIATION	GOBP_POSITIVE_REGULATION_OF_LYMPHOCYTE_DIFFERENTIATION		106	0.418976	1.92736	0	0.00390913	0.659	5570	tags=28%, list=10%, signal=31%
GOBP_PROTEIN_QUALITY_CONTROL_FOR_MISFOLDED_OR_INCOMPLETELY_SYNTHESIZED_PROTEINS	GOBP_PROTEIN_QUALITY_CONTROL_FOR_MISFOLDED_OR_INCOMPLETELY_SYNTHESIZED_PROTEINS		27	0.552509	1.92512	0	0.00395043	0.662	11079	tags=44%, list=20%, signal=55%
GOBP_MYELOID_LEUKOCYTE_DIFFERENTIATION	GOBP_MYELOID_LEUKOCYTE_DIFFERENTIATION		210	0.380771	1.92436	0	0.00397378	0.664	9837	tags=36%, list=17%, signal=43%
GOBP_NEGATIVE_REGULATION_OF_PROTEASOMAL_PROTEIN_CATABOLIC_PROCESS	GOBP_NEGATIVE_REGULATION_OF_PROTEASOMAL_PROTEIN_CATABOLIC_PROCESS		49	0.485961	1.92268	0	0.00403067	0.668	5409	tags=29%, list=10%, signal=32%
GOBP_REGULATION_OF_ATP_METABOLIC_PROCESS	GOBP_REGULATION_OF_ATP_METABOLIC_PROCESS		87	0.429945	1.92218	0	0.00405021	0.669	7952	tags=32%, list=14%, signal=37%
GOBP_CHROMATIN_REMODELING	GOBP_CHROMATIN_REMODELING		263	0.376586	1.92178	0	0.00407706	0.673	11363	tags=43%, list=20%, signal=54%
GOBP_NUCLEOTIDE_PHOSPHORYLATION	GOBP_NUCLEOTIDE_PHOSPHORYLATION		100	0.418913	1.92103	0	0.0041073	0.676	9927	tags=36%, list=18%, signal=44%
GOBP_REGULATION_OF_MIRNA_TRANSCRIPTION	GOBP_REGULATION_OF_MIRNA_TRANSCRIPTION		60	0.466803	1.92081	0	0.00410091	0.676	9627	tags=37%, list=17%, signal=44%
GOBP_CELLULAR_RESPONSE_TO_STEROL_DEPLETION	GOBP_CELLULAR_RESPONSE_TO_STEROL_DEPLETION		15	0.653589	1.91973	0.0026455	0.00415643	0.677	10739	tags=47%, list=19%, signal=58%
GOBP_LEUKOCYTE_APOPTOTIC_PROCESS	GOBP_LEUKOCYTE_APOPTOTIC_PROCESS		109	0.41527	1.91944	0	0.0041685	0.678	9627	tags=39%, list=17%, signal=47%
GOBP_DNA_DAMAGE_RESPONSE_SIGNAL_TRANSDUCTION_BY_P53_CLASS_MEDIATOR_RESULTING_IN_CELL_CYCLE_ARREST	GOBP_DNA_DAMAGE_RESPONSE_SIGNAL_TRANSDUCTION_BY_P53_CLASS_MEDIATOR_RESULTING_IN_CELL_CYCLE_ARREST		18	0.639642	1.91912	0.00287356	0.00416946	0.678	9627	tags=61%, list=17%, signal=74%
GOBP_ORGANELLE_DISASSEMBLY	GOBP_ORGANELLE_DISASSEMBLY		119	0.411257	1.91839	0	0.00421781	0.684	10153	tags=39%, list=18%, signal=48%
GOBP_CHAPERONE_COFACTOR_DEPENDENT_PROTEIN_REFOLDING	GOBP_CHAPERONE_COFACTOR_DEPENDENT_PROTEIN_REFOLDING		34	0.533072	1.91831	0	0.0042113	0.684	10548	tags=50%, list=19%, signal=61%
GOBP_POSITIVE_REGULATION_OF_CD4_POSITIVE_ALPHA_BETA_T_CELL_DIFFERENTIATION	GOBP_POSITIVE_REGULATION_OF_CD4_POSITIVE_ALPHA_BETA_T_CELL_DIFFERENTIATION		31	0.534848	1.91789	0	0.00423417	0.688	9024	tags=45%, list=16%, signal=54%
GOBP_NEGATIVE_REGULATION_OF_CYCLIN_DEPENDENT_PROTEIN_SERINE_THREONINE_KINASE_ACTIVITY	GOBP_NEGATIVE_REGULATION_OF_CYCLIN_DEPENDENT_PROTEIN_SERINE_THREONINE_KINASE_ACTIVITY		31	0.547777	1.91785	0	0.00423131	0.688	9604	tags=52%, list=17%, signal=62%
GOBP_PROTEIN_ACYLATION	GOBP_PROTEIN_ACYLATION		257	0.373472	1.91761	0	0.00423574	0.689	6698	tags=26%, list=12%, signal=30%
GOBP_ANTIGEN_PROCESSING_AND_PRESENTATION	GOBP_ANTIGEN_PROCESSING_AND_PRESENTATION		105	0.413905	1.91737	0	0.00423296	0.689	11461	tags=43%, list=20%, signal=54%
GOBP_ENDODERM_FORMATION	GOBP_ENDODERM_FORMATION		55	0.477646	1.91695	0	0.00425181	0.691	6011	tags=31%, list=11%, signal=35%
GOBP_PEPTIDYL_TYROSINE_DEPHOSPHORYLATION	GOBP_PEPTIDYL_TYROSINE_DEPHOSPHORYLATION		101	0.419144	1.91671	0	0.00425612	0.692	9795	tags=44%, list=17%, signal=53%
GOBP_MULTIVESICULAR_BODY_SORTING_PATHWAY	GOBP_MULTIVESICULAR_BODY_SORTING_PATHWAY		39	0.514203	1.91618	0	0.00427114	0.694	8468	tags=36%, list=15%, signal=42%
GOBP_AUTOPHAGY_OF_MITOCHONDRION	GOBP_AUTOPHAGY_OF_MITOCHONDRION		86	0.433341	1.91604	0	0.00426463	0.694	10153	tags=42%, list=18%, signal=51%
GOBP_SPHINGOMYELIN_METABOLIC_PROCESS	GOBP_SPHINGOMYELIN_METABOLIC_PROCESS		19	0.608716	1.91547	0	0.00428337	0.697	8002	tags=58%, list=14%, signal=67%
GOBP_REGULATION_OF_APOPTOTIC_SIGNALING_PATHWAY	GOBP_REGULATION_OF_APOPTOTIC_SIGNALING_PATHWAY		363	0.35708	1.91536	0	0.0042805	0.698	9193	tags=33%, list=16%, signal=39%
GOBP_REGULATION_OF_T_HELPER_CELL_DIFFERENTIATION	GOBP_REGULATION_OF_T_HELPER_CELL_DIFFERENTIATION		37	0.517282	1.91342	0	0.00433175	0.703	4397	tags=32%, list=8%, signal=35%
GOBP_DNA_REPLICATION_DEPENDENT_CHROMATIN_ORGANIZATION	GOBP_DNA_REPLICATION_DEPENDENT_CHROMATIN_ORGANIZATION		30	0.546139	1.91152	0	0.0043931	0.706	12089	tags=63%, list=21%, signal=81%
GOBP_METHIONINE_METABOLIC_PROCESS	GOBP_METHIONINE_METABOLIC_PROCESS		16	0.639121	1.91009	0.0103896	0.00446447	0.712	7862	tags=50%, list=14%, signal=58%
GOBP_POSITIVE_REGULATION_OF_CELL_ADHESION	GOBP_POSITIVE_REGULATION_OF_CELL_ADHESION		440	0.349306	1.91	0	0.00446492	0.712	9108	tags=33%, list=16%, signal=38%
GOBP_ERAD_PATHWAY	GOBP_ERAD_PATHWAY		108	0.412061	1.90997	0	0.00445818	0.712	11189	tags=39%, list=20%, signal=48%
GOBP_POSITIVE_REGULATION_OF_PROTEIN_LOCALIZATION_TO_NUCLEUS	GOBP_POSITIVE_REGULATION_OF_PROTEIN_LOCALIZATION_TO_NUCLEUS		84	0.437437	1.90969	0	0.00445866	0.712	7231	tags=33%, list=13%, signal=38%
GOBP_REGULATION_OF_B_CELL_APOPTOTIC_PROCESS	GOBP_REGULATION_OF_B_CELL_APOPTOTIC_PROCESS		21	0.59054	1.90966	0.00872093	0.00445196	0.712	4290	tags=38%, list=8%, signal=41%
GOBP_ESTABLISHMENT_OF_PROTEIN_LOCALIZATION_TO_VACUOLE	GOBP_ESTABLISHMENT_OF_PROTEIN_LOCALIZATION_TO_VACUOLE		50	0.470195	1.90959	0	0.00444527	0.712	5655	tags=32%, list=10%, signal=36%
GOBP_RETROGRADE_VESICLE_MEDIATED_TRANSPORT_GOLGI_TO_ENDOPLASMIC_RETICULUM	GOBP_RETROGRADE_VESICLE_MEDIATED_TRANSPORT_GOLGI_TO_ENDOPLASMIC_RETICULUM		52	0.474766	1.9081	0	0.00450192	0.719	8122	tags=35%, list=14%, signal=40%
GOBP_REGULATION_OF_TELOMERE_CAPPING	GOBP_REGULATION_OF_TELOMERE_CAPPING		26	0.54976	1.90779	0	0.00451655	0.72	7016	tags=38%, list=12%, signal=44%
GOBP_REGULATION_OF_PROTEASOMAL_UBIQUITIN_DEPENDENT_PROTEIN_CATABOLIC_PROCESS	GOBP_REGULATION_OF_PROTEASOMAL_UBIQUITIN_DEPENDENT_PROTEIN_CATABOLIC_PROCESS		136	0.400459	1.90704	0	0.00454495	0.721	13251	tags=46%, list=23%, signal=60%
GOBP_PEPTIDYL_PROLINE_MODIFICATION	GOBP_PEPTIDYL_PROLINE_MODIFICATION		58	0.470235	1.90702	0	0.00453817	0.721	8660	tags=34%, list=15%, signal=41%
GOBP_REGULATION_OF_CD4_POSITIVE_ALPHA_BETA_T_CELL_ACTIVATION	GOBP_REGULATION_OF_CD4_POSITIVE_ALPHA_BETA_T_CELL_ACTIVATION		64	0.455267	1.90529	0	0.00460809	0.726	7516	tags=33%, list=13%, signal=38%
GOBP_REGULATION_OF_CELL_MORPHOGENESIS	GOBP_REGULATION_OF_CELL_MORPHOGENESIS		304	0.358942	1.90526	0	0.00460123	0.726	11465	tags=38%, list=20%, signal=48%
GOBP_PURINE_NUCLEOSIDE_MONOPHOSPHATE_BIOSYNTHETIC_PROCESS	GOBP_PURINE_NUCLEOSIDE_MONOPHOSPHATE_BIOSYNTHETIC_PROCESS		22	0.56826	1.90488	0.00560224	0.00459789	0.726	9872	tags=45%, list=17%, signal=55%
GOBP_MITOCHONDRIAL_CALCIUM_ION_HOMEOSTASIS	GOBP_MITOCHONDRIAL_CALCIUM_ION_HOMEOSTASIS		25	0.57248	1.9039	0	0.00466476	0.733	9087	tags=56%, list=16%, signal=67%
GOBP_NUCLEOTIDE_BINDING_DOMAIN_LEUCINE_RICH_REPEAT_CONTAINING_RECEPTOR_SIGNALING_PATHWAY	GOBP_NUCLEOTIDE_BINDING_DOMAIN_LEUCINE_RICH_REPEAT_CONTAINING_RECEPTOR_SIGNALING_PATHWAY		26	0.568972	1.90378	0.00294985	0.00466833	0.733	2751	tags=35%, list=5%, signal=36%
GOBP_ONE_CARBON_METABOLIC_PROCESS	GOBP_ONE_CARBON_METABOLIC_PROCESS		40	0.502382	1.90164	0	0.00477646	0.742	7570	tags=40%, list=13%, signal=46%
GOBP_TETRAPYRROLE_BIOSYNTHETIC_PROCESS	GOBP_TETRAPYRROLE_BIOSYNTHETIC_PROCESS		35	0.513789	1.90091	0	0.00481817	0.747	7368	tags=34%, list=13%, signal=39%
GOBP_ENDOPLASMIC_RETICULUM_TUBULAR_NETWORK_ORGANIZATION	GOBP_ENDOPLASMIC_RETICULUM_TUBULAR_NETWORK_ORGANIZATION		18	0.620104	1.90031	0.00273973	0.00483189	0.749	8218	tags=50%, list=15%, signal=58%
GOBP_RUFFLE_ORGANIZATION	GOBP_RUFFLE_ORGANIZATION		57	0.462286	1.90023	0	0.00483501	0.75	9622	tags=46%, list=17%, signal=55%
GOBP_PROTEIN_FOLDING	GOBP_PROTEIN_FOLDING		209	0.374978	1.89968	0	0.00486239	0.752	10786	tags=36%, list=19%, signal=45%
GOBP_P_BODY_ASSEMBLY	GOBP_P_BODY_ASSEMBLY		21	0.590321	1.89927	0.00560224	0.00487253	0.753	5898	tags=43%, list=10%, signal=48%
GOBP_POSITIVE_REGULATION_OF_MITOCHONDRIAL_FISSION	GOBP_POSITIVE_REGULATION_OF_MITOCHONDRIAL_FISSION		21	0.579908	1.89871	0.0028169	0.00488634	0.754	8392	tags=62%, list=15%, signal=73%
GOBP_REGULATION_OF_B_CELL_ACTIVATION	GOBP_REGULATION_OF_B_CELL_ACTIVATION		189	0.38631	1.89792	0	0.00491	0.758	12515	tags=40%, list=22%, signal=51%
GOBP_POSITIVE_REGULATION_OF_BINDING	GOBP_POSITIVE_REGULATION_OF_BINDING		171	0.385332	1.89762	0	0.00491982	0.76	8275	tags=33%, list=15%, signal=38%
GOBP_GOLGI_ORGANIZATION	GOBP_GOLGI_ORGANIZATION		161	0.387256	1.89753	0	0.00492287	0.76	10516	tags=39%, list=19%, signal=47%
GOBP_REGULATION_OF_PEPTIDYL_THREONINE_PHOSPHORYLATION	GOBP_REGULATION_OF_PEPTIDYL_THREONINE_PHOSPHORYLATION		43	0.496143	1.89429	0	0.00505666	0.77	7215	tags=40%, list=13%, signal=45%
GOBP_PROTEIN_DNA_COMPLEX_DISASSEMBLY	GOBP_PROTEIN_DNA_COMPLEX_DISASSEMBLY		21	0.607348	1.8942	0.00817439	0.00505273	0.77	10431	tags=57%, list=18%, signal=70%
GOBP_HISTONE_H3_K4_METHYLATION	GOBP_HISTONE_H3_K4_METHYLATION		71	0.448437	1.89365	0	0.00505895	0.772	4150	tags=31%, list=7%, signal=33%
GOBP_CELLULAR_RESPONSE_TO_LIGHT_STIMULUS	GOBP_CELLULAR_RESPONSE_TO_LIGHT_STIMULUS		122	0.395063	1.89336	0	0.00506513	0.773	9876	tags=34%, list=17%, signal=42%
GOBP_INNER_MITOCHONDRIAL_MEMBRANE_ORGANIZATION	GOBP_INNER_MITOCHONDRIAL_MEMBRANE_ORGANIZATION		38	0.496238	1.8933	0	0.00506472	0.773	10929	tags=45%, list=19%, signal=55%
GOBP_POSITIVE_REGULATION_OF_NEURON_DEATH	GOBP_POSITIVE_REGULATION_OF_NEURON_DEATH		87	0.428929	1.89294	0	0.00507813	0.773	9627	tags=37%, list=17%, signal=44%
GOBP_NEGATIVE_REGULATION_OF_MACROAUTOPHAGY	GOBP_NEGATIVE_REGULATION_OF_MACROAUTOPHAGY		34	0.519247	1.89196	0.00983607	0.00510464	0.777	6618	tags=38%, list=12%, signal=43%
GOBP_MONOSACCHARIDE_CATABOLIC_PROCESS	GOBP_MONOSACCHARIDE_CATABOLIC_PROCESS		41	0.496827	1.89036	0	0.00520945	0.789	11216	tags=49%, list=20%, signal=61%
GOBP_RIG_I_SIGNALING_PATHWAY	GOBP_RIG_I_SIGNALING_PATHWAY		28	0.5396	1.89018	0.00297619	0.00520194	0.789	14472	tags=68%, list=26%, signal=91%
GOBP_VESICLE_ORGANIZATION	GOBP_VESICLE_ORGANIZATION		304	0.368378	1.89015	0	0.00519446	0.789	8781	tags=34%, list=16%, signal=40%
GOBP_PROTEIN_TARGETING	GOBP_PROTEIN_TARGETING		311	0.360022	1.88921	0	0.00523794	0.792	5239	tags=25%, list=9%, signal=27%
GOBP_POSITIVE_REGULATION_OF_PROTEIN_LOCALIZATION	GOBP_POSITIVE_REGULATION_OF_PROTEIN_LOCALIZATION		443	0.347617	1.88892	0	0.00524387	0.792	6613	tags=27%, list=12%, signal=31%
GOBP_REGULATION_OF_TRANSCRIPTION_ELONGATION_FROM_RNA_POLYMERASE_II_PROMOTER	GOBP_REGULATION_OF_TRANSCRIPTION_ELONGATION_FROM_RNA_POLYMERASE_II_PROMOTER		40	0.501087	1.8887	0	0.00525007	0.793	14487	tags=58%, list=26%, signal=77%
GOBP_POSITIVE_REGULATION_OF_PROTEIN_CONTAINING_COMPLEX_ASSEMBLY	GOBP_POSITIVE_REGULATION_OF_PROTEIN_CONTAINING_COMPLEX_ASSEMBLY		195	0.373963	1.88856	0	0.00525268	0.793	9627	tags=34%, list=17%, signal=41%
GOBP_RNA_MODIFICATION	GOBP_RNA_MODIFICATION		165	0.386716	1.88849	0	0.00524518	0.793	11529	tags=40%, list=20%, signal=50%
GOBP_CD4_POSITIVE_OR_CD8_POSITIVE_ALPHA_BETA_T_CELL_LINEAGE_COMMITMENT	GOBP_CD4_POSITIVE_OR_CD8_POSITIVE_ALPHA_BETA_T_CELL_LINEAGE_COMMITMENT		22	0.577932	1.88788	0.0056338	0.00526497	0.794	4307	tags=36%, list=8%, signal=39%
GOBP_CELL_DEATH_IN_RESPONSE_TO_OXIDATIVE_STRESS	GOBP_CELL_DEATH_IN_RESPONSE_TO_OXIDATIVE_STRESS		90	0.427426	1.88751	0	0.00528097	0.796	9554	tags=40%, list=17%, signal=48%
GOBP_SYNCYTIUM_FORMATION	GOBP_SYNCYTIUM_FORMATION		63	0.445761	1.88715	0	0.00529736	0.798	8264	tags=33%, list=15%, signal=39%
GOBP_INTERFERON_GAMMA_PRODUCTION	GOBP_INTERFERON_GAMMA_PRODUCTION		115	0.404139	1.88713	0	0.00529323	0.799	10959	tags=42%, list=19%, signal=52%
GOBP_ORGANELLE_INHERITANCE	GOBP_ORGANELLE_INHERITANCE		15	0.648008	1.88659	0	0.00531278	0.802	4927	tags=47%, list=9%, signal=51%
GOBP_POSITIVE_REGULATION_OF_PROTEIN_EXPORT_FROM_NUCLEUS	GOBP_POSITIVE_REGULATION_OF_PROTEIN_EXPORT_FROM_NUCLEUS		17	0.610669	1.88462	0	0.00539508	0.807	5520	tags=53%, list=10%, signal=59%
GOBP_VESICLE_BUDDING_FROM_MEMBRANE	GOBP_VESICLE_BUDDING_FROM_MEMBRANE		64	0.45647	1.8843	0	0.00541053	0.807	8597	tags=41%, list=15%, signal=48%
GOBP_NEGATIVE_REGULATION_OF_MRNA_METABOLIC_PROCESS	GOBP_NEGATIVE_REGULATION_OF_MRNA_METABOLIC_PROCESS		94	0.415666	1.88382	0	0.0054263	0.809	12005	tags=36%, list=21%, signal=46%
GOBP_POSITIVE_REGULATION_OF_MONOOXYGENASE_ACTIVITY	GOBP_POSITIVE_REGULATION_OF_MONOOXYGENASE_ACTIVITY		32	0.524814	1.88366	0	0.00542882	0.81	12712	tags=59%, list=22%, signal=77%
GOBP_ENDOPLASMIC_RETICULUM_TO_CYTOSOL_TRANSPORT	GOBP_ENDOPLASMIC_RETICULUM_TO_CYTOSOL_TRANSPORT		28	0.537124	1.88336	0.00609756	0.00542761	0.811	11189	tags=43%, list=20%, signal=53%
GOBP_PHOSPHATIDYLINOSITOL_BIOSYNTHETIC_PROCESS	GOBP_PHOSPHATIDYLINOSITOL_BIOSYNTHETIC_PROCESS		133	0.39434	1.88289	0	0.00544967	0.811	9795	tags=36%, list=17%, signal=44%
GOBP_REGULATION_OF_TRANSLATIONAL_FIDELITY	GOBP_REGULATION_OF_TRANSLATIONAL_FIDELITY		21	0.587275	1.88281	0.00298507	0.0054453	0.811	2927	tags=29%, list=5%, signal=30%
GOBP_POSITIVE_REGULATION_OF_TRANSCRIPTION_BY_RNA_POLYMERASE_III	GOBP_POSITIVE_REGULATION_OF_TRANSCRIPTION_BY_RNA_POLYMERASE_III		18	0.623925	1.8828	0	0.00543766	0.811	9899	tags=67%, list=18%, signal=81%
GOBP_MICROTUBULE_DEPOLYMERIZATION	GOBP_MICROTUBULE_DEPOLYMERIZATION		47	0.482634	1.88212	0	0.00548602	0.816	7463	tags=43%, list=13%, signal=49%
GOBP_REGULATION_OF_INTRINSIC_APOPTOTIC_SIGNALING_PATHWAY_IN_RESPONSE_TO_DNA_DAMAGE_BY_P53_CLASS_MEDIATOR	GOBP_REGULATION_OF_INTRINSIC_APOPTOTIC_SIGNALING_PATHWAY_IN_RESPONSE_TO_DNA_DAMAGE_BY_P53_CLASS_MEDIATOR		17	0.623174	1.88204	0	0.00548165	0.816	7700	tags=47%, list=14%, signal=54%
GOBP_LEUKOCYTE_PROLIFERATION	GOBP_LEUKOCYTE_PROLIFERATION		330	0.352055	1.88202	0	0.00547399	0.816	9439	tags=33%, list=17%, signal=39%
GOBP_NEGATIVE_REGULATION_OF_LEUKOCYTE_MEDIATED_IMMUNITY	GOBP_NEGATIVE_REGULATION_OF_LEUKOCYTE_MEDIATED_IMMUNITY		67	0.44296	1.88186	0	0.00546966	0.816	8029	tags=39%, list=14%, signal=45%
GOBP_POSITIVE_REGULATION_OF_NATURAL_KILLER_CELL_ACTIVATION	GOBP_POSITIVE_REGULATION_OF_NATURAL_KILLER_CELL_ACTIVATION		25	0.554499	1.88091	0	0.00548518	0.817	8390	tags=52%, list=15%, signal=61%
GOBP_REGULATION_OF_MRNA_POLYADENYLATION	GOBP_REGULATION_OF_MRNA_POLYADENYLATION		20	0.602693	1.88061	0.002849	0.00550046	0.821	10412	tags=50%, list=18%, signal=61%
GOBP_VESICLE_TRANSPORT_ALONG_MICROTUBULE	GOBP_VESICLE_TRANSPORT_ALONG_MICROTUBULE		45	0.491788	1.87925	0	0.00555854	0.826	5857	tags=36%, list=10%, signal=40%
GOBP_REGULATION_OF_HISTONE_DEACETYLATION	GOBP_REGULATION_OF_HISTONE_DEACETYLATION		42	0.485533	1.87908	0.00319489	0.00556396	0.826	2074	tags=24%, list=4%, signal=25%
GOBP_PTERIDINE_CONTAINING_COMPOUND_BIOSYNTHETIC_PROCESS	GOBP_PTERIDINE_CONTAINING_COMPOUND_BIOSYNTHETIC_PROCESS		15	0.641069	1.87882	0.00280112	0.00556281	0.826	13475	tags=80%, list=24%, signal=105%
GOBP_POSITIVE_REGULATION_OF_TRANSCRIPTION_BY_RNA_POLYMERASE_I	GOBP_POSITIVE_REGULATION_OF_TRANSCRIPTION_BY_RNA_POLYMERASE_I		23	0.570115	1.87876	0.00554017	0.00555512	0.826	10270	tags=52%, list=18%, signal=64%
GOBP_RESPONSE_TO_EPIDERMAL_GROWTH_FACTOR	GOBP_RESPONSE_TO_EPIDERMAL_GROWTH_FACTOR		47	0.477657	1.87798	0	0.0055802	0.827	8912	tags=43%, list=16%, signal=50%
GOBP_POSITIVE_REGULATION_OF_HISTONE_H3_K4_METHYLATION	GOBP_POSITIVE_REGULATION_OF_HISTONE_H3_K4_METHYLATION		27	0.549844	1.87722	0.00288184	0.0056017	0.828	4150	tags=37%, list=7%, signal=40%
GOBP_RESPONSE_TO_LEUKEMIA_INHIBITORY_FACTOR	GOBP_RESPONSE_TO_LEUKEMIA_INHIBITORY_FACTOR		98	0.409605	1.87645	0	0.00561993	0.829	7045	tags=38%, list=12%, signal=43%
GOBP_REGULATION_OF_PROTEIN_CONTAINING_COMPLEX_ASSEMBLY	GOBP_REGULATION_OF_PROTEIN_CONTAINING_COMPLEX_ASSEMBLY		395	0.34628	1.87637	0	0.00561554	0.829	9798	tags=34%, list=17%, signal=41%
GOBP_POSITIVE_REGULATION_OF_GTPASE_ACTIVITY	GOBP_POSITIVE_REGULATION_OF_GTPASE_ACTIVITY		267	0.361604	1.87623	0	0.00562373	0.83	9556	tags=37%, list=17%, signal=44%
GOBP_REGULATION_OF_DNA_BINDING	GOBP_REGULATION_OF_DNA_BINDING		121	0.396975	1.87425	0	0.00575125	0.84	7394	tags=29%, list=13%, signal=33%
GOBP_REGULATION_OF_T_CELL_RECEPTOR_SIGNALING_PATHWAY	GOBP_REGULATION_OF_T_CELL_RECEPTOR_SIGNALING_PATHWAY		44	0.48425	1.87259	0.0031746	0.00581159	0.843	10408	tags=45%, list=18%, signal=56%
GOBP_REGULATION_OF_PROTEIN_LOCALIZATION_TO_CELL_PERIPHERY	GOBP_REGULATION_OF_PROTEIN_LOCALIZATION_TO_CELL_PERIPHERY		122	0.394722	1.87201	0	0.00582293	0.844	10080	tags=38%, list=18%, signal=46%
GOBP_FOLIC_ACID_METABOLIC_PROCESS	GOBP_FOLIC_ACID_METABOLIC_PROCESS		16	0.630206	1.8719	0.00286533	0.00581813	0.845	4343	tags=44%, list=8%, signal=47%
GOBP_RNA_SURVEILLANCE	GOBP_RNA_SURVEILLANCE		15	0.653734	1.87111	0.00767263	0.00584889	0.846	3241	tags=33%, list=6%, signal=35%
GOBP_EXIT_FROM_MITOSIS	GOBP_EXIT_FROM_MITOSIS		30	0.523863	1.86987	0	0.00590877	0.849	10600	tags=47%, list=19%, signal=57%
GOBP_POSITIVE_REGULATION_OF_CYTOKINE_PRODUCTION_INVOLVED_IN_INFLAMMATORY_RESPONSE	GOBP_POSITIVE_REGULATION_OF_CYTOKINE_PRODUCTION_INVOLVED_IN_INFLAMMATORY_RESPONSE		24	0.565856	1.86917	0	0.00593879	0.85	5183	tags=38%, list=9%, signal=41%
GOBP_REGULATION_OF_BINDING	GOBP_REGULATION_OF_BINDING		365	0.348089	1.86894	0	0.00594337	0.85	9128	tags=32%, list=16%, signal=37%
GOBP_REGULATION_OF_MYELOID_CELL_DIFFERENTIATION	GOBP_REGULATION_OF_MYELOID_CELL_DIFFERENTIATION		208	0.378296	1.86838	0	0.00596112	0.85	9801	tags=33%, list=17%, signal=39%
GOBP_POSITIVE_REGULATION_OF_PROTEOLYSIS	GOBP_POSITIVE_REGULATION_OF_PROTEOLYSIS		366	0.34744	1.86771	0	0.00599769	0.851	9015	tags=32%, list=16%, signal=38%
GOBP_POSITIVE_REGULATION_OF_B_CELL_MEDIATED_IMMUNITY	GOBP_POSITIVE_REGULATION_OF_B_CELL_MEDIATED_IMMUNITY		41	0.487322	1.86735	0	0.00601526	0.851	6351	tags=39%, list=11%, signal=44%
GOBP_NEGATIVE_REGULATION_OF_CELLULAR_CATABOLIC_PROCESS	GOBP_NEGATIVE_REGULATION_OF_CELLULAR_CATABOLIC_PROCESS		262	0.358083	1.86724	0	0.00601031	0.851	7906	tags=29%, list=14%, signal=33%
GOBP_CELLULAR_RESPONSE_TO_EXTERNAL_STIMULUS	GOBP_CELLULAR_RESPONSE_TO_EXTERNAL_STIMULUS		307	0.354419	1.86706	0	0.00601824	0.853	7227	tags=28%, list=13%, signal=32%
GOBP_POSITIVE_REGULATION_OF_PROTEIN_CATABOLIC_PROCESS	GOBP_POSITIVE_REGULATION_OF_PROTEIN_CATABOLIC_PROCESS		233	0.363445	1.867	0	0.00601327	0.853	13266	tags=44%, list=23%, signal=57%
GOBP_REGULATION_OF_MYOBLAST_FUSION	GOBP_REGULATION_OF_MYOBLAST_FUSION		21	0.590905	1.86638	0.0058309	0.00604657	0.854	6773	tags=38%, list=12%, signal=43%
GOBP_HISTONE_H4_ACETYLATION	GOBP_HISTONE_H4_ACETYLATION		72	0.42959	1.86603	0	0.00605111	0.855	5097	tags=25%, list=9%, signal=27%
GOBP_REGULATION_OF_PROTEIN_STABILITY	GOBP_REGULATION_OF_PROTEIN_STABILITY		298	0.353703	1.86602	0	0.00604298	0.855	8657	tags=30%, list=15%, signal=35%
GOBP_RRNA_CATABOLIC_PROCESS	GOBP_RRNA_CATABOLIC_PROCESS		20	0.577617	1.86496	0.00271739	0.00609163	0.858	14943	tags=65%, list=26%, signal=88%
GOBP_SELECTIVE_AUTOPHAGY	GOBP_SELECTIVE_AUTOPHAGY		76	0.432145	1.86483	0	0.00609285	0.859	9627	tags=42%, list=17%, signal=51%
GOBP_CELLULAR_RESPONSE_TO_ABIOTIC_STIMULUS	GOBP_CELLULAR_RESPONSE_TO_ABIOTIC_STIMULUS		324	0.348301	1.86483	0	0.00608471	0.859	9876	tags=33%, list=17%, signal=39%
GOBP_MYELOID_LEUKOCYTE_ACTIVATION	GOBP_MYELOID_LEUKOCYTE_ACTIVATION		233	0.360816	1.86439	0	0.00611438	0.86	9028	tags=33%, list=16%, signal=39%
GOBP_MODULATION_BY_HOST_OF_SYMBIONT_PROCESS	GOBP_MODULATION_BY_HOST_OF_SYMBIONT_PROCESS		67	0.436955	1.86393	0	0.00614407	0.863	11416	tags=43%, list=20%, signal=54%
GOBP_CELL_ADHESION_MEDIATED_BY_INTEGRIN	GOBP_CELL_ADHESION_MEDIATED_BY_INTEGRIN		86	0.421669	1.86185	0	0.00627354	0.869	4441	tags=27%, list=8%, signal=29%
GOBP_NEGATIVE_REGULATION_OF_DOUBLE_STRAND_BREAK_REPAIR_VIA_HOMOLOGOUS_RECOMBINATION	GOBP_NEGATIVE_REGULATION_OF_DOUBLE_STRAND_BREAK_REPAIR_VIA_HOMOLOGOUS_RECOMBINATION		19	0.615196	1.86118	0.00280112	0.00629884	0.871	6022	tags=63%, list=11%, signal=71%
GOBP_T_CELL_MEDIATED_IMMUNITY	GOBP_T_CELL_MEDIATED_IMMUNITY		110	0.405443	1.85982	0	0.00637836	0.877	8406	tags=34%, list=15%, signal=39%
GOBP_REGULATION_OF_PRODUCTION_OF_MOLECULAR_MEDIATOR_OF_IMMUNE_RESPONSE	GOBP_REGULATION_OF_PRODUCTION_OF_MOLECULAR_MEDIATOR_OF_IMMUNE_RESPONSE		169	0.378912	1.859	0	0.0064075	0.878	9837	tags=34%, list=17%, signal=41%
GOBP_REGULATION_OF_IMMUNOGLOBULIN_PRODUCTION	GOBP_REGULATION_OF_IMMUNOGLOBULIN_PRODUCTION		75	0.42751	1.85898	0	0.00639902	0.878	9788	tags=39%, list=17%, signal=47%
GOBP_INOSITOL_PHOSPHATE_METABOLIC_PROCESS	GOBP_INOSITOL_PHOSPHATE_METABOLIC_PROCESS		54	0.46079	1.85875	0	0.00640622	0.878	6307	tags=33%, list=11%, signal=37%
GOBP_PROTEIN_LOCALIZATION_TO_CHROMOSOME_TELOMERIC_REGION	GOBP_PROTEIN_LOCALIZATION_TO_CHROMOSOME_TELOMERIC_REGION		30	0.517232	1.85638	0	0.00651926	0.88	13589	tags=53%, list=24%, signal=70%
GOBP_POSITIVE_REGULATION_OF_IMMUNOGLOBULIN_PRODUCTION	GOBP_POSITIVE_REGULATION_OF_IMMUNOGLOBULIN_PRODUCTION		52	0.453233	1.85596	0	0.00652606	0.881	6022	tags=31%, list=11%, signal=34%
GOBP_PHOSPHATIDYLINOSITOL_METABOLIC_PROCESS	GOBP_PHOSPHATIDYLINOSITOL_METABOLIC_PROCESS		161	0.38053	1.85594	0	0.00652051	0.881	9795	tags=35%, list=17%, signal=43%
GOBP_PYRIMIDINE_CONTAINING_COMPOUND_BIOSYNTHETIC_PROCESS	GOBP_PYRIMIDINE_CONTAINING_COMPOUND_BIOSYNTHETIC_PROCESS		36	0.502298	1.85578	0.0031348	0.00652115	0.881	11128	tags=53%, list=20%, signal=66%
GOBP_POST_TRANSLATIONAL_PROTEIN_MODIFICATION	GOBP_POST_TRANSLATIONAL_PROTEIN_MODIFICATION		40	0.489544	1.85423	0	0.00659047	0.883	5439	tags=35%, list=10%, signal=39%
GOBP_RNA_STABILIZATION	GOBP_RNA_STABILIZATION		66	0.442579	1.85416	0	0.00658182	0.883	10383	tags=35%, list=18%, signal=43%
GOBP_HISTONE_H3_K36_METHYLATION	GOBP_HISTONE_H3_K36_METHYLATION		15	0.644759	1.8541	0.00569801	0.00658238	0.883	3906	tags=40%, list=7%, signal=43%
GOBP_REGULATION_OF_TRANSLATIONAL_ELONGATION	GOBP_REGULATION_OF_TRANSLATIONAL_ELONGATION		20	0.597226	1.85405	0.00280899	0.00658309	0.883	9961	tags=50%, list=18%, signal=61%
GOBP_POSITIVE_REGULATION_OF_MUSCLE_CELL_APOPTOTIC_PROCESS	GOBP_POSITIVE_REGULATION_OF_MUSCLE_CELL_APOPTOTIC_PROCESS		29	0.52137	1.85332	0	0.00662377	0.884	5316	tags=31%, list=9%, signal=34%
GOBP_INTRINSIC_APOPTOTIC_SIGNALING_PATHWAY_IN_RESPONSE_TO_ENDOPLASMIC_RETICULUM_STRESS	GOBP_INTRINSIC_APOPTOTIC_SIGNALING_PATHWAY_IN_RESPONSE_TO_ENDOPLASMIC_RETICULUM_STRESS		62	0.450878	1.85325	0.0037037	0.00661834	0.884	13414	tags=48%, list=24%, signal=63%
GOBP_POSITIVE_REGULATION_OF_ESTABLISHMENT_OF_PROTEIN_LOCALIZATION	GOBP_POSITIVE_REGULATION_OF_ESTABLISHMENT_OF_PROTEIN_LOCALIZATION		307	0.349333	1.85196	0	0.00671067	0.887	6613	tags=28%, list=12%, signal=31%
GOBP_MACROMOLECULE_DEACYLATION	GOBP_MACROMOLECULE_DEACYLATION		132	0.385348	1.85139	0	0.00674159	0.888	9627	tags=33%, list=17%, signal=39%
GOBP_POSITIVE_REGULATION_OF_VIRAL_LIFE_CYCLE	GOBP_POSITIVE_REGULATION_OF_VIRAL_LIFE_CYCLE		21	0.592104	1.85135	0.00569801	0.00673589	0.888	12612	tags=62%, list=22%, signal=80%
GOBP_NEGATIVE_REGULATION_OF_DNA_RECOMBINATION	GOBP_NEGATIVE_REGULATION_OF_DNA_RECOMBINATION		44	0.470066	1.851	0	0.00675769	0.89	9413	tags=55%, list=17%, signal=65%
GOBP_REGULATION_OF_VACUOLE_ORGANIZATION	GOBP_REGULATION_OF_VACUOLE_ORGANIZATION		50	0.467071	1.85088	0	0.00675504	0.89	8352	tags=32%, list=15%, signal=38%
GOBP_CELLULAR_RESPONSE_TO_TOPOLOGICALLY_INCORRECT_PROTEIN	GOBP_CELLULAR_RESPONSE_TO_TOPOLOGICALLY_INCORRECT_PROTEIN		115	0.403901	1.85079	0	0.00674932	0.89	11189	tags=38%, list=20%, signal=48%
GOBP_NEGATIVE_REGULATION_OF_ACTIVATED_T_CELL_PROLIFERATION	GOBP_NEGATIVE_REGULATION_OF_ACTIVATED_T_CELL_PROLIFERATION		15	0.630376	1.85062	0.0144509	0.00674661	0.89	7566	tags=47%, list=13%, signal=54%
GOBP_NUCLEOSIDE_DIPHOSPHATE_METABOLIC_PROCESS	GOBP_NUCLEOSIDE_DIPHOSPHATE_METABOLIC_PROCESS		130	0.387132	1.85007	0	0.00676851	0.892	11217	tags=40%, list=20%, signal=50%
GOBP_NEGATIVE_REGULATION_OF_LYMPHOCYTE_MEDIATED_IMMUNITY	GOBP_NEGATIVE_REGULATION_OF_LYMPHOCYTE_MEDIATED_IMMUNITY		55	0.453302	1.84919	0	0.00681723	0.894	4201	tags=29%, list=7%, signal=31%
GOBP_REGULATION_OF_PROGRAMMED_NECROTIC_CELL_DEATH	GOBP_REGULATION_OF_PROGRAMMED_NECROTIC_CELL_DEATH		28	0.523954	1.84917	0.003125	0.00681154	0.894	12109	tags=54%, list=21%, signal=68%
GOBP_DOUBLE_STRAND_BREAK_REPAIR_VIA_NONHOMOLOGOUS_END_JOINING	GOBP_DOUBLE_STRAND_BREAK_REPAIR_VIA_NONHOMOLOGOUS_END_JOINING		70	0.426146	1.84839	0	0.00686332	0.895	12548	tags=46%, list=22%, signal=59%
GOBP_NEGATIVE_REGULATION_OF_PROTEIN_TYROSINE_KINASE_ACTIVITY	GOBP_NEGATIVE_REGULATION_OF_PROTEIN_TYROSINE_KINASE_ACTIVITY		30	0.514604	1.84826	0.00306748	0.00686053	0.895	9548	tags=43%, list=17%, signal=52%
GOBP_MITOCHONDRIAL_DNA_REPLICATION	GOBP_MITOCHONDRIAL_DNA_REPLICATION		15	0.632035	1.84803	0	0.00686971	0.896	14535	tags=73%, list=26%, signal=99%
GOBP_MAINTENANCE_OF_PROTEIN_LOCATION	GOBP_MAINTENANCE_OF_PROTEIN_LOCATION		92	0.413242	1.84778	0.00411523	0.00687004	0.896	10986	tags=39%, list=19%, signal=48%
GOBP_NEGATIVE_REGULATION_OF_CELL_AGING	GOBP_NEGATIVE_REGULATION_OF_CELL_AGING		26	0.545354	1.84746	0	0.00687033	0.896	7866	tags=42%, list=14%, signal=49%
GOBP_REGULATION_OF_MITOCHONDRIAL_MEMBRANE_PERMEABILITY	GOBP_REGULATION_OF_MITOCHONDRIAL_MEMBRANE_PERMEABILITY		56	0.446474	1.84616	0.00353357	0.00691594	0.896	9627	tags=39%, list=17%, signal=47%
GOBP_PROTEIN_AUTOUBIQUITINATION	GOBP_PROTEIN_AUTOUBIQUITINATION		75	0.42824	1.8459	0	0.00691926	0.896	11132	tags=48%, list=20%, signal=60%
GOBP_B_CELL_ACTIVATION	GOBP_B_CELL_ACTIVATION		324	0.350896	1.84564	0	0.00692245	0.896	9627	tags=32%, list=17%, signal=38%
GOBP_POSITIVE_REGULATION_OF_LEUKOCYTE_APOPTOTIC_PROCESS	GOBP_POSITIVE_REGULATION_OF_LEUKOCYTE_APOPTOTIC_PROCESS		27	0.536265	1.84544	0	0.00693158	0.897	9627	tags=56%, list=17%, signal=67%
GOBP_POSITIVE_REGULATION_OF_DEFENSE_RESPONSE	GOBP_POSITIVE_REGULATION_OF_DEFENSE_RESPONSE		281	0.347688	1.84459	0	0.00697087	0.897	9609	tags=31%, list=17%, signal=38%
GOBP_EOSINOPHIL_CHEMOTAXIS	GOBP_EOSINOPHIL_CHEMOTAXIS		18	0.584964	1.8441	0	0.00700126	0.897	1472	tags=28%, list=3%, signal=29%
GOBP_REGULATION_OF_DEFENSE_RESPONSE_TO_VIRUS	GOBP_REGULATION_OF_DEFENSE_RESPONSE_TO_VIRUS		74	0.428625	1.84341	0	0.00706989	0.902	11910	tags=45%, list=21%, signal=56%
GOBP_REGULATION_OF_DNA_TEMPLATED_TRANSCRIPTION_IN_RESPONSE_TO_STRESS	GOBP_REGULATION_OF_DNA_TEMPLATED_TRANSCRIPTION_IN_RESPONSE_TO_STRESS		53	0.456055	1.84205	0	0.00714485	0.903	6658	tags=36%, list=12%, signal=41%
GOBP_CELLULAR_RESPONSE_TO_MECHANICAL_STIMULUS	GOBP_CELLULAR_RESPONSE_TO_MECHANICAL_STIMULUS		70	0.433147	1.8412	0	0.00718636	0.904	9015	tags=40%, list=16%, signal=48%
GOBP_ENDOPLASMIC_RETICULUM_UNFOLDED_PROTEIN_RESPONSE	GOBP_ENDOPLASMIC_RETICULUM_UNFOLDED_PROTEIN_RESPONSE		74	0.429971	1.83992	0	0.00726656	0.906	13577	tags=46%, list=24%, signal=60%
GOBP_TRANSLATIONAL_INITIATION	GOBP_TRANSLATIONAL_INITIATION		120	0.394964	1.83975	0	0.00727515	0.906	14781	tags=44%, list=26%, signal=60%
GOBP_POSITIVE_REGULATION_OF_MYOBLAST_FUSION	GOBP_POSITIVE_REGULATION_OF_MYOBLAST_FUSION		16	0.613866	1.83907	0.00530504	0.00729562	0.911	5816	tags=38%, list=10%, signal=42%
GOBP_NEURONAL_STEM_CELL_POPULATION_MAINTENANCE	GOBP_NEURONAL_STEM_CELL_POPULATION_MAINTENANCE		23	0.567175	1.83697	0.00578035	0.00745758	0.915	6598	tags=43%, list=12%, signal=49%
GOBP_DICARBOXYLIC_ACID_METABOLIC_PROCESS	GOBP_DICARBOXYLIC_ACID_METABOLIC_PROCESS		96	0.405017	1.83675	0	0.00747174	0.916	9655	tags=35%, list=17%, signal=43%
GOBP_CELL_KILLING	GOBP_CELL_KILLING		186	0.373306	1.83674	0	0.00746236	0.916	9269	tags=36%, list=16%, signal=43%
GOBP_HISTONE_DEUBIQUITINATION	GOBP_HISTONE_DEUBIQUITINATION		39	0.497227	1.83537	0.00343643	0.00753832	0.924	11810	tags=44%, list=21%, signal=55%
GOBP_POSITIVE_REGULATION_OF_VACUOLE_ORGANIZATION	GOBP_POSITIVE_REGULATION_OF_VACUOLE_ORGANIZATION		20	0.575545	1.83498	0.0120846	0.00755544	0.925	8352	tags=35%, list=15%, signal=41%
GOBP_VIRAL_LIFE_CYCLE	GOBP_VIRAL_LIFE_CYCLE		318	0.340465	1.83365	0	0.00763981	0.926	10351	tags=32%, list=18%, signal=39%
GOBP_CELLULAR_RESPONSE_TO_UNFOLDED_PROTEIN	GOBP_CELLULAR_RESPONSE_TO_UNFOLDED_PROTEIN		96	0.402008	1.83333	0	0.00766844	0.927	13577	tags=48%, list=24%, signal=63%
GOBP_MITOTIC_CYTOKINETIC_PROCESS	GOBP_MITOTIC_CYTOKINETIC_PROCESS		23	0.567863	1.83273	0	0.00767355	0.928	7937	tags=35%, list=14%, signal=40%
GOBP_POSITIVE_REGULATION_OF_PROTEOLYSIS_INVOLVED_IN_CELLULAR_PROTEIN_CATABOLIC_PROCESS	GOBP_POSITIVE_REGULATION_OF_PROTEOLYSIS_INVOLVED_IN_CELLULAR_PROTEIN_CATABOLIC_PROCESS		134	0.386075	1.83225	0	0.00769035	0.928	13251	tags=43%, list=23%, signal=56%
GOBP_HOMEOSTASIS_OF_NUMBER_OF_CELLS	GOBP_HOMEOSTASIS_OF_NUMBER_OF_CELLS		282	0.355043	1.83196	0	0.00770418	0.928	8060	tags=29%, list=14%, signal=34%
GOBP_CYTOKINE_MEDIATED_SIGNALING_PATHWAY	GOBP_CYTOKINE_MEDIATED_SIGNALING_PATHWAY		476	0.332092	1.83108	0	0.00775835	0.932	8491	tags=30%, list=15%, signal=35%
GOBP_NCRNA_3_END_PROCESSING	GOBP_NCRNA_3_END_PROCESSING		50	0.451169	1.82969	0	0.00785398	0.935	9761	tags=30%, list=17%, signal=36%
GOBP_REGULATION_OF_ANTIGEN_RECEPTOR_MEDIATED_SIGNALING_PATHWAY	GOBP_REGULATION_OF_ANTIGEN_RECEPTOR_MEDIATED_SIGNALING_PATHWAY		63	0.447108	1.82888	0	0.00788822	0.936	5223	tags=33%, list=9%, signal=37%
GOBP_NEGATIVE_REGULATION_OF_IMMUNE_EFFECTOR_PROCESS	GOBP_NEGATIVE_REGULATION_OF_IMMUNE_EFFECTOR_PROCESS		112	0.398119	1.82887	0	0.00788128	0.936	9413	tags=36%, list=17%, signal=43%
GOBP_POSITIVE_REGULATION_OF_NUCLEOCYTOPLASMIC_TRANSPORT	GOBP_POSITIVE_REGULATION_OF_NUCLEOCYTOPLASMIC_TRANSPORT		60	0.43396	1.82809	0	0.00792987	0.938	6510	tags=37%, list=12%, signal=41%
GOBP_POSITIVE_REGULATION_OF_DNA_TEMPLATED_TRANSCRIPTION_ELONGATION	GOBP_POSITIVE_REGULATION_OF_DNA_TEMPLATED_TRANSCRIPTION_ELONGATION		30	0.524934	1.82802	0	0.00792295	0.938	14487	tags=60%, list=26%, signal=81%
GOBP_T_CELL_CYTOKINE_PRODUCTION	GOBP_T_CELL_CYTOKINE_PRODUCTION		38	0.485882	1.82763	0.00320513	0.00793908	0.938	8406	tags=34%, list=15%, signal=40%
GOBP_REGULATION_OF_CELL_KILLING	GOBP_REGULATION_OF_CELL_KILLING		102	0.408165	1.82756	0	0.00793228	0.938	9269	tags=38%, list=16%, signal=46%
GOBP_POSITIVE_REGULATION_OF_TELOMERE_MAINTENANCE	GOBP_POSITIVE_REGULATION_OF_TELOMERE_MAINTENANCE		52	0.454553	1.82718	0	0.00794896	0.938	10106	tags=42%, list=18%, signal=51%
GOBP_NEUROTRANSMITTER_RECEPTOR_TRANSPORT_TO_PLASMA_MEMBRANE	GOBP_NEUROTRANSMITTER_RECEPTOR_TRANSPORT_TO_PLASMA_MEMBRANE		15	0.619655	1.82604	0.00283286	0.00802843	0.941	9276	tags=47%, list=16%, signal=56%
GOBP_NUCLEOSOME_ORGANIZATION	GOBP_NUCLEOSOME_ORGANIZATION		172	0.377838	1.82596	0	0.0080215	0.941	13167	tags=51%, list=23%, signal=66%
GOBP_PEPTIDYL_THREONINE_DEPHOSPHORYLATION	GOBP_PEPTIDYL_THREONINE_DEPHOSPHORYLATION		16	0.612324	1.82575	0	0.00802885	0.942	12601	tags=69%, list=22%, signal=88%
GOBP_TRANSCRIPTION_BY_RNA_POLYMERASE_I	GOBP_TRANSCRIPTION_BY_RNA_POLYMERASE_I		52	0.467322	1.82493	0	0.00808561	0.942	7318	tags=37%, list=13%, signal=42%
GOBP_RESPONSE_TO_OXIDATIVE_STRESS	GOBP_RESPONSE_TO_OXIDATIVE_STRESS		425	0.333862	1.82481	0	0.00807864	0.942	9044	tags=30%, list=16%, signal=35%
GOBP_ESTABLISHMENT_OF_CELL_POLARITY	GOBP_ESTABLISHMENT_OF_CELL_POLARITY		144	0.376743	1.82378	0	0.00813517	0.943	7937	tags=31%, list=14%, signal=36%
GOBP_PROTEIN_REFOLDING	GOBP_PROTEIN_REFOLDING		22	0.558971	1.82257	0	0.00822605	0.945	4012	tags=36%, list=7%, signal=39%
GOBP_OLIGOSACCHARIDE_LIPID_INTERMEDIATE_BIOSYNTHETIC_PROCESS	GOBP_OLIGOSACCHARIDE_LIPID_INTERMEDIATE_BIOSYNTHETIC_PROCESS		19	0.592177	1.82142	0.00501253	0.00826743	0.946	8575	tags=42%, list=15%, signal=50%
GOBP_POSITIVE_REGULATION_OF_RUFFLE_ASSEMBLY	GOBP_POSITIVE_REGULATION_OF_RUFFLE_ASSEMBLY		15	0.611954	1.82126	0.0027248	0.00826315	0.946	8827	tags=47%, list=16%, signal=55%
GOBP_REGULATION_OF_PROTEIN_EXPORT_FROM_NUCLEUS	GOBP_REGULATION_OF_PROTEIN_EXPORT_FROM_NUCLEUS		31	0.530269	1.81997	0.00286533	0.00835313	0.948	10005	tags=55%, list=18%, signal=67%
GOBP_NEGATIVE_REGULATION_OF_RHO_PROTEIN_SIGNAL_TRANSDUCTION	GOBP_NEGATIVE_REGULATION_OF_RHO_PROTEIN_SIGNAL_TRANSDUCTION		22	0.543353	1.81899	0.00584795	0.00842508	0.952	10090	tags=50%, list=18%, signal=61%
GOBP_NAD_METABOLIC_PROCESS	GOBP_NAD_METABOLIC_PROCESS		29	0.508127	1.81888	0	0.00842893	0.952	5189	tags=31%, list=9%, signal=34%
GOBP_NEGATIVE_REGULATION_OF_RNA_CATABOLIC_PROCESS	GOBP_NEGATIVE_REGULATION_OF_RNA_CATABOLIC_PROCESS		78	0.415395	1.81879	0	0.00842999	0.952	11289	tags=38%, list=20%, signal=48%
GOBP_POSITIVE_REGULATION_OF_ESTABLISHMENT_OF_PROTEIN_LOCALIZATION_TO_MITOCHONDRION	GOBP_POSITIVE_REGULATION_OF_ESTABLISHMENT_OF_PROTEIN_LOCALIZATION_TO_MITOCHONDRION		35	0.493751	1.81866	0.00303951	0.0084283	0.952	14895	tags=66%, list=26%, signal=89%
GOBP_NEGATIVE_REGULATION_OF_PROTEOLYSIS_INVOLVED_IN_CELLULAR_PROTEIN_CATABOLIC_PROCESS	GOBP_NEGATIVE_REGULATION_OF_PROTEOLYSIS_INVOLVED_IN_CELLULAR_PROTEIN_CATABOLIC_PROCESS		64	0.433344	1.81827	0	0.00844359	0.952	6613	tags=30%, list=12%, signal=34%
GOBP_CHAPERONE_MEDIATED_PROTEIN_FOLDING	GOBP_CHAPERONE_MEDIATED_PROTEIN_FOLDING		72	0.42908	1.81675	0	0.00854749	0.953	12939	tags=47%, list=23%, signal=61%
GOBP_POSITIVE_REGULATION_OF_PROTEIN_LOCALIZATION_TO_MEMBRANE	GOBP_POSITIVE_REGULATION_OF_PROTEIN_LOCALIZATION_TO_MEMBRANE		102	0.400444	1.81611	0	0.00858516	0.953	6405	tags=29%, list=11%, signal=33%
GOBP_REGULATION_OF_ERBB_SIGNALING_PATHWAY	GOBP_REGULATION_OF_ERBB_SIGNALING_PATHWAY		76	0.411633	1.81593	0	0.0085863	0.953	9548	tags=36%, list=17%, signal=43%
GOBP_REGULATION_OF_MITOCHONDRIAL_GENE_EXPRESSION	GOBP_REGULATION_OF_MITOCHONDRIAL_GENE_EXPRESSION		28	0.529156	1.81592	0.00295858	0.0085789	0.953	8897	tags=50%, list=16%, signal=59%
GOBP_B_CELL_HOMEOSTASIS	GOBP_B_CELL_HOMEOSTASIS		31	0.507319	1.81546	0.00320513	0.00859994	0.954	7516	tags=42%, list=13%, signal=48%
GOBP_PROTEIN_K48_LINKED_DEUBIQUITINATION	GOBP_PROTEIN_K48_LINKED_DEUBIQUITINATION		36	0.496579	1.81537	0.00306748	0.00858962	0.954	3491	tags=31%, list=6%, signal=33%
GOBP_RESPONSE_TO_TESTOSTERONE	GOBP_RESPONSE_TO_TESTOSTERONE		41	0.483341	1.81529	0.0058309	0.0085934	0.954	7909	tags=32%, list=14%, signal=37%
GOBP_PHAGOCYTOSIS	GOBP_PHAGOCYTOSIS		299	0.345219	1.81333	0	0.00871311	0.955	12418	tags=40%, list=22%, signal=51%
GOBP_ENDOSOME_ORGANIZATION	GOBP_ENDOSOME_ORGANIZATION		84	0.412233	1.81327	0	0.00870832	0.956	13777	tags=51%, list=24%, signal=68%
GOBP_HETEROCHROMATIN_ORGANIZATION	GOBP_HETEROCHROMATIN_ORGANIZATION		79	0.416265	1.8129	0	0.0087176	0.956	8539	tags=37%, list=15%, signal=43%
GOBP_LYMPHOCYTE_COSTIMULATION	GOBP_LYMPHOCYTE_COSTIMULATION		47	0.455266	1.81145	0.00763359	0.00878648	0.956	4171	tags=34%, list=7%, signal=37%
GOBP_ESTABLISHMENT_OF_PROTEIN_LOCALIZATION_TO_PLASMA_MEMBRANE	GOBP_ESTABLISHMENT_OF_PROTEIN_LOCALIZATION_TO_PLASMA_MEMBRANE		61	0.424795	1.81124	0	0.00879286	0.956	10219	tags=36%, list=18%, signal=44%
GOBP_NEGATIVE_REGULATION_OF_STRESS_ACTIVATED_PROTEIN_KINASE_SIGNALING_CASCADE	GOBP_NEGATIVE_REGULATION_OF_STRESS_ACTIVATED_PROTEIN_KINASE_SIGNALING_CASCADE		48	0.469091	1.8109	0.0108696	0.0087963	0.956	8625	tags=38%, list=15%, signal=44%
GOBP_CD4_POSITIVE_ALPHA_BETA_T_CELL_ACTIVATION	GOBP_CD4_POSITIVE_ALPHA_BETA_T_CELL_ACTIVATION		100	0.394111	1.81082	0.00446429	0.00878585	0.956	7516	tags=30%, list=13%, signal=35%
GOBP_CIRCADIAN_REGULATION_OF_GENE_EXPRESSION	GOBP_CIRCADIAN_REGULATION_OF_GENE_EXPRESSION		69	0.425074	1.81062	0	0.00878672	0.956	7379	tags=33%, list=13%, signal=38%
GOBP_REGULATION_OF_VIRAL_PROCESS	GOBP_REGULATION_OF_VIRAL_PROCESS		159	0.371404	1.8106	0	0.0087763	0.956	12612	tags=40%, list=22%, signal=52%
GOBP_PURINE_CONTAINING_COMPOUND_METABOLIC_PROCESS	GOBP_PURINE_CONTAINING_COMPOUND_METABOLIC_PROCESS		410	0.336812	1.81052	0	0.00876856	0.956	9986	tags=34%, list=18%, signal=41%
GOBP_REGULATION_OF_CYSTEINE_TYPE_ENDOPEPTIDASE_ACTIVITY_INVOLVED_IN_APOPTOTIC_SIGNALING_PATHWAY	GOBP_REGULATION_OF_CYSTEINE_TYPE_ENDOPEPTIDASE_ACTIVITY_INVOLVED_IN_APOPTOTIC_SIGNALING_PATHWAY		17	0.592123	1.80911	0.00271003	0.00885775	0.957	4148	tags=35%, list=7%, signal=38%
GOBP_REGULATION_OF_PATTERN_RECOGNITION_RECEPTOR_SIGNALING_PATHWAY	GOBP_REGULATION_OF_PATTERN_RECOGNITION_RECEPTOR_SIGNALING_PATHWAY		103	0.395198	1.80852	0	0.00889107	0.957	11949	tags=44%, list=21%, signal=55%
GOBP_POSITIVE_REGULATION_OF_T_CELL_CYTOKINE_PRODUCTION	GOBP_POSITIVE_REGULATION_OF_T_CELL_CYTOKINE_PRODUCTION		26	0.539746	1.80847	0.00291545	0.00888343	0.957	8406	tags=38%, list=15%, signal=45%
GOBP_LIPID_IMPORT_INTO_CELL	GOBP_LIPID_IMPORT_INTO_CELL		18	0.580901	1.80775	0.00294985	0.00892274	0.959	8912	tags=50%, list=16%, signal=59%
GOBP_RESPONSE_TO_REACTIVE_OXYGEN_SPECIES	GOBP_RESPONSE_TO_REACTIVE_OXYGEN_SPECIES		196	0.363523	1.8076	0	0.00892585	0.959	9044	tags=33%, list=16%, signal=39%
GOBP_B_CELL_MEDIATED_IMMUNITY	GOBP_B_CELL_MEDIATED_IMMUNITY		206	0.362064	1.80625	0	0.00902607	0.959	8524	tags=32%, list=15%, signal=38%
GOBP_PYRIMIDINE_NUCLEOTIDE_METABOLIC_PROCESS	GOBP_PYRIMIDINE_NUCLEOTIDE_METABOLIC_PROCESS		51	0.449608	1.80548	0	0.00907651	0.959	10631	tags=45%, list=19%, signal=55%
GOBP_ACTIN_FILAMENT_ORGANIZATION	GOBP_ACTIN_FILAMENT_ORGANIZATION		439	0.331828	1.80471	0	0.00911872	0.959	10263	tags=35%, list=18%, signal=43%
GOBP_NEGATIVE_REGULATION_OF_T_CELL_PROLIFERATION	GOBP_NEGATIVE_REGULATION_OF_T_CELL_PROLIFERATION		68	0.423915	1.8038	0	0.00917406	0.961	9413	tags=40%, list=17%, signal=48%
GOBP_IMP_METABOLIC_PROCESS	GOBP_IMP_METABOLIC_PROCESS		18	0.596084	1.8038	0.00837989	0.00916332	0.961	2504	tags=28%, list=4%, signal=29%
GOBP_PSEUDOURIDINE_SYNTHESIS	GOBP_PSEUDOURIDINE_SYNTHESIS		18	0.586792	1.80319	0.00568182	0.00918669	0.961	11025	tags=67%, list=20%, signal=83%
GOBP_CELLULAR_RESPONSE_TO_INSULIN_STIMULUS	GOBP_CELLULAR_RESPONSE_TO_INSULIN_STIMULUS		206	0.3526	1.80244	0	0.00926163	0.962	9138	tags=33%, list=16%, signal=39%
GOBP_MITOCHONDRIAL_DNA_METABOLIC_PROCESS	GOBP_MITOCHONDRIAL_DNA_METABOLIC_PROCESS		15	0.625901	1.80216	0.00289017	0.00925623	0.962	2273	tags=33%, list=4%, signal=35%
GOBP_PYRIMIDINE_DEOXYRIBONUCLEOTIDE_METABOLIC_PROCESS	GOBP_PYRIMIDINE_DEOXYRIBONUCLEOTIDE_METABOLIC_PROCESS		24	0.542735	1.80044	0.011976	0.00936595	0.963	5203	tags=38%, list=9%, signal=41%
GOBP_POSITIVE_REGULATION_OF_NUCLEAR_TRANSCRIBED_MRNA_CATABOLIC_PROCESS_DEADENYLATION_DEPENDENT_DECAY	GOBP_POSITIVE_REGULATION_OF_NUCLEAR_TRANSCRIBED_MRNA_CATABOLIC_PROCESS_DEADENYLATION_DEPENDENT_DECAY		15	0.614742	1.8002	0.0171429	0.00936043	0.963	9961	tags=67%, list=18%, signal=81%
GOBP_PEPTIDYL_LYSINE_DIMETHYLATION	GOBP_PEPTIDYL_LYSINE_DIMETHYLATION		26	0.52045	1.80005	0	0.00936586	0.964	9395	tags=50%, list=17%, signal=60%
GOBP_NEGATIVE_REGULATION_OF_CELLULAR_AMIDE_METABOLIC_PROCESS	GOBP_NEGATIVE_REGULATION_OF_CELLULAR_AMIDE_METABOLIC_PROCESS		262	0.346434	1.79957	0	0.00939059	0.965	8846	tags=29%, list=16%, signal=35%
GOBP_PROTEIN_SUMOYLATION	GOBP_PROTEIN_SUMOYLATION		54	0.438497	1.79614	0	0.00965515	0.97	14712	tags=52%, list=26%, signal=70%
GOBP_MRNA_CIS_SPLICING_VIA_SPLICEOSOME	GOBP_MRNA_CIS_SPLICING_VIA_SPLICEOSOME		40	0.474798	1.79607	0.003125	0.00964651	0.97	13420	tags=50%, list=24%, signal=66%
GOBP_CELLULAR_RESPIRATION	GOBP_CELLULAR_RESPIRATION		229	0.346838	1.79571	0	0.00967334	0.972	13694	tags=40%, list=24%, signal=52%
GOBP_NEGATIVE_REGULATION_OF_T_CELL_DIFFERENTIATION	GOBP_NEGATIVE_REGULATION_OF_T_CELL_DIFFERENTIATION		45	0.454585	1.79517	0	0.00969514	0.972	6927	tags=27%, list=12%, signal=30%
GOBP_NUCLEOTIDE_TRANSMEMBRANE_TRANSPORT	GOBP_NUCLEOTIDE_TRANSMEMBRANE_TRANSPORT		21	0.553523	1.79364	0.0109589	0.00980082	0.975	8394	tags=43%, list=15%, signal=50%
GOBP_REGULATION_OF_LYMPHOCYTE_APOPTOTIC_PROCESS	GOBP_REGULATION_OF_LYMPHOCYTE_APOPTOTIC_PROCESS		57	0.440757	1.79359	0	0.00979225	0.975	5366	tags=33%, list=9%, signal=37%
GOBP_NEGATIVE_REGULATION_OF_CELL_ADHESION	GOBP_NEGATIVE_REGULATION_OF_CELL_ADHESION		297	0.338211	1.79349	0	0.00978916	0.975	9024	tags=32%, list=16%, signal=38%
GOBP_POSITIVE_REGULATION_OF_TELOMERASE_RNA_LOCALIZATION_TO_CAJAL_BODY	GOBP_POSITIVE_REGULATION_OF_TELOMERASE_RNA_LOCALIZATION_TO_CAJAL_BODY		15	0.604405	1.79323	0.00571429	0.00978882	0.975	14706	tags=73%, list=26%, signal=99%
GOBP_REGULATION_OF_PROTEIN_DEACETYLATION	GOBP_REGULATION_OF_PROTEIN_DEACETYLATION		59	0.438661	1.79303	0	0.00979094	0.975	10351	tags=39%, list=18%, signal=48%
GOBP_MITOTIC_INTRA_S_DNA_DAMAGE_CHECKPOINT_SIGNALING	GOBP_MITOTIC_INTRA_S_DNA_DAMAGE_CHECKPOINT_SIGNALING		17	0.565787	1.79258	0.0084507	0.00983076	0.976	2781	tags=41%, list=5%, signal=43%
GOBP_CELLULAR_RESPONSE_TO_RADIATION	GOBP_CELLULAR_RESPONSE_TO_RADIATION		187	0.360814	1.79224	0	0.00984927	0.976	9876	tags=30%, list=17%, signal=37%
GOBP_POSITIVE_REGULATION_OF_TELOMERE_CAPPING	GOBP_POSITIVE_REGULATION_OF_TELOMERE_CAPPING		17	0.59334	1.79124	0.0138889	0.00993991	0.976	8857	tags=47%, list=16%, signal=56%
GOBP_REGULATION_OF_OXIDATIVE_STRESS_INDUCED_INTRINSIC_APOPTOTIC_SIGNALING_PATHWAY	GOBP_REGULATION_OF_OXIDATIVE_STRESS_INDUCED_INTRINSIC_APOPTOTIC_SIGNALING_PATHWAY		29	0.509004	1.79085	0.00288184	0.00995005	0.977	8912	tags=48%, list=16%, signal=57%
GOBP_PRODUCTION_OF_MOLECULAR_MEDIATOR_OF_IMMUNE_RESPONSE	GOBP_PRODUCTION_OF_MOLECULAR_MEDIATOR_OF_IMMUNE_RESPONSE		311	0.339124	1.79055	0	0.00996297	0.977	10165	tags=31%, list=18%, signal=38%
GOBP_NEGATIVE_REGULATION_OF_CATABOLIC_PROCESS	GOBP_NEGATIVE_REGULATION_OF_CATABOLIC_PROCESS		321	0.342856	1.79016	0	0.00998951	0.977	7906	tags=29%, list=14%, signal=33%
GOBP_MYELOID_CELL_DEVELOPMENT	GOBP_MYELOID_CELL_DEVELOPMENT		74	0.41351	1.79001	0	0.00998621	0.977	7816	tags=34%, list=14%, signal=39%
GOBP_REGULATION_OF_LEUKOCYTE_MEDIATED_CYTOTOXICITY	GOBP_REGULATION_OF_LEUKOCYTE_MEDIATED_CYTOTOXICITY		84	0.406216	1.78959	0	0.0100259	0.978	9024	tags=38%, list=16%, signal=45%
GOBP_INTRACELLULAR_LIPID_TRANSPORT	GOBP_INTRACELLULAR_LIPID_TRANSPORT		46	0.457038	1.7883	0.00341297	0.0101322	0.978	7816	tags=43%, list=14%, signal=50%
GOBP_REGULATION_OF_CELL_ADHESION_MEDIATED_BY_INTEGRIN	GOBP_REGULATION_OF_CELL_ADHESION_MEDIATED_BY_INTEGRIN		48	0.459979	1.78826	0	0.0101233	0.978	4441	tags=31%, list=8%, signal=34%
GOBP_CARBOHYDRATE_CATABOLIC_PROCESS	GOBP_CARBOHYDRATE_CATABOLIC_PROCESS		153	0.36753	1.78812	0	0.0101223	0.978	11216	tags=35%, list=20%, signal=43%
GOBP_POSITIVE_REGULATION_OF_CELL_GROWTH	GOBP_POSITIVE_REGULATION_OF_CELL_GROWTH		159	0.364609	1.7881	0	0.0101108	0.978	9272	tags=33%, list=16%, signal=40%
GOBP_REGULATION_OF_RNA_SPLICING	GOBP_REGULATION_OF_RNA_SPLICING		153	0.364048	1.78655	0	0.0102357	0.98	13414	tags=39%, list=24%, signal=51%
GOBP_NEGATIVE_REGULATION_OF_PROTEIN_SERINE_THREONINE_KINASE_ACTIVITY	GOBP_NEGATIVE_REGULATION_OF_PROTEIN_SERINE_THREONINE_KINASE_ACTIVITY		115	0.382961	1.78611	0	0.0102644	0.981	6842	tags=31%, list=12%, signal=36%
GOBP_GLUCOSE_6_PHOSPHATE_METABOLIC_PROCESS	GOBP_GLUCOSE_6_PHOSPHATE_METABOLIC_PROCESS		23	0.516932	1.78594	0.00636943	0.0102714	0.982	9627	tags=35%, list=17%, signal=42%
GOBP_RESPONSE_TO_HEAT	GOBP_RESPONSE_TO_HEAT		107	0.390026	1.785	0	0.010329	0.982	6691	tags=29%, list=12%, signal=33%
GOBP_REGULATION_OF_ERAD_PATHWAY	GOBP_REGULATION_OF_ERAD_PATHWAY		20	0.55656	1.78488	0.00543478	0.010328	0.982	11821	tags=50%, list=21%, signal=63%
GOBP_EOSINOPHIL_MIGRATION	GOBP_EOSINOPHIL_MIGRATION		22	0.543323	1.78401	0.00531915	0.0104011	0.982	5805	tags=36%, list=10%, signal=41%
GOBP_POSITIVE_REGULATION_OF_UBIQUITIN_DEPENDENT_PROTEIN_CATABOLIC_PROCESS	GOBP_POSITIVE_REGULATION_OF_UBIQUITIN_DEPENDENT_PROTEIN_CATABOLIC_PROCESS		109	0.383405	1.78295	0	0.0104872	0.982	13251	tags=45%, list=23%, signal=59%
GOBP_PURINE_NUCLEOBASE_METABOLIC_PROCESS	GOBP_PURINE_NUCLEOBASE_METABOLIC_PROCESS		19	0.578599	1.78267	0.00852273	0.0105096	0.982	10898	tags=53%, list=19%, signal=65%
GOBP_NEGATIVE_REGULATION_OF_MYELOID_CELL_DIFFERENTIATION	GOBP_NEGATIVE_REGULATION_OF_MYELOID_CELL_DIFFERENTIATION		91	0.391937	1.78202	0	0.0105375	0.982	6390	tags=23%, list=11%, signal=26%
GOBP_CHAPERONE_MEDIATED_AUTOPHAGY	GOBP_CHAPERONE_MEDIATED_AUTOPHAGY		16	0.602725	1.7818	0.00867052	0.0105415	0.982	4626	tags=44%, list=8%, signal=48%
GOBP_RIBOSE_PHOSPHATE_METABOLIC_PROCESS	GOBP_RIBOSE_PHOSPHATE_METABOLIC_PROCESS		392	0.327029	1.7811	0	0.0105957	0.983	9986	tags=34%, list=18%, signal=41%
GOBP_REGULATION_OF_PROTEIN_LOCALIZATION_TO_MEMBRANE	GOBP_REGULATION_OF_PROTEIN_LOCALIZATION_TO_MEMBRANE		170	0.364284	1.78085	0	0.0106049	0.983	7384	tags=30%, list=13%, signal=34%
GOBP_ENDOTHELIAL_CELL_DEVELOPMENT	GOBP_ENDOTHELIAL_CELL_DEVELOPMENT		69	0.421598	1.78057	0	0.0106195	0.984	6619	tags=33%, list=12%, signal=38%
GOBP_REGULATION_OF_TOLL_LIKE_RECEPTOR_SIGNALING_PATHWAY	GOBP_REGULATION_OF_TOLL_LIKE_RECEPTOR_SIGNALING_PATHWAY		73	0.411895	1.78057	0	0.0106077	0.984	13412	tags=51%, list=24%, signal=66%
GOBP_NUCLEOSIDE_BISPHOSPHATE_BIOSYNTHETIC_PROCESS	GOBP_NUCLEOSIDE_BISPHOSPHATE_BIOSYNTHETIC_PROCESS		60	0.423182	1.77983	0	0.0106432	0.984	9082	tags=40%, list=16%, signal=48%
GOBP_REGULATION_OF_PROTEIN_SERINE_THREONINE_KINASE_ACTIVITY	GOBP_REGULATION_OF_PROTEIN_SERINE_THREONINE_KINASE_ACTIVITY		367	0.330733	1.77967	0	0.0106469	0.984	8912	tags=31%, list=16%, signal=37%
GOBP_REGULATION_OF_CELL_SHAPE	GOBP_REGULATION_OF_CELL_SHAPE		150	0.368564	1.77963	0	0.0106378	0.984	11893	tags=39%, list=21%, signal=50%
GOBP_NEGATIVE_REGULATION_OF_DEPHOSPHORYLATION	GOBP_NEGATIVE_REGULATION_OF_DEPHOSPHORYLATION		47	0.455047	1.77888	0	0.0107045	0.986	8813	tags=38%, list=16%, signal=45%
GOBP_PROTEIN_K63_LINKED_DEUBIQUITINATION	GOBP_PROTEIN_K63_LINKED_DEUBIQUITINATION		35	0.490274	1.77874	0.00318471	0.0107056	0.986	8838	tags=37%, list=16%, signal=44%
GOBP_POSITIVE_REGULATION_OF_CYTOKINE_PRODUCTION_INVOLVED_IN_IMMUNE_RESPONSE	GOBP_POSITIVE_REGULATION_OF_CYTOKINE_PRODUCTION_INVOLVED_IN_IMMUNE_RESPONSE		69	0.424628	1.77872	0.00371747	0.0106963	0.986	8406	tags=32%, list=15%, signal=37%
GOBP_RUFFLE_ASSEMBLY	GOBP_RUFFLE_ASSEMBLY		45	0.451287	1.7774	0	0.0108148	0.987	9622	tags=44%, list=17%, signal=54%
GOBP_ORGANOPHOSPHATE_ESTER_TRANSPORT	GOBP_ORGANOPHOSPHATE_ESTER_TRANSPORT		146	0.359227	1.77726	0	0.010808	0.987	7786	tags=34%, list=14%, signal=39%
GOBP_CELLULAR_RESPONSE_TO_OXYGEN_LEVELS	GOBP_CELLULAR_RESPONSE_TO_OXYGEN_LEVELS		160	0.362524	1.77694	0	0.0108295	0.987	8912	tags=34%, list=16%, signal=40%
GOBP_REGULATION_OF_NUCLEOCYTOPLASMIC_TRANSPORT	GOBP_REGULATION_OF_NUCLEOCYTOPLASMIC_TRANSPORT		104	0.391391	1.77609	0	0.0109033	0.987	6670	tags=35%, list=12%, signal=39%
GOBP_RESPONSE_TO_MISFOLDED_PROTEIN	GOBP_RESPONSE_TO_MISFOLDED_PROTEIN		24	0.5195	1.77535	0.0122324	0.010966	0.987	18556	tags=58%, list=33%, signal=87%
GOBP_POSITIVE_REGULATION_OF_PROTEIN_DEACETYLATION	GOBP_POSITIVE_REGULATION_OF_PROTEIN_DEACETYLATION		28	0.515026	1.77519	0.0030581	0.0109669	0.987	1442	tags=21%, list=3%, signal=22%
GOBP_NEGATIVE_REGULATION_OF_CELL_ACTIVATION	GOBP_NEGATIVE_REGULATION_OF_CELL_ACTIVATION		215	0.349661	1.77457	0	0.0110016	0.988	7566	tags=29%, list=13%, signal=34%
GOBP_REGULATION_OF_NUCLEOBASE_CONTAINING_COMPOUND_TRANSPORT	GOBP_REGULATION_OF_NUCLEOBASE_CONTAINING_COMPOUND_TRANSPORT		15	0.615077	1.77444	0.00265957	0.0109975	0.988	9788	tags=53%, list=17%, signal=64%
GOBP_ANTIGEN_RECEPTOR_MEDIATED_SIGNALING_PATHWAY	GOBP_ANTIGEN_RECEPTOR_MEDIATED_SIGNALING_PATHWAY		229	0.341322	1.77358	0	0.0110476	0.989	12515	tags=37%, list=22%, signal=47%
GOBP_MACROPHAGE_ACTIVATION	GOBP_MACROPHAGE_ACTIVATION		105	0.391405	1.77351	0	0.0110457	0.989	7154	tags=29%, list=13%, signal=33%
GOBP_NEGATIVE_REGULATION_OF_HISTONE_METHYLATION	GOBP_NEGATIVE_REGULATION_OF_HISTONE_METHYLATION		23	0.550678	1.77332	0	0.0110546	0.989	13356	tags=52%, list=24%, signal=68%
GOBP_NEGATIVE_REGULATION_OF_DNA_DEPENDENT_DNA_REPLICATION	GOBP_NEGATIVE_REGULATION_OF_DNA_DEPENDENT_DNA_REPLICATION		15	0.613909	1.77296	0.00769231	0.0110732	0.989	3106	tags=40%, list=5%, signal=42%
GOBP_REGULATION_OF_RESPONSE_TO_ENDOPLASMIC_RETICULUM_STRESS	GOBP_REGULATION_OF_RESPONSE_TO_ENDOPLASMIC_RETICULUM_STRESS		82	0.404679	1.77254	0	0.0111025	0.989	13577	tags=44%, list=24%, signal=58%
GOBP_VITAMIN_BIOSYNTHETIC_PROCESS	GOBP_VITAMIN_BIOSYNTHETIC_PROCESS		20	0.555132	1.77198	0.00288184	0.0111515	0.989	2903	tags=45%, list=5%, signal=47%
GOBP_CYTOPLASMIC_PATTERN_RECOGNITION_RECEPTOR_SIGNALING_PATHWAY	GOBP_CYTOPLASMIC_PATTERN_RECOGNITION_RECEPTOR_SIGNALING_PATHWAY		61	0.425061	1.77159	0.00716846	0.0111779	0.989	9476	tags=39%, list=17%, signal=47%
GOBP_CD4_POSITIVE_ALPHA_BETA_T_CELL_DIFFERENTIATION	GOBP_CD4_POSITIVE_ALPHA_BETA_T_CELL_DIFFERENTIATION		81	0.408481	1.77156	0	0.0111711	0.989	4397	tags=25%, list=8%, signal=27%
GOBP_NEGATIVE_REGULATION_OF_MIRNA_TRANSCRIPTION	GOBP_NEGATIVE_REGULATION_OF_MIRNA_TRANSCRIPTION		19	0.542183	1.77131	0.00857143	0.0111819	0.989	12975	tags=58%, list=23%, signal=75%
GOBP_BLASTOCYST_FORMATION	GOBP_BLASTOCYST_FORMATION		43	0.468039	1.76994	0.00347222	0.0113	0.989	9788	tags=42%, list=17%, signal=51%
GOBP_PROTEIN_INSERTION_INTO_MEMBRANE	GOBP_PROTEIN_INSERTION_INTO_MEMBRANE		60	0.422086	1.76962	0	0.0113162	0.989	14594	tags=50%, list=26%, signal=67%
GOBP_BIOLOGICAL_PROCESS_INVOLVED_IN_SYMBIOTIC_INTERACTION	GOBP_BIOLOGICAL_PROCESS_INVOLVED_IN_SYMBIOTIC_INTERACTION		287	0.336065	1.76901	0	0.0113729	0.989	9892	tags=33%, list=18%, signal=40%
GOBP_REGULATION_OF_TRANSLATION_IN_RESPONSE_TO_STRESS	GOBP_REGULATION_OF_TRANSLATION_IN_RESPONSE_TO_STRESS		20	0.552197	1.76894	0.00298507	0.0113735	0.989	9897	tags=50%, list=18%, signal=61%
GOBP_PURINE_CONTAINING_COMPOUND_BIOSYNTHETIC_PROCESS	GOBP_PURINE_CONTAINING_COMPOUND_BIOSYNTHETIC_PROCESS		198	0.356102	1.76867	0	0.0113842	0.989	9986	tags=34%, list=18%, signal=42%
GOBP_TRNA_PROCESSING	GOBP_TRNA_PROCESSING		125	0.36467	1.76835	0	0.0114027	0.989	11561	tags=38%, list=20%, signal=48%
GOBP_T_CELL_APOPTOTIC_PROCESS	GOBP_T_CELL_APOPTOTIC_PROCESS		50	0.437075	1.76835	0	0.0113904	0.989	9627	tags=44%, list=17%, signal=53%
GOBP_CEREBRAL_CORTEX_DEVELOPMENT	GOBP_CEREBRAL_CORTEX_DEVELOPMENT		108	0.383797	1.76833	0	0.0113781	0.989	10366	tags=38%, list=18%, signal=46%
GOBP_UBIQUINONE_METABOLIC_PROCESS	GOBP_UBIQUINONE_METABOLIC_PROCESS		18	0.584195	1.76818	0.00857143	0.0113759	0.989	13216	tags=72%, list=23%, signal=94%
GOBP_MEIOTIC_CHROMOSOME_SEPARATION	GOBP_MEIOTIC_CHROMOSOME_SEPARATION		25	0.514343	1.76801	0	0.0113713	0.989	6600	tags=40%, list=12%, signal=45%
GOBP_MALE_MEIOSIS_I	GOBP_MALE_MEIOSIS_I		28	0.512287	1.76757	0.00318471	0.0113997	0.989	11603	tags=54%, list=21%, signal=67%
GOBP_REGULATION_OF_DNA_METHYLATION	GOBP_REGULATION_OF_DNA_METHYLATION		25	0.511102	1.76681	0	0.0114606	0.989	8275	tags=44%, list=15%, signal=52%
GOBP_MAINTENANCE_OF_CELL_NUMBER	GOBP_MAINTENANCE_OF_CELL_NUMBER		141	0.371805	1.76676	0	0.0114558	0.989	10030	tags=39%, list=18%, signal=47%
GOBP_POSITIVE_REGULATION_OF_PROTEIN_ACETYLATION	GOBP_POSITIVE_REGULATION_OF_PROTEIN_ACETYLATION		47	0.448358	1.76675	0	0.0114435	0.989	4837	tags=28%, list=9%, signal=30%
GOBP_CLATHRIN_DEPENDENT_ENDOCYTOSIS	GOBP_CLATHRIN_DEPENDENT_ENDOCYTOSIS		46	0.446745	1.7665	0	0.0114639	0.989	11442	tags=46%, list=20%, signal=57%
GOBP_NUCLEAR_MEMBRANE_REASSEMBLY	GOBP_NUCLEAR_MEMBRANE_REASSEMBLY		23	0.532538	1.76632	0.00955414	0.0114794	0.99	3779	tags=26%, list=7%, signal=28%
GOBP_REGULATION_OF_SMALL_GTPASE_MEDIATED_SIGNAL_TRANSDUCTION	GOBP_REGULATION_OF_SMALL_GTPASE_MEDIATED_SIGNAL_TRANSDUCTION		294	0.340373	1.76559	0	0.0115253	0.992	12134	tags=38%, list=21%, signal=48%
GOBP_POLYAMINE_BIOSYNTHETIC_PROCESS	GOBP_POLYAMINE_BIOSYNTHETIC_PROCESS		15	0.599815	1.7639	0.00840336	0.011691	0.994	11726	tags=53%, list=21%, signal=67%
GOBP_POSITIVE_REGULATION_OF_MYELOID_CELL_DIFFERENTIATION	GOBP_POSITIVE_REGULATION_OF_MYELOID_CELL_DIFFERENTIATION		100	0.387252	1.76314	0	0.0117615	0.994	9351	tags=35%, list=17%, signal=42%
GOBP_CYTOKINE_PRODUCTION_INVOLVED_IN_IMMUNE_RESPONSE	GOBP_CYTOKINE_PRODUCTION_INVOLVED_IN_IMMUNE_RESPONSE		101	0.388043	1.76295	0	0.0117691	0.994	10134	tags=34%, list=18%, signal=41%
GOBP_REGULATION_OF_ACTIN_NUCLEATION	GOBP_REGULATION_OF_ACTIN_NUCLEATION		30	0.49976	1.76254	0.00917431	0.0118089	0.995	9600	tags=50%, list=17%, signal=60%
GOBP_POSITIVE_REGULATION_OF_TELOMERE_MAINTENANCE_VIA_TELOMERE_LENGTHENING	GOBP_POSITIVE_REGULATION_OF_TELOMERE_MAINTENANCE_VIA_TELOMERE_LENGTHENING		37	0.476259	1.76235	0	0.0118191	0.995	10106	tags=41%, list=18%, signal=49%
GOBP_POSITIVE_REGULATION_OF_CELL_KILLING	GOBP_POSITIVE_REGULATION_OF_CELL_KILLING		64	0.421398	1.76157	0	0.0118887	0.995	9024	tags=38%, list=16%, signal=45%
GOBP_EXOCYTOSIS	GOBP_EXOCYTOSIS		358	0.324537	1.76058	0	0.0119914	0.995	9028	tags=33%, list=16%, signal=39%
GOBP_PIGMENT_GRANULE_LOCALIZATION	GOBP_PIGMENT_GRANULE_LOCALIZATION		26	0.521763	1.76022	0.00298507	0.0120239	0.995	9536	tags=42%, list=17%, signal=51%
GOBP_REGULATION_OF_MEIOTIC_CELL_CYCLE	GOBP_REGULATION_OF_MEIOTIC_CELL_CYCLE		50	0.44019	1.75992	0	0.0120288	0.995	2148	tags=24%, list=4%, signal=25%
GOBP_NEGATIVE_REGULATION_OF_HEMOPOIESIS	GOBP_NEGATIVE_REGULATION_OF_HEMOPOIESIS		105	0.380893	1.75906	0	0.012088	0.995	4397	tags=20%, list=8%, signal=22%
GOBP_HISTONE_EXCHANGE	GOBP_HISTONE_EXCHANGE		22	0.534285	1.75891	0.00884956	0.0120878	0.995	8017	tags=45%, list=14%, signal=53%
GOBP_PROTEIN_ADP_RIBOSYLATION	GOBP_PROTEIN_ADP_RIBOSYLATION		37	0.476307	1.75824	0	0.0121572	0.995	7359	tags=35%, list=13%, signal=40%
GOBP_INOSITOL_PHOSPHATE_BIOSYNTHETIC_PROCESS	GOBP_INOSITOL_PHOSPHATE_BIOSYNTHETIC_PROCESS		28	0.516377	1.75696	0	0.0122539	0.996	6307	tags=39%, list=11%, signal=44%
GOBP_LYMPHOCYTE_CHEMOTAXIS	GOBP_LYMPHOCYTE_CHEMOTAXIS		62	0.42016	1.75624	0.00340136	0.012313	0.996	12502	tags=52%, list=22%, signal=66%
GOBP_COENZYME_A_METABOLIC_PROCESS	GOBP_COENZYME_A_METABOLIC_PROCESS		18	0.56827	1.75605	0.00278552	0.0123196	0.996	6554	tags=61%, list=12%, signal=69%
GOBP_NEURON_PROJECTION_REGENERATION	GOBP_NEURON_PROJECTION_REGENERATION		59	0.423436	1.75569	0	0.012344	0.996	4626	tags=29%, list=8%, signal=31%
GOBP_T_CELL_LINEAGE_COMMITMENT	GOBP_T_CELL_LINEAGE_COMMITMENT		28	0.507992	1.75515	0.00636943	0.0123854	0.996	7937	tags=39%, list=14%, signal=46%
GOBP_ASPARTATE_FAMILY_AMINO_ACID_BIOSYNTHETIC_PROCESS	GOBP_ASPARTATE_FAMILY_AMINO_ACID_BIOSYNTHETIC_PROCESS		21	0.55073	1.75506	0	0.0123799	0.996	7862	tags=48%, list=14%, signal=55%
GOBP_ENDOSOME_TRANSPORT_VIA_MULTIVESICULAR_BODY_SORTING_PATHWAY	GOBP_ENDOSOME_TRANSPORT_VIA_MULTIVESICULAR_BODY_SORTING_PATHWAY		32	0.492637	1.75394	0.00931677	0.0124755	0.996	4834	tags=25%, list=9%, signal=27%
GOBP_PROTEIN_HETEROTETRAMERIZATION	GOBP_PROTEIN_HETEROTETRAMERIZATION		15	0.591484	1.75335	0.016129	0.0125166	0.996	8682	tags=40%, list=15%, signal=47%
GOBP_SNRNA_PROCESSING	GOBP_SNRNA_PROCESSING		36	0.47404	1.75328	0.00626959	0.0125158	0.996	7353	tags=31%, list=13%, signal=35%
GOBP_REGULATION_OF_MICROTUBULE_POLYMERIZATION_OR_DEPOLYMERIZATION	GOBP_REGULATION_OF_MICROTUBULE_POLYMERIZATION_OR_DEPOLYMERIZATION		88	0.395393	1.75313	0	0.0125173	0.996	9498	tags=38%, list=17%, signal=45%
GOBP_RESPONSE_TO_INSULIN	GOBP_RESPONSE_TO_INSULIN		260	0.339848	1.75308	0	0.0125093	0.996	9171	tags=32%, list=16%, signal=37%
GOBP_NUCLEOSIDE_PHOSPHATE_BIOSYNTHETIC_PROCESS	GOBP_NUCLEOSIDE_PHOSPHATE_BIOSYNTHETIC_PROCESS		253	0.338474	1.75253	0	0.0125474	0.996	9986	tags=34%, list=18%, signal=41%
GOBP_NEGATIVE_REGULATION_OF_NUCLEOTIDE_METABOLIC_PROCESS	GOBP_NEGATIVE_REGULATION_OF_NUCLEOTIDE_METABOLIC_PROCESS		21	0.546204	1.75136	0.00598802	0.0126573	0.996	8576	tags=48%, list=15%, signal=56%
GOBP_REGULATION_OF_ARP2_3_COMPLEX_MEDIATED_ACTIN_NUCLEATION	GOBP_REGULATION_OF_ARP2_3_COMPLEX_MEDIATED_ACTIN_NUCLEATION		20	0.542495	1.75121	0.0145349	0.0126636	0.996	6266	tags=40%, list=11%, signal=45%
GOBP_PROTEIN_STABILIZATION	GOBP_PROTEIN_STABILIZATION		189	0.351679	1.75086	0	0.0126847	0.996	8846	tags=30%, list=16%, signal=35%
GOBP_REGULATION_OF_CELL_DIVISION	GOBP_REGULATION_OF_CELL_DIVISION		185	0.348037	1.75052	0	0.0126961	0.996	6300	tags=27%, list=11%, signal=30%
GOBP_ANDROGEN_RECEPTOR_SIGNALING_PATHWAY	GOBP_ANDROGEN_RECEPTOR_SIGNALING_PATHWAY		46	0.439159	1.74931	0	0.0127879	0.996	10347	tags=41%, list=18%, signal=51%
GOBP_PROTEIN_LOCALIZATION_TO_NUCLEOLUS	GOBP_PROTEIN_LOCALIZATION_TO_NUCLEOLUS		15	0.613819	1.74897	0.0114286	0.0128039	0.996	7396	tags=47%, list=13%, signal=54%
GOBP_AGING	GOBP_AGING		304	0.328446	1.74883	0	0.0128054	0.996	6007	tags=23%, list=11%, signal=26%
GOBP_NEGATIVE_REGULATION_OF_LEUKOCYTE_PROLIFERATION	GOBP_NEGATIVE_REGULATION_OF_LEUKOCYTE_PROLIFERATION		91	0.387914	1.7486	0	0.0128165	0.997	4682	tags=26%, list=8%, signal=29%
GOBP_MITOCHONDRIAL_RNA_PROCESSING	GOBP_MITOCHONDRIAL_RNA_PROCESSING		20	0.55289	1.74846	0	0.012813	0.997	8906	tags=50%, list=16%, signal=59%
GOBP_SIGNAL_TRANSDUCTION_IN_ABSENCE_OF_LIGAND	GOBP_SIGNAL_TRANSDUCTION_IN_ABSENCE_OF_LIGAND		65	0.413387	1.74838	0.00348432	0.0128094	0.997	6035	tags=26%, list=11%, signal=29%
GOBP_MYELOID_CELL_ACTIVATION_INVOLVED_IN_IMMUNE_RESPONSE	GOBP_MYELOID_CELL_ACTIVATION_INVOLVED_IN_IMMUNE_RESPONSE		95	0.384511	1.74813	0	0.0128301	0.997	9028	tags=39%, list=16%, signal=46%
GOBP_MITOCHONDRIAL_OUTER_MEMBRANE_PERMEABILIZATION	GOBP_MITOCHONDRIAL_OUTER_MEMBRANE_PERMEABILIZATION		32	0.488155	1.74802	0.00943396	0.0128314	0.997	8913	tags=41%, list=16%, signal=48%
GOBP_CELLULAR_RESPONSE_TO_PEPTIDE_HORMONE_STIMULUS	GOBP_CELLULAR_RESPONSE_TO_PEPTIDE_HORMONE_STIMULUS		292	0.332497	1.7478	0	0.012835	0.997	7384	tags=27%, list=13%, signal=31%
GOBP_POSITIVE_REGULATION_OF_DOUBLE_STRAND_BREAK_REPAIR_VIA_NONHOMOLOGOUS_END_JOINING	GOBP_POSITIVE_REGULATION_OF_DOUBLE_STRAND_BREAK_REPAIR_VIA_NONHOMOLOGOUS_END_JOINING		16	0.568458	1.74727	0.0027248	0.0128994	0.997	6209	tags=50%, list=11%, signal=56%
GOBP_HOMOLOGOUS_CHROMOSOME_SEGREGATION	GOBP_HOMOLOGOUS_CHROMOSOME_SEGREGATION		63	0.418116	1.74706	0	0.012903	0.997	3836	tags=27%, list=7%, signal=29%
GOBP_NEGATIVE_REGULATION_OF_LYMPHOCYTE_DIFFERENTIATION	GOBP_NEGATIVE_REGULATION_OF_LYMPHOCYTE_DIFFERENTIATION		54	0.432704	1.74672	0.00338983	0.012933	0.997	4397	tags=22%, list=8%, signal=24%
GOBP_HOMOLOGOUS_RECOMBINATION	GOBP_HOMOLOGOUS_RECOMBINATION		58	0.431876	1.74663	0	0.0129198	0.997	2736	tags=28%, list=5%, signal=29%
GOBP_AMP_METABOLIC_PROCESS	GOBP_AMP_METABOLIC_PROCESS		25	0.516281	1.74594	0.00606061	0.0129643	0.997	2504	tags=20%, list=4%, signal=21%
GOBP_CD40_SIGNALING_PATHWAY	GOBP_CD40_SIGNALING_PATHWAY		16	0.577496	1.74591	0.00560224	0.0129558	0.997	6351	tags=38%, list=11%, signal=42%
GOBP_B_CELL_ACTIVATION_INVOLVED_IN_IMMUNE_RESPONSE	GOBP_B_CELL_ACTIVATION_INVOLVED_IN_IMMUNE_RESPONSE		86	0.392569	1.74477	0	0.0130578	0.997	9788	tags=40%, list=17%, signal=48%
GOBP_POLYOL_CATABOLIC_PROCESS	GOBP_POLYOL_CATABOLIC_PROCESS		26	0.527982	1.7446	0.00598802	0.0130707	0.997	2331	tags=27%, list=4%, signal=28%
GOBP_PROTEIN_K63_LINKED_UBIQUITINATION	GOBP_PROTEIN_K63_LINKED_UBIQUITINATION		58	0.430793	1.74455	0	0.0130621	0.997	9650	tags=36%, list=17%, signal=44%
GOBP_REGULATION_OF_AUTOPHAGOSOME_MATURATION	GOBP_REGULATION_OF_AUTOPHAGOSOME_MATURATION		16	0.575965	1.74409	0	0.013104	0.998	5857	tags=44%, list=10%, signal=49%
GOBP_NATURAL_KILLER_CELL_ACTIVATION_INVOLVED_IN_IMMUNE_RESPONSE	GOBP_NATURAL_KILLER_CELL_ACTIVATION_INVOLVED_IN_IMMUNE_RESPONSE		33	0.477314	1.74363	0.00299401	0.0131362	0.999	8640	tags=36%, list=15%, signal=43%
GOBP_GOLGI_TO_VACUOLE_TRANSPORT	GOBP_GOLGI_TO_VACUOLE_TRANSPORT		20	0.55362	1.7415	0.0147059	0.0134002	0.999	3762	tags=40%, list=7%, signal=43%
GOBP_NEGATIVE_REGULATION_OF_I_KAPPAB_KINASE_NF_KAPPAB_SIGNALING	GOBP_NEGATIVE_REGULATION_OF_I_KAPPAB_KINASE_NF_KAPPAB_SIGNALING		48	0.439559	1.74146	0.00334448	0.013389	0.999	13250	tags=54%, list=23%, signal=71%
GOBP_REGULATION_OF_TRANSCRIPTION_BY_RNA_POLYMERASE_III	GOBP_REGULATION_OF_TRANSCRIPTION_BY_RNA_POLYMERASE_III		29	0.496983	1.7411	0	0.0134234	0.999	3002	tags=34%, list=5%, signal=36%
GOBP_ENDOCYTIC_RECYCLING	GOBP_ENDOCYTIC_RECYCLING		75	0.402426	1.74097	0	0.0134264	0.999	11705	tags=40%, list=21%, signal=50%
GOBP_POSITIVE_REGULATION_OF_LYMPHOCYTE_APOPTOTIC_PROCESS	GOBP_POSITIVE_REGULATION_OF_LYMPHOCYTE_APOPTOTIC_PROCESS		17	0.565522	1.7407	0.0107817	0.013439	0.999	9627	tags=59%, list=17%, signal=71%
GOBP_POSITIVE_REGULATION_OF_CYTOKINESIS	GOBP_POSITIVE_REGULATION_OF_CYTOKINESIS		42	0.451316	1.74069	0	0.0134278	0.999	5589	tags=31%, list=10%, signal=34%
GOBP_REGULATION_OF_CELLULAR_RESPONSE_TO_HEAT	GOBP_REGULATION_OF_CELLULAR_RESPONSE_TO_HEAT		17	0.556616	1.74067	0.00520833	0.0134142	0.999	5813	tags=41%, list=10%, signal=46%
GOBP_NEGATIVE_REGULATION_OF_ERK1_AND_ERK2_CASCADE	GOBP_NEGATIVE_REGULATION_OF_ERK1_AND_ERK2_CASCADE		73	0.401461	1.74055	0	0.0134102	0.999	10190	tags=42%, list=18%, signal=52%
GOBP_PROTEIN_LOCALIZATION_TO_VACUOLE	GOBP_PROTEIN_LOCALIZATION_TO_VACUOLE		67	0.412172	1.74034	0	0.0134206	0.999	3483	tags=24%, list=6%, signal=25%
GOBP_POSITIVE_REGULATION_OF_NITRIC_OXIDE_SYNTHASE_ACTIVITY	GOBP_POSITIVE_REGULATION_OF_NITRIC_OXIDE_SYNTHASE_ACTIVITY		22	0.530193	1.73824	0.002849	0.0136198	0.999	6842	tags=50%, list=12%, signal=57%
GOBP_NEURON_DEATH	GOBP_NEURON_DEATH		352	0.324556	1.73781	0	0.013656	0.999	9309	tags=32%, list=16%, signal=38%
GOBP_EXECUTION_PHASE_OF_APOPTOSIS	GOBP_EXECUTION_PHASE_OF_APOPTOSIS		82	0.391426	1.73665	0	0.0137298	0.999	10747	tags=43%, list=19%, signal=53%
GOBP_NEGATIVE_REGULATION_OF_INTRACELLULAR_STEROID_HORMONE_RECEPTOR_SIGNALING_PATHWAY	GOBP_NEGATIVE_REGULATION_OF_INTRACELLULAR_STEROID_HORMONE_RECEPTOR_SIGNALING_PATHWAY		37	0.47524	1.7365	0	0.0137327	0.999	7937	tags=43%, list=14%, signal=50%
GOBP_IMMUNOGLOBULIN_PRODUCTION	GOBP_IMMUNOGLOBULIN_PRODUCTION		216	0.340711	1.73616	0	0.0137568	0.999	10165	tags=31%, list=18%, signal=38%
GOBP_MICROTUBULE_POLYMERIZATION	GOBP_MICROTUBULE_POLYMERIZATION		84	0.39183	1.7346	0	0.0138853	0.999	10192	tags=37%, list=18%, signal=45%
GOBP_DOSAGE_COMPENSATION	GOBP_DOSAGE_COMPENSATION		21	0.542005	1.73401	0.0060241	0.0139203	0.999	8405	tags=48%, list=15%, signal=56%
GOBP_REGULATION_OF_EXECUTION_PHASE_OF_APOPTOSIS	GOBP_REGULATION_OF_EXECUTION_PHASE_OF_APOPTOSIS		29	0.489778	1.73382	0.00322581	0.0139134	0.999	12932	tags=66%, list=23%, signal=85%
GOBP_AEROBIC_RESPIRATION	GOBP_AEROBIC_RESPIRATION		186	0.35432	1.73343	0	0.0139465	0.999	11859	tags=34%, list=21%, signal=43%
GOBP_REGULATION_OF_ERYTHROCYTE_DIFFERENTIATION	GOBP_REGULATION_OF_ERYTHROCYTE_DIFFERENTIATION		48	0.426912	1.73229	0	0.0140593	0.999	8060	tags=33%, list=14%, signal=39%
GOBP_REGULATION_OF_LAMELLIPODIUM_ORGANIZATION	GOBP_REGULATION_OF_LAMELLIPODIUM_ORGANIZATION		52	0.433814	1.73228	0	0.0140499	0.999	9783	tags=40%, list=17%, signal=49%
GOBP_REGULATION_OF_NUCLEOTIDE_METABOLIC_PROCESS	GOBP_REGULATION_OF_NUCLEOTIDE_METABOLIC_PROCESS		85	0.392438	1.73181	0	0.0140851	0.999	8576	tags=29%, list=15%, signal=35%
GOBP_MITOPHAGY	GOBP_MITOPHAGY		33	0.470602	1.73172	0	0.0140806	0.999	13858	tags=67%, list=25%, signal=88%
GOBP_REGULATION_OF_VIRAL_GENOME_REPLICATION	GOBP_REGULATION_OF_VIRAL_GENOME_REPLICATION		87	0.384725	1.73128	0	0.0141086	0.999	10566	tags=33%, list=19%, signal=41%
GOBP_NEGATIVE_REGULATION_OF_CELLULAR_PROTEIN_CATABOLIC_PROCESS	GOBP_NEGATIVE_REGULATION_OF_CELLULAR_PROTEIN_CATABOLIC_PROCESS		76	0.406899	1.7311	0	0.0141085	0.999	7816	tags=32%, list=14%, signal=37%
GOBP_POSITIVE_REGULATION_OF_TRANSCRIPTION_ELONGATION_FROM_RNA_POLYMERASE_II_PROMOTER	GOBP_POSITIVE_REGULATION_OF_TRANSCRIPTION_ELONGATION_FROM_RNA_POLYMERASE_II_PROMOTER		19	0.559037	1.7308	0.00546448	0.0141153	0.999	14487	tags=68%, list=26%, signal=92%
GOBP_UBIQUITIN_DEPENDENT_PROTEIN_CATABOLIC_PROCESS_VIA_THE_MULTIVESICULAR_BODY_SORTING_PATHWAY	GOBP_UBIQUITIN_DEPENDENT_PROTEIN_CATABOLIC_PROCESS_VIA_THE_MULTIVESICULAR_BODY_SORTING_PATHWAY		34	0.486985	1.73074	0.00322581	0.0141036	0.999	4856	tags=29%, list=9%, signal=32%
GOBP_MULTIVESICULAR_BODY_ORGANIZATION	GOBP_MULTIVESICULAR_BODY_ORGANIZATION		31	0.483726	1.73034	0.0135593	0.0141316	0.999	8468	tags=32%, list=15%, signal=38%
GOBP_NEGATIVE_REGULATION_OF_T_CELL_MEDIATED_IMMUNITY	GOBP_NEGATIVE_REGULATION_OF_T_CELL_MEDIATED_IMMUNITY		27	0.498413	1.7301	0.00887574	0.0141361	0.999	7516	tags=37%, list=13%, signal=43%
GOBP_GLYCEROLIPID_BIOSYNTHETIC_PROCESS	GOBP_GLYCEROLIPID_BIOSYNTHETIC_PROCESS		250	0.331577	1.72992	0	0.0141521	0.999	9795	tags=34%, list=17%, signal=40%
GOBP_REGULATION_OF_MRNA_SPLICING_VIA_SPLICEOSOME	GOBP_REGULATION_OF_MRNA_SPLICING_VIA_SPLICEOSOME		103	0.383877	1.72975	0	0.0141571	0.999	9498	tags=30%, list=17%, signal=36%
GOBP_REGULATION_OF_RIG_I_SIGNALING_PATHWAY	GOBP_REGULATION_OF_RIG_I_SIGNALING_PATHWAY		20	0.550644	1.72944	0.00802139	0.0141845	0.999	11580	tags=55%, list=20%, signal=69%
GOBP_PROTEIN_EXIT_FROM_ENDOPLASMIC_RETICULUM	GOBP_PROTEIN_EXIT_FROM_ENDOPLASMIC_RETICULUM		50	0.432009	1.72937	0.00337838	0.0141752	0.999	11189	tags=42%, list=20%, signal=52%
GOBP_TETRAPYRROLE_METABOLIC_PROCESS	GOBP_TETRAPYRROLE_METABOLIC_PROCESS		66	0.422196	1.72911	0	0.0141843	0.999	9501	tags=36%, list=17%, signal=44%
GOBP_RESPONSE_TO_MOLECULE_OF_BACTERIAL_ORIGIN	GOBP_RESPONSE_TO_MOLECULE_OF_BACTERIAL_ORIGIN		344	0.328688	1.72889	0	0.0142094	0.999	6351	tags=24%, list=11%, signal=27%
GOBP_REGULATION_OF_TRANSLATIONAL_INITIATION	GOBP_REGULATION_OF_TRANSLATIONAL_INITIATION		81	0.389763	1.72853	0	0.0142321	0.999	8558	tags=30%, list=15%, signal=35%
GOBP_RESPONSE_TO_TYPE_I_INTERFERON	GOBP_RESPONSE_TO_TYPE_I_INTERFERON		63	0.418036	1.72845	0	0.0142205	0.999	12727	tags=41%, list=23%, signal=53%
GOBP_REGULATION_OF_CHROMATIN_BINDING	GOBP_REGULATION_OF_CHROMATIN_BINDING		23	0.542026	1.72818	0.00588235	0.0142324	0.999	9128	tags=48%, list=16%, signal=57%
GOBP_REGULATION_OF_INTRINSIC_APOPTOTIC_SIGNALING_PATHWAY_BY_P53_CLASS_MEDIATOR	GOBP_REGULATION_OF_INTRINSIC_APOPTOTIC_SIGNALING_PATHWAY_BY_P53_CLASS_MEDIATOR		31	0.488006	1.72656	0.00607903	0.0144141	0.999	9627	tags=52%, list=17%, signal=62%
GOBP_NEGATIVE_REGULATION_OF_TYPE_I_INTERFERON_PRODUCTION	GOBP_NEGATIVE_REGULATION_OF_TYPE_I_INTERFERON_PRODUCTION		31	0.488211	1.72649	0.00613497	0.0144068	0.999	11771	tags=52%, list=21%, signal=65%
GOBP_NEGATIVE_REGULATION_OF_PEPTIDYL_THREONINE_PHOSPHORYLATION	GOBP_NEGATIVE_REGULATION_OF_PEPTIDYL_THREONINE_PHOSPHORYLATION		18	0.559403	1.72636	0.0185676	0.0144043	0.999	13441	tags=56%, list=24%, signal=73%
GOBP_SPHINGOSINE_BIOSYNTHETIC_PROCESS	GOBP_SPHINGOSINE_BIOSYNTHETIC_PROCESS		15	0.59992	1.72622	0.010582	0.0144133	0.999	11815	tags=53%, list=21%, signal=67%
GOBP_REGULATION_OF_LAMELLIPODIUM_ASSEMBLY	GOBP_REGULATION_OF_LAMELLIPODIUM_ASSEMBLY		40	0.466413	1.726	0	0.0144246	0.999	9783	tags=45%, list=17%, signal=54%
GOBP_SULFUR_AMINO_ACID_BIOSYNTHETIC_PROCESS	GOBP_SULFUR_AMINO_ACID_BIOSYNTHETIC_PROCESS		17	0.579092	1.72568	0.00588235	0.014452	0.999	5125	tags=41%, list=9%, signal=45%
GOBP_CELL_GROWTH	GOBP_CELL_GROWTH		480	0.314375	1.72559	0	0.0144492	0.999	7333	tags=27%, list=13%, signal=31%
GOBP_POSITIVE_REGULATION_OF_REGULATORY_T_CELL_DIFFERENTIATION	GOBP_POSITIVE_REGULATION_OF_REGULATORY_T_CELL_DIFFERENTIATION		20	0.546941	1.72383	0.00854701	0.0147011	0.999	10134	tags=45%, list=18%, signal=55%
GOBP_POSITIVE_REGULATION_OF_LYMPHOCYTE_CHEMOTAXIS	GOBP_POSITIVE_REGULATION_OF_LYMPHOCYTE_CHEMOTAXIS		20	0.545732	1.72367	0.0056338	0.0147144	0.999	12303	tags=70%, list=22%, signal=89%
GOBP_ERBB_SIGNALING_PATHWAY	GOBP_ERBB_SIGNALING_PATHWAY		119	0.371962	1.72299	0	0.0147707	0.999	9548	tags=34%, list=17%, signal=40%
GOBP_CELLULAR_RESPONSE_TO_EXTRACELLULAR_STIMULUS	GOBP_CELLULAR_RESPONSE_TO_EXTRACELLULAR_STIMULUS		243	0.335355	1.72239	0	0.0148291	0.999	7227	tags=26%, list=13%, signal=30%
GOBP_NEGATIVE_REGULATION_OF_PROTEIN_CATABOLIC_PROCESS	GOBP_NEGATIVE_REGULATION_OF_PROTEIN_CATABOLIC_PROCESS		123	0.369623	1.72232	0	0.0148237	0.999	7816	tags=30%, list=14%, signal=35%
GOBP_MISMATCH_REPAIR	GOBP_MISMATCH_REPAIR		33	0.477503	1.72147	0.00320513	0.0149252	0.999	9659	tags=45%, list=17%, signal=55%
GOBP_POSITIVE_REGULATION_OF_DNA_BINDING	GOBP_POSITIVE_REGULATION_OF_DNA_BINDING		57	0.421953	1.72137	0	0.0149289	0.999	7131	tags=32%, list=13%, signal=36%
GOBP_PROTEIN_TARGETING_TO_MITOCHONDRION	GOBP_PROTEIN_TARGETING_TO_MITOCHONDRION		100	0.376315	1.72127	0.005	0.0149214	0.999	10966	tags=41%, list=19%, signal=51%
GOBP_REGULATION_OF_PROTEIN_LOCALIZATION_TO_PLASMA_MEMBRANE	GOBP_REGULATION_OF_PROTEIN_LOCALIZATION_TO_PLASMA_MEMBRANE		101	0.380404	1.72115	0	0.0149207	0.999	10080	tags=37%, list=18%, signal=45%
GOBP_POSITIVE_REGULATION_OF_PEPTIDYL_THREONINE_PHOSPHORYLATION	GOBP_POSITIVE_REGULATION_OF_PEPTIDYL_THREONINE_PHOSPHORYLATION		28	0.49282	1.72046	0.00867052	0.0149857	0.999	6179	tags=39%, list=11%, signal=44%
GOBP_ESTABLISHMENT_OF_PROTEIN_LOCALIZATION_TO_TELOMERE	GOBP_ESTABLISHMENT_OF_PROTEIN_LOCALIZATION_TO_TELOMERE		17	0.574666	1.72028	0.00849858	0.0149895	0.999	12628	tags=53%, list=22%, signal=68%
GOBP_REGULATION_OF_OSTEOCLAST_DIFFERENTIATION	GOBP_REGULATION_OF_OSTEOCLAST_DIFFERENTIATION		64	0.408011	1.71959	0	0.0150572	0.999	6814	tags=27%, list=12%, signal=30%
GOBP_PROTEIN_CONTAINING_COMPLEX_LOCALIZATION	GOBP_PROTEIN_CONTAINING_COMPLEX_LOCALIZATION		149	0.35868	1.71905	0	0.0150924	0.999	6383	tags=28%, list=11%, signal=31%
GOBP_POSITIVE_REGULATION_OF_CELL_ADHESION_MEDIATED_BY_INTEGRIN	GOBP_POSITIVE_REGULATION_OF_CELL_ADHESION_MEDIATED_BY_INTEGRIN		21	0.525991	1.71849	0.0204082	0.015164	0.999	4441	tags=38%, list=8%, signal=41%
GOBP_REGULATION_OF_LEUKOCYTE_APOPTOTIC_PROCESS	GOBP_REGULATION_OF_LEUKOCYTE_APOPTOTIC_PROCESS		85	0.388592	1.71848	0	0.0151495	0.999	7088	tags=33%, list=13%, signal=38%
GOBP_MICROTUBULE_ANCHORING	GOBP_MICROTUBULE_ANCHORING		25	0.518504	1.71836	0.00914634	0.0151485	0.999	7411	tags=44%, list=13%, signal=51%
GOBP_PROTEIN_LOCALIZATION_TO_CHROMATIN	GOBP_PROTEIN_LOCALIZATION_TO_CHROMATIN		32	0.477614	1.71802	0.00943396	0.0151764	0.999	10662	tags=50%, list=19%, signal=62%
GOBP_LATE_ENDOSOME_TO_VACUOLE_TRANSPORT_VIA_MULTIVESICULAR_BODY_SORTING_PATHWAY	GOBP_LATE_ENDOSOME_TO_VACUOLE_TRANSPORT_VIA_MULTIVESICULAR_BODY_SORTING_PATHWAY		18	0.556827	1.71768	0.0214477	0.015198	0.999	1986	tags=22%, list=4%, signal=23%
GOBP_MIRNA_METABOLIC_PROCESS	GOBP_MIRNA_METABOLIC_PROCESS		27	0.507056	1.71663	0.00308642	0.0152955	0.999	16249	tags=70%, list=29%, signal=99%
GOBP_REGULATION_OF_T_CELL_MEDIATED_IMMUNITY	GOBP_REGULATION_OF_T_CELL_MEDIATED_IMMUNITY		86	0.392227	1.7155	0	0.0154178	0.999	8406	tags=34%, list=15%, signal=40%
GOBP_REGULATION_OF_DEFENSE_RESPONSE_TO_VIRUS_BY_HOST	GOBP_REGULATION_OF_DEFENSE_RESPONSE_TO_VIRUS_BY_HOST		42	0.445239	1.71333	0.00322581	0.0156529	0.999	7517	tags=36%, list=13%, signal=41%
GOBP_REGULATION_OF_ESTABLISHMENT_OF_PROTEIN_LOCALIZATION_TO_MITOCHONDRION	GOBP_REGULATION_OF_ESTABLISHMENT_OF_PROTEIN_LOCALIZATION_TO_MITOCHONDRION		49	0.431679	1.71299	0.00343643	0.0156919	0.999	8913	tags=41%, list=16%, signal=48%
GOBP_NEGATIVE_REGULATION_OF_DNA_DAMAGE_RESPONSE_SIGNAL_TRANSDUCTION_BY_P53_CLASS_MEDIATOR	GOBP_NEGATIVE_REGULATION_OF_DNA_DAMAGE_RESPONSE_SIGNAL_TRANSDUCTION_BY_P53_CLASS_MEDIATOR		15	0.591682	1.71284	0.0162162	0.0156927	0.999	13563	tags=67%, list=24%, signal=88%
GOBP_MAINTENANCE_OF_LOCATION_IN_CELL	GOBP_MAINTENANCE_OF_LOCATION_IN_CELL		217	0.334892	1.71163	0	0.0158032	0.999	10986	tags=38%, list=19%, signal=47%
GOBP_POSITIVE_REGULATION_OF_G1_S_TRANSITION_OF_MITOTIC_CELL_CYCLE	GOBP_POSITIVE_REGULATION_OF_G1_S_TRANSITION_OF_MITOTIC_CELL_CYCLE		51	0.433325	1.71159	0	0.0157926	0.999	9754	tags=35%, list=17%, signal=43%
GOBP_REGULATION_OF_INTRINSIC_APOPTOTIC_SIGNALING_PATHWAY	GOBP_REGULATION_OF_INTRINSIC_APOPTOTIC_SIGNALING_PATHWAY		168	0.347864	1.71097	0	0.015845	0.999	13033	tags=45%, list=23%, signal=58%
GOBP_GLYCEROPHOSPHOLIPID_BIOSYNTHETIC_PROCESS	GOBP_GLYCEROPHOSPHOLIPID_BIOSYNTHETIC_PROCESS		212	0.340477	1.71091	0	0.0158345	0.999	9795	tags=34%, list=17%, signal=41%
GOBP_SPLICEOSOMAL_SNRNP_ASSEMBLY	GOBP_SPLICEOSOMAL_SNRNP_ASSEMBLY		50	0.437434	1.71079	0.00699301	0.0158329	0.999	15207	tags=46%, list=27%, signal=63%
GOBP_REGULATION_OF_INTRACELLULAR_STEROID_HORMONE_RECEPTOR_SIGNALING_PATHWAY	GOBP_REGULATION_OF_INTRACELLULAR_STEROID_HORMONE_RECEPTOR_SIGNALING_PATHWAY		72	0.399977	1.70862	0.0042735	0.016103	0.999	8878	tags=38%, list=16%, signal=44%
GOBP_PROTEIN_LOCALIZATION_TO_CELL_PERIPHERY	GOBP_PROTEIN_LOCALIZATION_TO_CELL_PERIPHERY		334	0.319292	1.70744	0	0.0162083	1	9441	tags=33%, list=17%, signal=39%
GOBP_PORPHYRIN_CONTAINING_COMPOUND_METABOLIC_PROCESS	GOBP_PORPHYRIN_CONTAINING_COMPOUND_METABOLIC_PROCESS		53	0.416729	1.70621	0.0078125	0.0163692	1	7368	tags=28%, list=13%, signal=33%
GOBP_RESPONSE_TO_AXON_INJURY	GOBP_RESPONSE_TO_AXON_INJURY		82	0.392339	1.70561	0	0.0164424	1	7598	tags=33%, list=13%, signal=38%
GOBP_REGULATION_OF_MONONUCLEAR_CELL_MIGRATION	GOBP_REGULATION_OF_MONONUCLEAR_CELL_MIGRATION		116	0.368746	1.70551	0	0.0164381	1	8912	tags=38%, list=16%, signal=45%
GOBP_NEGATIVE_REGULATION_OF_AUTOPHAGY	GOBP_NEGATIVE_REGULATION_OF_AUTOPHAGY		85	0.387534	1.70482	0	0.0165027	1	6725	tags=29%, list=12%, signal=33%
GOBP_PHOSPHOLIPID_METABOLIC_PROCESS	GOBP_PHOSPHOLIPID_METABOLIC_PROCESS		387	0.315148	1.70452	0	0.0165271	1	9795	tags=34%, list=17%, signal=41%
GOBP_INSULIN_RECEPTOR_SIGNALING_PATHWAY	GOBP_INSULIN_RECEPTOR_SIGNALING_PATHWAY		119	0.367	1.70448	0	0.0165224	1	9138	tags=32%, list=16%, signal=38%
GOBP_RESPONSE_TO_PLATELET_DERIVED_GROWTH_FACTOR	GOBP_RESPONSE_TO_PLATELET_DERIVED_GROWTH_FACTOR		25	0.506655	1.70362	0.00895522	0.0166175	1	8722	tags=36%, list=15%, signal=43%
GOBP_INTEGRATED_STRESS_RESPONSE_SIGNALING	GOBP_INTEGRATED_STRESS_RESPONSE_SIGNALING		22	0.517925	1.70357	0.0144509	0.0166106	1	10861	tags=50%, list=19%, signal=62%
GOBP_PROTEIN_K48_LINKED_UBIQUITINATION	GOBP_PROTEIN_K48_LINKED_UBIQUITINATION		67	0.410155	1.70248	0	0.0167391	1	11215	tags=43%, list=20%, signal=54%
GOBP_TRANSFORMING_GROWTH_FACTOR_BETA_RECEPTOR_SIGNALING_PATHWAY	GOBP_TRANSFORMING_GROWTH_FACTOR_BETA_RECEPTOR_SIGNALING_PATHWAY		201	0.342512	1.70227	0	0.016754	1	10928	tags=40%, list=19%, signal=49%
GOBP_REGULATION_OF_CHROMATIN_ASSEMBLY_OR_DISASSEMBLY	GOBP_REGULATION_OF_CHROMATIN_ASSEMBLY_OR_DISASSEMBLY		35	0.469321	1.70172	0.00321543	0.0167994	1	6658	tags=37%, list=12%, signal=42%
GOBP_T_CELL_SELECTION	GOBP_T_CELL_SELECTION		49	0.429515	1.70163	0	0.0168011	1	9439	tags=41%, list=17%, signal=49%
GOBP_FIBROBLAST_PROLIFERATION	GOBP_FIBROBLAST_PROLIFERATION		80	0.391045	1.70067	0	0.0169262	1	7517	tags=29%, list=13%, signal=33%
GOBP_PIGMENT_METABOLIC_PROCESS	GOBP_PIGMENT_METABOLIC_PROCESS		89	0.377239	1.70057	0	0.016928	1	9872	tags=35%, list=17%, signal=42%
GOBP_RAC_PROTEIN_SIGNAL_TRANSDUCTION	GOBP_RAC_PROTEIN_SIGNAL_TRANSDUCTION		42	0.44158	1.70054	0.00653595	0.0169168	1	9622	tags=43%, list=17%, signal=52%
GOBP_CARBOHYDRATE_PHOSPHORYLATION	GOBP_CARBOHYDRATE_PHOSPHORYLATION		25	0.504432	1.69964	0.0220126	0.0170431	1	6307	tags=40%, list=11%, signal=45%
GOBP_PROTEIN_COMPLEX_OLIGOMERIZATION	GOBP_PROTEIN_COMPLEX_OLIGOMERIZATION		244	0.323664	1.69887	0	0.0171491	1	9627	tags=33%, list=17%, signal=39%
GOBP_REGULATION_OF_B_CELL_MEDIATED_IMMUNITY	GOBP_REGULATION_OF_B_CELL_MEDIATED_IMMUNITY		62	0.409091	1.69878	0	0.0171527	1	9788	tags=44%, list=17%, signal=53%
GOBP_ENDODERMAL_CELL_DIFFERENTIATION	GOBP_ENDODERMAL_CELL_DIFFERENTIATION		46	0.438387	1.6985	0.0031348	0.0171693	1	7111	tags=30%, list=13%, signal=35%
GOBP_MYELOID_LEUKOCYTE_MEDIATED_IMMUNITY	GOBP_MYELOID_LEUKOCYTE_MEDIATED_IMMUNITY		106	0.364741	1.6979	0	0.0172274	1	9028	tags=37%, list=16%, signal=44%
GOBP_SPHINGOID_METABOLIC_PROCESS	GOBP_SPHINGOID_METABOLIC_PROCESS		23	0.513246	1.6971	0.0195531	0.017309	1	3813	tags=30%, list=7%, signal=33%
GOBP_VACUOLAR_LOCALIZATION	GOBP_VACUOLAR_LOCALIZATION		82	0.385719	1.69628	0	0.0174104	1	9558	tags=38%, list=17%, signal=45%
GOBP_POSITIVE_REGULATION_OF_ALPHA_BETA_T_CELL_PROLIFERATION	GOBP_POSITIVE_REGULATION_OF_ALPHA_BETA_T_CELL_PROLIFERATION		23	0.514607	1.69551	0.0058997	0.0174926	1	9439	tags=43%, list=17%, signal=52%
GOBP_RNA_METHYLATION	GOBP_RNA_METHYLATION		82	0.385088	1.69521	0	0.0175263	1	5820	tags=26%, list=10%, signal=29%
GOBP_HIPPO_SIGNALING	GOBP_HIPPO_SIGNALING		39	0.456288	1.69493	0.00316456	0.0175427	1	7777	tags=41%, list=14%, signal=48%
GOBP_CELLULAR_RESPONSE_TO_REACTIVE_OXYGEN_SPECIES	GOBP_CELLULAR_RESPONSE_TO_REACTIVE_OXYGEN_SPECIES		139	0.35227	1.6941	0	0.0176482	1	9025	tags=32%, list=16%, signal=38%
GOBP_REGULATION_OF_LEUKOCYTE_DEGRANULATION	GOBP_REGULATION_OF_LEUKOCYTE_DEGRANULATION		49	0.420778	1.69386	0	0.0176535	1	8326	tags=39%, list=15%, signal=45%
GOBP_REGULATION_OF_LYMPHOCYTE_MIGRATION	GOBP_REGULATION_OF_LYMPHOCYTE_MIGRATION		63	0.411523	1.69378	0.00369004	0.0176459	1	8912	tags=44%, list=16%, signal=53%
GOBP_POSITIVE_REGULATION_OF_LYMPHOCYTE_MIGRATION	GOBP_POSITIVE_REGULATION_OF_LYMPHOCYTE_MIGRATION		37	0.455475	1.69361	0.00653595	0.0176578	1	8902	tags=46%, list=16%, signal=54%
GOBP_MYOBLAST_FUSION	GOBP_MYOBLAST_FUSION		45	0.434309	1.69346	0	0.017659	1	6773	tags=27%, list=12%, signal=30%
GOBP_NEGATIVE_REGULATION_OF_POSTTRANSCRIPTIONAL_GENE_SILENCING	GOBP_NEGATIVE_REGULATION_OF_POSTTRANSCRIPTIONAL_GENE_SILENCING		19	0.54251	1.69274	0.0136612	0.0177578	1	10030	tags=42%, list=18%, signal=51%
GOBP_REGULATION_OF_B_CELL_DIFFERENTIATION	GOBP_REGULATION_OF_B_CELL_DIFFERENTIATION		31	0.4745	1.69272	0.00909091	0.0177437	1	7516	tags=32%, list=13%, signal=37%
GOBP_IRE1_MEDIATED_UNFOLDED_PROTEIN_RESPONSE	GOBP_IRE1_MEDIATED_UNFOLDED_PROTEIN_RESPONSE		18	0.540111	1.69216	0.00277778	0.0178142	1	16883	tags=61%, list=30%, signal=87%
GOBP_ESTABLISHMENT_OF_PIGMENT_GRANULE_LOCALIZATION	GOBP_ESTABLISHMENT_OF_PIGMENT_GRANULE_LOCALIZATION		24	0.516127	1.69182	0.0112994	0.017841	1	9536	tags=42%, list=17%, signal=50%
GOBP_NEGATIVE_REGULATION_OF_GENE_EXPRESSION_EPIGENETIC	GOBP_NEGATIVE_REGULATION_OF_GENE_EXPRESSION_EPIGENETIC		79	0.389457	1.68963	0	0.0181674	1	8574	tags=35%, list=15%, signal=42%
GOBP_NEGATIVE_REGULATION_OF_TYROSINE_PHOSPHORYLATION_OF_STAT_PROTEIN	GOBP_NEGATIVE_REGULATION_OF_TYROSINE_PHOSPHORYLATION_OF_STAT_PROTEIN		15	0.583741	1.68789	0.0157068	0.0183871	1	7359	tags=33%, list=13%, signal=38%
GOBP_NEGATIVE_REGULATION_OF_ADAPTIVE_IMMUNE_RESPONSE	GOBP_NEGATIVE_REGULATION_OF_ADAPTIVE_IMMUNE_RESPONSE		59	0.397256	1.68783	0	0.0183766	1	9413	tags=39%, list=17%, signal=47%
GOBP_POSITIVE_REGULATION_OF_NITRIC_OXIDE_METABOLIC_PROCESS	GOBP_POSITIVE_REGULATION_OF_NITRIC_OXIDE_METABOLIC_PROCESS		43	0.442614	1.68752	0.00645161	0.0184241	1	8912	tags=30%, list=16%, signal=36%
GOBP_POSITIVE_REGULATION_OF_PROTEASOMAL_UBIQUITIN_DEPENDENT_PROTEIN_CATABOLIC_PROCESS	GOBP_POSITIVE_REGULATION_OF_PROTEASOMAL_UBIQUITIN_DEPENDENT_PROTEIN_CATABOLIC_PROCESS		92	0.379273	1.68746	0	0.0184202	1	13251	tags=47%, list=23%, signal=61%
GOBP_NEUROTROPHIN_TRK_RECEPTOR_SIGNALING_PATHWAY	GOBP_NEUROTROPHIN_TRK_RECEPTOR_SIGNALING_PATHWAY		24	0.514147	1.68712	0.0058997	0.0184377	1	9798	tags=46%, list=17%, signal=55%
GOBP_PROTEIN_AUTOPHOSPHORYLATION	GOBP_PROTEIN_AUTOPHOSPHORYLATION		223	0.325303	1.68699	0	0.0184378	1	9904	tags=34%, list=18%, signal=41%
GOBP_RIBOSE_PHOSPHATE_BIOSYNTHETIC_PROCESS	GOBP_RIBOSE_PHOSPHATE_BIOSYNTHETIC_PROCESS		189	0.331519	1.6862	0	0.0185578	1	10631	tags=35%, list=19%, signal=44%
GOBP_GLUTAMINE_METABOLIC_PROCESS	GOBP_GLUTAMINE_METABOLIC_PROCESS		24	0.50831	1.68585	0.00949367	0.018581	1	9872	tags=54%, list=17%, signal=66%
GOBP_INOSITOL_PHOSPHATE_CATABOLIC_PROCESS	GOBP_INOSITOL_PHOSPHATE_CATABOLIC_PROCESS		18	0.543484	1.68554	0.0206718	0.0185964	1	15556	tags=67%, list=28%, signal=92%
GOBP_POSITIVE_REGULATION_OF_OXIDOREDUCTASE_ACTIVITY	GOBP_POSITIVE_REGULATION_OF_OXIDOREDUCTASE_ACTIVITY		59	0.412578	1.68424	0	0.0187784	1	6999	tags=32%, list=12%, signal=37%
GOBP_REGULATION_OF_OXIDATIVE_STRESS_INDUCED_CELL_DEATH	GOBP_REGULATION_OF_OXIDATIVE_STRESS_INDUCED_CELL_DEATH		68	0.395686	1.68269	0	0.0189998	1	9554	tags=38%, list=17%, signal=46%
GOBP_CELLULAR_RESPONSE_TO_HYDROGEN_PEROXIDE	GOBP_CELLULAR_RESPONSE_TO_HYDROGEN_PEROXIDE		84	0.381321	1.68256	0	0.0190042	1	9025	tags=33%, list=16%, signal=40%
GOBP_N_TERMINAL_PROTEIN_AMINO_ACID_ACETYLATION	GOBP_N_TERMINAL_PROTEIN_AMINO_ACID_ACETYLATION		17	0.550874	1.68246	0.0113636	0.019004	1	6514	tags=41%, list=12%, signal=47%
GOBP_POSITIVE_REGULATION_OF_CHROMOSOME_SEPARATION	GOBP_POSITIVE_REGULATION_OF_CHROMOSOME_SEPARATION		18	0.541682	1.68234	0.00821918	0.0189954	1	2405	tags=28%, list=4%, signal=29%
GOBP_GOLGI_TO_PLASMA_MEMBRANE_PROTEIN_TRANSPORT	GOBP_GOLGI_TO_PLASMA_MEMBRANE_PROTEIN_TRANSPORT		41	0.45076	1.68223	0.00341297	0.0190041	1	14551	tags=51%, list=26%, signal=69%
GOBP_REGULATION_OF_CELLULAR_RESPIRATION	GOBP_REGULATION_OF_CELLULAR_RESPIRATION		50	0.420427	1.68186	0.00355872	0.0190397	1	5159	tags=24%, list=9%, signal=26%
GOBP_ORGANELLE_TRANSPORT_ALONG_MICROTUBULE	GOBP_ORGANELLE_TRANSPORT_ALONG_MICROTUBULE		85	0.386268	1.68158	0	0.0190501	1	10192	tags=38%, list=18%, signal=46%
GOBP_REGULATION_OF_T_HELPER_17_TYPE_IMMUNE_RESPONSE	GOBP_REGULATION_OF_T_HELPER_17_TYPE_IMMUNE_RESPONSE		25	0.49719	1.68123	0.00879765	0.0190901	1	11832	tags=48%, list=21%, signal=61%
GOBP_ESTABLISHMENT_OF_ENDOTHELIAL_BARRIER	GOBP_ESTABLISHMENT_OF_ENDOTHELIAL_BARRIER		53	0.415534	1.6809	0.00662252	0.0191276	1	6619	tags=30%, list=12%, signal=34%
GOBP_CELLULAR_RESPONSE_TO_STARVATION	GOBP_CELLULAR_RESPONSE_TO_STARVATION		158	0.343194	1.68035	0	0.0191844	1	9752	tags=32%, list=17%, signal=38%
GOBP_CELLULAR_TRANSITION_METAL_ION_HOMEOSTASIS	GOBP_CELLULAR_TRANSITION_METAL_ION_HOMEOSTASIS		114	0.366419	1.68024	0	0.0191903	1	11289	tags=36%, list=20%, signal=45%
GOBP_NEGATIVE_REGULATION_OF_TOR_SIGNALING	GOBP_NEGATIVE_REGULATION_OF_TOR_SIGNALING		44	0.42876	1.68013	0.00607903	0.0191835	1	6104	tags=27%, list=11%, signal=31%
GOBP_POSITIVE_REGULATION_OF_CELL_DEVELOPMENT	GOBP_POSITIVE_REGULATION_OF_CELL_DEVELOPMENT		296	0.317224	1.67946	0	0.0192781	1	8875	tags=29%, list=16%, signal=35%
GOBP_TORC1_SIGNALING	GOBP_TORC1_SIGNALING		49	0.423532	1.67946	0.0037594	0.0192609	1	7780	tags=35%, list=14%, signal=40%
GOBP_PROTEIN_LOCALIZATION_TO_PHAGOPHORE_ASSEMBLY_SITE	GOBP_PROTEIN_LOCALIZATION_TO_PHAGOPHORE_ASSEMBLY_SITE		17	0.550169	1.67936	0.0138122	0.0192601	1	11492	tags=53%, list=20%, signal=66%
GOBP_INTRACELLULAR_RECEPTOR_SIGNALING_PATHWAY	GOBP_INTRACELLULAR_RECEPTOR_SIGNALING_PATHWAY		264	0.322253	1.67902	0	0.0192827	1	7345	tags=28%, list=13%, signal=32%
GOBP_FC_RECEPTOR_MEDIATED_STIMULATORY_SIGNALING_PATHWAY	GOBP_FC_RECEPTOR_MEDIATED_STIMULATORY_SIGNALING_PATHWAY		33	0.471604	1.67783	0.0201729	0.019463	1	5673	tags=33%, list=10%, signal=37%
GOBP_HISTONE_H3_K27_METHYLATION	GOBP_HISTONE_H3_K27_METHYLATION		18	0.539061	1.67758	0.0185676	0.0194854	1	9788	tags=50%, list=17%, signal=60%
GOBP_RHO_PROTEIN_SIGNAL_TRANSDUCTION	GOBP_RHO_PROTEIN_SIGNAL_TRANSDUCTION		138	0.34761	1.67741	0	0.0194932	1	12847	tags=40%, list=23%, signal=51%
GOBP_NEGATIVE_REGULATION_OF_CD4_POSITIVE_ALPHA_BETA_T_CELL_DIFFERENTIATION	GOBP_NEGATIVE_REGULATION_OF_CD4_POSITIVE_ALPHA_BETA_T_CELL_DIFFERENTIATION		21	0.522025	1.67724	0.0246575	0.0195007	1	11832	tags=43%, list=21%, signal=54%
GOBP_MICROGLIAL_CELL_ACTIVATION	GOBP_MICROGLIAL_CELL_ACTIVATION		46	0.435207	1.67653	0.00671141	0.0195858	1	7154	tags=28%, list=13%, signal=32%
GOBP_ACTIVATION_OF_GTPASE_ACTIVITY	GOBP_ACTIVATION_OF_GTPASE_ACTIVITY		111	0.359225	1.67621	0	0.0196247	1	9532	tags=35%, list=17%, signal=42%
GOBP_POSITIVE_REGULATION_OF_METAPHASE_ANAPHASE_TRANSITION_OF_CELL_CYCLE	GOBP_POSITIVE_REGULATION_OF_METAPHASE_ANAPHASE_TRANSITION_OF_CELL_CYCLE		16	0.563531	1.67458	0.0222222	0.0198543	1	5589	tags=38%, list=10%, signal=42%
GOBP_ACTIVATION_OF_INNATE_IMMUNE_RESPONSE	GOBP_ACTIVATION_OF_INNATE_IMMUNE_RESPONSE		57	0.410111	1.67449	0	0.0198536	1	10862	tags=42%, list=19%, signal=52%
GOBP_CELLULAR_COPPER_ION_HOMEOSTASIS	GOBP_CELLULAR_COPPER_ION_HOMEOSTASIS		15	0.563852	1.67433	0.0165289	0.019867	1	14670	tags=60%, list=26%, signal=81%
GOBP_REGULATION_OF_CELLULAR_RESPONSE_TO_TRANSFORMING_GROWTH_FACTOR_BETA_STIMULUS	GOBP_REGULATION_OF_CELLULAR_RESPONSE_TO_TRANSFORMING_GROWTH_FACTOR_BETA_STIMULUS		131	0.356157	1.67391	0	0.01992	1	10544	tags=39%, list=19%, signal=48%
GOBP_NEGATIVE_REGULATION_OF_TELOMERE_MAINTENANCE_VIA_TELOMERASE	GOBP_NEGATIVE_REGULATION_OF_TELOMERE_MAINTENANCE_VIA_TELOMERASE		20	0.536285	1.67328	0.014245	0.0200027	1	10019	tags=50%, list=18%, signal=61%
GOBP_VIRAL_TRANSLATION	GOBP_VIRAL_TRANSLATION		18	0.528155	1.6729	0.0302198	0.0200394	1	9391	tags=44%, list=17%, signal=53%
GOBP_NUCLEOSOME_ASSEMBLY	GOBP_NUCLEOSOME_ASSEMBLY		121	0.358449	1.6724	0	0.0200961	1	13167	tags=52%, list=23%, signal=68%
GOBP_ER_NUCLEUS_SIGNALING_PATHWAY	GOBP_ER_NUCLEUS_SIGNALING_PATHWAY		44	0.44344	1.67226	0.00615385	0.0200908	1	11189	tags=41%, list=20%, signal=51%
GOBP_POSITIVE_REGULATION_OF_POSTTRANSCRIPTIONAL_GENE_SILENCING	GOBP_POSITIVE_REGULATION_OF_POSTTRANSCRIPTIONAL_GENE_SILENCING		31	0.469347	1.67177	0.00666667	0.0201621	1	10522	tags=42%, list=19%, signal=51%
GOBP_LYMPHOCYTE_MIGRATION	GOBP_LYMPHOCYTE_MIGRATION		117	0.358513	1.67166	0	0.0201567	1	9028	tags=37%, list=16%, signal=44%
GOBP_T_HELPER_1_TYPE_IMMUNE_RESPONSE	GOBP_T_HELPER_1_TYPE_IMMUNE_RESPONSE		45	0.433719	1.67158	0	0.0201473	1	4171	tags=27%, list=7%, signal=29%
GOBP_REGULATION_OF_DNA_DAMAGE_CHECKPOINT	GOBP_REGULATION_OF_DNA_DAMAGE_CHECKPOINT		16	0.569042	1.67137	0.0209424	0.0201834	1	9754	tags=50%, list=17%, signal=60%
GOBP_POSITIVE_REGULATION_OF_EXOSOMAL_SECRETION	GOBP_POSITIVE_REGULATION_OF_EXOSOMAL_SECRETION		15	0.561718	1.67034	0.0144928	0.0203458	1	7864	tags=47%, list=14%, signal=54%
GOBP_RESPONSE_TO_LIGHT_STIMULUS	GOBP_RESPONSE_TO_LIGHT_STIMULUS		310	0.31609	1.67017	0	0.0203402	1	6363	tags=24%, list=11%, signal=27%
GOBP_REGULATION_OF_MITOCHONDRIAL_MEMBRANE_POTENTIAL	GOBP_REGULATION_OF_MITOCHONDRIAL_MEMBRANE_POTENTIAL		71	0.393138	1.67015	0	0.0203223	1	13105	tags=51%, list=23%, signal=66%
GOBP_REGULATION_OF_CELL_PROJECTION_ASSEMBLY	GOBP_REGULATION_OF_CELL_PROJECTION_ASSEMBLY		219	0.33176	1.66934	0	0.0204261	1	10366	tags=35%, list=18%, signal=43%
GOBP_ACTIVATION_OF_IMMUNE_RESPONSE	GOBP_ACTIVATION_OF_IMMUNE_RESPONSE		370	0.313038	1.66908	0	0.0204413	1	9439	tags=30%, list=17%, signal=35%
GOBP_PERK_MEDIATED_UNFOLDED_PROTEIN_RESPONSE	GOBP_PERK_MEDIATED_UNFOLDED_PROTEIN_RESPONSE		18	0.550372	1.66858	0.016	0.0205015	1	10861	tags=56%, list=19%, signal=69%
GOBP_ACTOMYOSIN_STRUCTURE_ORGANIZATION	GOBP_ACTOMYOSIN_STRUCTURE_ORGANIZATION		196	0.332611	1.66833	0	0.0205209	1	8199	tags=32%, list=15%, signal=37%
GOBP_REGULATION_OF_MAMMARY_GLAND_EPITHELIAL_CELL_PROLIFERATION	GOBP_REGULATION_OF_MAMMARY_GLAND_EPITHELIAL_CELL_PROLIFERATION		15	0.556938	1.66788	0.0194986	0.0205604	1	5191	tags=33%, list=9%, signal=37%
GOBP_HOMEOSTASIS_OF_NUMBER_OF_CELLS_WITHIN_A_TISSUE	GOBP_HOMEOSTASIS_OF_NUMBER_OF_CELLS_WITHIN_A_TISSUE		28	0.474263	1.66659	0.0123839	0.0207809	1	10959	tags=43%, list=19%, signal=53%
GOBP_NEGATIVE_REGULATION_OF_JNK_CASCADE	GOBP_NEGATIVE_REGULATION_OF_JNK_CASCADE		37	0.444929	1.66653	0.00323625	0.020773	1	8625	tags=38%, list=15%, signal=45%
GOBP_CIRCADIAN_RHYTHM	GOBP_CIRCADIAN_RHYTHM		205	0.324037	1.66609	0	0.0208329	1	7045	tags=28%, list=12%, signal=32%
GOBP_POSITIVE_REGULATION_OF_RESPONSE_TO_EXTERNAL_STIMULUS	GOBP_POSITIVE_REGULATION_OF_RESPONSE_TO_EXTERNAL_STIMULUS		434	0.300592	1.66581	0	0.0208639	1	9296	tags=29%, list=16%, signal=35%
GOBP_POSITIVE_REGULATION_OF_MIRNA_TRANSCRIPTION	GOBP_POSITIVE_REGULATION_OF_MIRNA_TRANSCRIPTION		45	0.433722	1.66581	0.00342466	0.0208458	1	9627	tags=33%, list=17%, signal=40%
GOBP_NEGATIVE_REGULATION_OF_CALCIUM_MEDIATED_SIGNALING	GOBP_NEGATIVE_REGULATION_OF_CALCIUM_MEDIATED_SIGNALING		20	0.530327	1.66385	0.0131579	0.0211724	1	4869	tags=30%, list=9%, signal=33%
GOBP_SCF_DEPENDENT_PROTEASOMAL_UBIQUITIN_DEPENDENT_PROTEIN_CATABOLIC_PROCESS	GOBP_SCF_DEPENDENT_PROTEASOMAL_UBIQUITIN_DEPENDENT_PROTEIN_CATABOLIC_PROCESS		49	0.421356	1.66356	0.00358423	0.021209	1	10878	tags=45%, list=19%, signal=56%
GOBP_PROTEIN_LOCALIZATION_TO_PLASMA_MEMBRANE	GOBP_PROTEIN_LOCALIZATION_TO_PLASMA_MEMBRANE		280	0.321359	1.66355	0	0.0211947	1	9897	tags=34%, list=18%, signal=41%
GOBP_ASPARTATE_FAMILY_AMINO_ACID_METABOLIC_PROCESS	GOBP_ASPARTATE_FAMILY_AMINO_ACID_METABOLIC_PROCESS		49	0.414712	1.66215	0.00350877	0.0214131	1	8502	tags=41%, list=15%, signal=48%
GOBP_MEMBRANE_DOCKING	GOBP_MEMBRANE_DOCKING		84	0.378665	1.66192	0.00401606	0.0214209	1	8860	tags=38%, list=16%, signal=45%
GOBP_NEGATIVE_REGULATION_OF_NF_KAPPAB_TRANSCRIPTION_FACTOR_ACTIVITY	GOBP_NEGATIVE_REGULATION_OF_NF_KAPPAB_TRANSCRIPTION_FACTOR_ACTIVITY		92	0.369071	1.66042	0.00414938	0.0216493	1	8411	tags=27%, list=15%, signal=32%
GOBP_DEOXYRIBOSE_PHOSPHATE_CATABOLIC_PROCESS	GOBP_DEOXYRIBOSE_PHOSPHATE_CATABOLIC_PROCESS		29	0.468897	1.65968	0.0152905	0.0217545	1	6647	tags=34%, list=12%, signal=39%
GOBP_NUCLEAR_BODY_ORGANIZATION	GOBP_NUCLEAR_BODY_ORGANIZATION		17	0.559546	1.6596	0.0189702	0.0217479	1	9491	tags=59%, list=17%, signal=71%
GOBP_PENTOSE_PHOSPHATE_SHUNT	GOBP_PENTOSE_PHOSPHATE_SHUNT		15	0.556837	1.65953	0.0111732	0.0217391	1	511	tags=20%, list=1%, signal=20%
GOBP_POSITIVE_REGULATION_OF_MRNA_PROCESSING	GOBP_POSITIVE_REGULATION_OF_MRNA_PROCESSING		32	0.462485	1.65916	0	0.0217794	1	6187	tags=34%, list=11%, signal=39%
GOBP_REGULATION_OF_TRANSCRIPTION_BY_RNA_POLYMERASE_I	GOBP_REGULATION_OF_TRANSCRIPTION_BY_RNA_POLYMERASE_I		33	0.448841	1.65766	0.0096463	0.0220282	1	7318	tags=36%, list=13%, signal=42%
GOBP_TRNA_MODIFICATION	GOBP_TRNA_MODIFICATION		88	0.368394	1.65742	0	0.0220582	1	8915	tags=34%, list=16%, signal=40%
GOBP_REGULATION_OF_ACTOMYOSIN_STRUCTURE_ORGANIZATION	GOBP_REGULATION_OF_ACTOMYOSIN_STRUCTURE_ORGANIZATION		98	0.370703	1.65674	0	0.0221441	1	9600	tags=40%, list=17%, signal=48%
GOBP_CRISTAE_FORMATION	GOBP_CRISTAE_FORMATION		15	0.561174	1.65615	0.0184697	0.0222367	1	9020	tags=53%, list=16%, signal=63%
GOBP_NEGATIVE_REGULATION_OF_AUTOPHAGOSOME_ASSEMBLY	GOBP_NEGATIVE_REGULATION_OF_AUTOPHAGOSOME_ASSEMBLY		15	0.568659	1.65566	0.019337	0.0223051	1	3836	tags=40%, list=7%, signal=43%
GOBP_POSITIVE_REGULATION_OF_RESPONSE_TO_CYTOKINE_STIMULUS	GOBP_POSITIVE_REGULATION_OF_RESPONSE_TO_CYTOKINE_STIMULUS		63	0.399223	1.65504	0	0.0224052	1	9234	tags=41%, list=16%, signal=49%
GOBP_CELLULAR_RESPONSE_TO_PEPTIDE	GOBP_CELLULAR_RESPONSE_TO_PEPTIDE		361	0.305893	1.65386	0	0.0225838	1	7384	tags=26%, list=13%, signal=29%
GOBP_NEGATIVE_REGULATION_OF_ATP_METABOLIC_PROCESS	GOBP_NEGATIVE_REGULATION_OF_ATP_METABOLIC_PROCESS		29	0.469814	1.65379	0.0143266	0.0225766	1	7937	tags=34%, list=14%, signal=40%
GOBP_DIOL_METABOLIC_PROCESS	GOBP_DIOL_METABOLIC_PROCESS		31	0.470419	1.65349	0.0185759	0.0226139	1	4401	tags=29%, list=8%, signal=31%
GOBP_NUCLEAR_TRANSCRIBED_MRNA_POLY_A_TAIL_SHORTENING	GOBP_NUCLEAR_TRANSCRIBED_MRNA_POLY_A_TAIL_SHORTENING		28	0.475798	1.65306	0.0175439	0.022661	1	9961	tags=43%, list=18%, signal=52%
GOBP_PROTEIN_LOCALIZATION_TO_ENDOPLASMIC_RETICULUM	GOBP_PROTEIN_LOCALIZATION_TO_ENDOPLASMIC_RETICULUM		72	0.391265	1.65275	0.00414938	0.0226899	1	14805	tags=44%, list=26%, signal=60%
GOBP_POSITIVE_REGULATION_OF_B_CELL_ACTIVATION	GOBP_POSITIVE_REGULATION_OF_B_CELL_ACTIVATION		141	0.345993	1.65273	0	0.0226744	1	12336	tags=34%, list=22%, signal=43%
GOBP_NUCLEOTIDE_TRANSPORT	GOBP_NUCLEOTIDE_TRANSPORT		38	0.451439	1.65212	0.00282486	0.0227152	1	7088	tags=37%, list=13%, signal=42%
GOBP_REGULATION_OF_RESPONSE_TO_CYTOKINE_STIMULUS	GOBP_REGULATION_OF_RESPONSE_TO_CYTOKINE_STIMULUS		174	0.332849	1.6518	0	0.02275	1	8491	tags=30%, list=15%, signal=35%
GOBP_RESPONSE_TO_PEPTIDE_HORMONE	GOBP_RESPONSE_TO_PEPTIDE_HORMONE		402	0.300949	1.65173	0	0.0227448	1	7645	tags=25%, list=14%, signal=29%
GOBP_REGULATION_OF_EXTRINSIC_APOPTOTIC_SIGNALING_PATHWAY	GOBP_REGULATION_OF_EXTRINSIC_APOPTOTIC_SIGNALING_PATHWAY		152	0.340077	1.65171	0	0.0227294	1	11536	tags=35%, list=20%, signal=44%
GOBP_T_CELL_MIGRATION	GOBP_T_CELL_MIGRATION		67	0.39601	1.65126	0	0.0227741	1	9439	tags=42%, list=17%, signal=50%
GOBP_ORGANELLE_FUSION	GOBP_ORGANELLE_FUSION		142	0.341803	1.65073	0	0.0228583	1	8781	tags=34%, list=16%, signal=40%
GOBP_RIBOSOMAL_LARGE_SUBUNIT_ASSEMBLY	GOBP_RIBOSOMAL_LARGE_SUBUNIT_ASSEMBLY		27	0.475917	1.64989	0.0058651	0.0229944	1	9375	tags=30%, list=17%, signal=36%
GOBP_PHOSPHATIDYLINOSITOL_DEPHOSPHORYLATION	GOBP_PHOSPHATIDYLINOSITOL_DEPHOSPHORYLATION		32	0.443359	1.64967	0.00961539	0.023025	1	5152	tags=31%, list=9%, signal=34%
GOBP_NEGATIVE_REGULATION_OF_ALCOHOL_BIOSYNTHETIC_PROCESS	GOBP_NEGATIVE_REGULATION_OF_ALCOHOL_BIOSYNTHETIC_PROCESS		16	0.538654	1.64921	0.0293333	0.0230796	1	6842	tags=50%, list=12%, signal=57%
GOBP_ERYTHROCYTE_DEVELOPMENT	GOBP_ERYTHROCYTE_DEVELOPMENT		37	0.440732	1.64873	0.0103093	0.0231533	1	7516	tags=38%, list=13%, signal=44%
GOBP_NATURAL_KILLER_CELL_DIFFERENTIATION	GOBP_NATURAL_KILLER_CELL_DIFFERENTIATION		24	0.508271	1.64837	0.00920245	0.0232034	1	7270	tags=54%, list=13%, signal=62%
GOBP_MONONUCLEAR_CELL_MIGRATION	GOBP_MONONUCLEAR_CELL_MIGRATION		198	0.329344	1.64831	0	0.0231958	1	9028	tags=33%, list=16%, signal=39%
GOBP_NEGATIVE_REGULATION_OF_CELLULAR_SENESCENCE	GOBP_NEGATIVE_REGULATION_OF_CELLULAR_SENESCENCE		20	0.516749	1.64777	0.0193906	0.0232774	1	7866	tags=40%, list=14%, signal=46%
GOBP_B_CELL_DIFFERENTIATION	GOBP_B_CELL_DIFFERENTIATION		142	0.342071	1.64774	0	0.0232678	1	7516	tags=27%, list=13%, signal=32%
GOBP_CELL_SUBSTRATE_ADHESION	GOBP_CELL_SUBSTRATE_ADHESION		360	0.305551	1.647	0	0.0233678	1	8796	tags=30%, list=16%, signal=35%
GOBP_CELLULAR_RESPONSE_TO_STEROID_HORMONE_STIMULUS	GOBP_CELLULAR_RESPONSE_TO_STEROID_HORMONE_STIMULUS		203	0.325738	1.64645	0	0.0234475	1	8878	tags=31%, list=16%, signal=37%
GOBP_SPLICEOSOMAL_COMPLEX_ASSEMBLY	GOBP_SPLICEOSOMAL_COMPLEX_ASSEMBLY		75	0.375791	1.6451	0	0.0236507	1	15299	tags=47%, list=27%, signal=64%
GOBP_MITOCHONDRIAL_OUTER_MEMBRANE_PERMEABILIZATION_INVOLVED_IN_PROGRAMMED_CELL_DEATH	GOBP_MITOCHONDRIAL_OUTER_MEMBRANE_PERMEABILIZATION_INVOLVED_IN_PROGRAMMED_CELL_DEATH		37	0.441823	1.64495	0	0.0236567	1	8913	tags=38%, list=16%, signal=45%
GOBP_PYRIMIDINE_CONTAINING_COMPOUND_METABOLIC_PROCESS	GOBP_PYRIMIDINE_CONTAINING_COMPOUND_METABOLIC_PROCESS		85	0.372656	1.64485	0.004329	0.0236547	1	10631	tags=39%, list=19%, signal=48%
GOBP_DEOXYRIBONUCLEOSIDE_TRIPHOSPHATE_METABOLIC_PROCESS	GOBP_DEOXYRIBONUCLEOSIDE_TRIPHOSPHATE_METABOLIC_PROCESS		15	0.557116	1.64476	0.0263852	0.0236526	1	6031	tags=33%, list=11%, signal=37%
GOBP_PROTEIN_POLYMERIZATION	GOBP_PROTEIN_POLYMERIZATION		269	0.317913	1.64476	0	0.0236328	1	10192	tags=34%, list=18%, signal=41%
GOBP_REGULATION_OF_TYPE_I_INTERFERON_MEDIATED_SIGNALING_PATHWAY	GOBP_REGULATION_OF_TYPE_I_INTERFERON_MEDIATED_SIGNALING_PATHWAY		41	0.434238	1.64424	0.00638978	0.0237161	1	10663	tags=39%, list=19%, signal=48%
GOBP_POSITIVE_REGULATION_OF_AXON_EXTENSION	GOBP_POSITIVE_REGULATION_OF_AXON_EXTENSION		39	0.441726	1.64399	0.010101	0.0237353	1	4957	tags=28%, list=9%, signal=31%
GOBP_NEGATIVE_REGULATION_OF_PROTEIN_LOCALIZATION_TO_CELL_PERIPHERY	GOBP_NEGATIVE_REGULATION_OF_PROTEIN_LOCALIZATION_TO_CELL_PERIPHERY		27	0.479024	1.64359	0.0121951	0.0237923	1	9816	tags=41%, list=17%, signal=49%
GOBP_MAINTENANCE_OF_LOCATION	GOBP_MAINTENANCE_OF_LOCATION		325	0.30829	1.64341	0	0.0237978	1	9208	tags=31%, list=16%, signal=37%
GOBP_BIOLOGICAL_PROCESS_INVOLVED_IN_INTERACTION_WITH_SYMBIONT	GOBP_BIOLOGICAL_PROCESS_INVOLVED_IN_INTERACTION_WITH_SYMBIONT		101	0.356859	1.64319	0	0.0238195	1	11416	tags=41%, list=20%, signal=51%
GOBP_NEGATIVE_REGULATION_OF_BONE_MINERALIZATION	GOBP_NEGATIVE_REGULATION_OF_BONE_MINERALIZATION		20	0.524134	1.64305	0.0350877	0.0238253	1	6814	tags=40%, list=12%, signal=45%
GOBP_MIDBODY_ABSCISSION	GOBP_MIDBODY_ABSCISSION		17	0.537925	1.64266	0.0290237	0.0238764	1	7151	tags=29%, list=13%, signal=34%
GOBP_POSITIVE_REGULATION_OF_MYELOID_LEUKOCYTE_DIFFERENTIATION	GOBP_POSITIVE_REGULATION_OF_MYELOID_LEUKOCYTE_DIFFERENTIATION		55	0.412863	1.6422	0.0140351	0.0239326	1	9054	tags=38%, list=16%, signal=45%
GOBP_NEGATIVE_REGULATION_OF_NEURON_DEATH	GOBP_NEGATIVE_REGULATION_OF_NEURON_DEATH		209	0.323275	1.64193	0	0.0239633	1	5220	tags=23%, list=9%, signal=25%
GOBP_REGULATION_OF_MITOCHONDRIAL_MEMBRANE_PERMEABILITY_INVOLVED_IN_APOPTOTIC_PROCESS	GOBP_REGULATION_OF_MITOCHONDRIAL_MEMBRANE_PERMEABILITY_INVOLVED_IN_APOPTOTIC_PROCESS		41	0.433783	1.64159	0.0179641	0.0240118	1	9627	tags=39%, list=17%, signal=47%
GOBP_MEMBRANE_RAFT_ORGANIZATION	GOBP_MEMBRANE_RAFT_ORGANIZATION		25	0.488826	1.64075	0.00611621	0.0241071	1	8097	tags=44%, list=14%, signal=51%
GOBP_PEPTIDYL_SERINE_DEPHOSPHORYLATION	GOBP_PEPTIDYL_SERINE_DEPHOSPHORYLATION		19	0.526335	1.64052	0.0268097	0.024142	1	12862	tags=58%, list=23%, signal=75%
GOBP_REGULATION_OF_PROTEIN_TARGETING	GOBP_REGULATION_OF_PROTEIN_TARGETING		77	0.378032	1.6403	0	0.0241649	1	8913	tags=35%, list=16%, signal=42%
GOBP_RESPONSE_TO_STARVATION	GOBP_RESPONSE_TO_STARVATION		194	0.327478	1.64009	0	0.0241666	1	9927	tags=31%, list=18%, signal=38%
GOBP_REGULATION_OF_CARBOHYDRATE_CATABOLIC_PROCESS	GOBP_REGULATION_OF_CARBOHYDRATE_CATABOLIC_PROCESS		55	0.402765	1.63966	0	0.0242321	1	7922	tags=27%, list=14%, signal=32%
GOBP_POSITIVE_REGULATION_OF_HISTONE_DEACETYLATION	GOBP_POSITIVE_REGULATION_OF_HISTONE_DEACETYLATION		22	0.515584	1.63957	0.0151057	0.0242216	1	1442	tags=23%, list=3%, signal=23%
GOBP_NEGATIVE_REGULATION_OF_OXIDATIVE_STRESS_INDUCED_INTRINSIC_APOPTOTIC_SIGNALING_PATHWAY	GOBP_NEGATIVE_REGULATION_OF_OXIDATIVE_STRESS_INDUCED_INTRINSIC_APOPTOTIC_SIGNALING_PATHWAY		20	0.510017	1.63937	0.0195531	0.0242343	1	8912	tags=50%, list=16%, signal=59%
GOBP_REGULATION_OF_MEIOTIC_NUCLEAR_DIVISION	GOBP_REGULATION_OF_MEIOTIC_NUCLEAR_DIVISION		31	0.464833	1.6393	0.00625	0.0242356	1	2093	tags=23%, list=4%, signal=23%
GOBP_PLACENTA_BLOOD_VESSEL_DEVELOPMENT	GOBP_PLACENTA_BLOOD_VESSEL_DEVELOPMENT		32	0.456739	1.63874	0.0122699	0.0242971	1	9897	tags=41%, list=18%, signal=49%
GOBP_RELEASE_OF_CYTOCHROME_C_FROM_MITOCHONDRIA	GOBP_RELEASE_OF_CYTOCHROME_C_FROM_MITOCHONDRIA		56	0.396999	1.63815	0	0.0244163	1	9627	tags=41%, list=17%, signal=49%
GOBP_RESPONSE_TO_ELECTRICAL_STIMULUS	GOBP_RESPONSE_TO_ELECTRICAL_STIMULUS		42	0.419489	1.63811	0.0137931	0.0244021	1	9523	tags=48%, list=17%, signal=57%
GOBP_N_TERMINAL_PROTEIN_AMINO_ACID_MODIFICATION	GOBP_N_TERMINAL_PROTEIN_AMINO_ACID_MODIFICATION		29	0.458697	1.63807	0.00980392	0.0243936	1	7079	tags=41%, list=13%, signal=47%
GOBP_LYMPHOCYTE_HOMEOSTASIS	GOBP_LYMPHOCYTE_HOMEOSTASIS		65	0.389638	1.63716	0.00398406	0.0245521	1	8912	tags=37%, list=16%, signal=44%
GOBP_REGULATION_OF_CHROMATIN_ASSEMBLY	GOBP_REGULATION_OF_CHROMATIN_ASSEMBLY		30	0.456266	1.63644	0.00961539	0.0246556	1	6658	tags=33%, list=12%, signal=38%
GOBP_REGULATION_OF_PHOSPHOLIPID_METABOLIC_PROCESS	GOBP_REGULATION_OF_PHOSPHOLIPID_METABOLIC_PROCESS		36	0.439612	1.63604	0.0031348	0.024709	1	6300	tags=36%, list=11%, signal=41%
GOBP_CYTOPLASMIC_MICROTUBULE_ORGANIZATION	GOBP_CYTOPLASMIC_MICROTUBULE_ORGANIZATION		57	0.402166	1.63579	0.00363636	0.0247331	1	8334	tags=40%, list=15%, signal=47%
GOBP_POSITIVE_REGULATION_OF_CELL_SUBSTRATE_JUNCTION_ORGANIZATION	GOBP_POSITIVE_REGULATION_OF_CELL_SUBSTRATE_JUNCTION_ORGANIZATION		31	0.462466	1.63531	0.00911854	0.024802	1	10090	tags=52%, list=18%, signal=63%
GOBP_NEGATIVE_REGULATION_OF_INTRINSIC_APOPTOTIC_SIGNALING_PATHWAY_BY_P53_CLASS_MEDIATOR	GOBP_NEGATIVE_REGULATION_OF_INTRINSIC_APOPTOTIC_SIGNALING_PATHWAY_BY_P53_CLASS_MEDIATOR		22	0.49563	1.63529	0.00874636	0.0247817	1	8806	tags=55%, list=16%, signal=65%
GOBP_POSITIVE_REGULATION_OF_T_CELL_MEDIATED_IMMUNITY	GOBP_POSITIVE_REGULATION_OF_T_CELL_MEDIATED_IMMUNITY		57	0.399946	1.63499	0.0033557	0.0248211	1	9024	tags=39%, list=16%, signal=46%
GOBP_POSITIVE_REGULATION_OF_TUMOR_NECROSIS_FACTOR_SUPERFAMILY_CYTOKINE_PRODUCTION	GOBP_POSITIVE_REGULATION_OF_TUMOR_NECROSIS_FACTOR_SUPERFAMILY_CYTOKINE_PRODUCTION		106	0.35076	1.63432	0.00480769	0.0249394	1	8232	tags=32%, list=15%, signal=37%
GOBP_POSITIVE_REGULATION_OF_T_HELPER_CELL_DIFFERENTIATION	GOBP_POSITIVE_REGULATION_OF_T_HELPER_CELL_DIFFERENTIATION		21	0.500475	1.6342	0.0117647	0.0249384	1	4171	tags=33%, list=7%, signal=36%
GOBP_TRANSITION_METAL_ION_HOMEOSTASIS	GOBP_TRANSITION_METAL_ION_HOMEOSTASIS		138	0.337889	1.63415	0	0.0249276	1	11289	tags=35%, list=20%, signal=43%
GOBP_POSITIVE_REGULATION_OF_TORC1_SIGNALING	GOBP_POSITIVE_REGULATION_OF_TORC1_SIGNALING		20	0.497951	1.63371	0.0241287	0.0249978	1	13652	tags=60%, list=24%, signal=79%
GOBP_CYTOSKELETON_DEPENDENT_INTRACELLULAR_TRANSPORT	GOBP_CYTOSKELETON_DEPENDENT_INTRACELLULAR_TRANSPORT		192	0.328885	1.63342	0	0.0250248	1	7045	tags=28%, list=12%, signal=31%
GOBP_POSITIVE_REGULATION_OF_CELLULAR_COMPONENT_BIOGENESIS	GOBP_POSITIVE_REGULATION_OF_CELLULAR_COMPONENT_BIOGENESIS		492	0.299083	1.63332	0	0.0250233	1	8097	tags=28%, list=14%, signal=32%
GOBP_CELLULAR_AMINO_ACID_CATABOLIC_PROCESS	GOBP_CELLULAR_AMINO_ACID_CATABOLIC_PROCESS		110	0.349512	1.63326	0	0.0250202	1	8776	tags=34%, list=16%, signal=40%
GOBP_NEGATIVE_REGULATION_OF_B_CELL_ACTIVATION	GOBP_NEGATIVE_REGULATION_OF_B_CELL_ACTIVATION		35	0.45168	1.63313	0.0171821	0.0250191	1	9413	tags=43%, list=17%, signal=51%
GOBP_REGULATION_OF_CILIUM_ASSEMBLY	GOBP_REGULATION_OF_CILIUM_ASSEMBLY		87	0.370597	1.63244	0	0.0251453	1	12363	tags=44%, list=22%, signal=56%
GOBP_REGULATION_OF_PROTEIN_CONTAINING_COMPLEX_DISASSEMBLY	GOBP_REGULATION_OF_PROTEIN_CONTAINING_COMPLEX_DISASSEMBLY		124	0.345848	1.63238	0	0.0251324	1	9871	tags=37%, list=17%, signal=45%
GOBP_SERINE_FAMILY_AMINO_ACID_METABOLIC_PROCESS	GOBP_SERINE_FAMILY_AMINO_ACID_METABOLIC_PROCESS		40	0.432819	1.63193	0.00566572	0.0251867	1	5125	tags=30%, list=9%, signal=33%
GOBP_MACROPHAGE_DIFFERENTIATION	GOBP_MACROPHAGE_DIFFERENTIATION		48	0.413255	1.63134	0.010101	0.0252953	1	10412	tags=42%, list=18%, signal=51%
GOBP_REGULATION_OF_CIRCADIAN_RHYTHM	GOBP_REGULATION_OF_CIRCADIAN_RHYTHM		117	0.34673	1.63016	0	0.0255127	1	6658	tags=32%, list=12%, signal=36%
GOBP_PEPTIDYL_TYROSINE_MODIFICATION	GOBP_PEPTIDYL_TYROSINE_MODIFICATION		373	0.302703	1.62962	0	0.0256086	1	8232	tags=26%, list=15%, signal=30%
GOBP_RESPONSE_TO_INTERLEUKIN_4	GOBP_RESPONSE_TO_INTERLEUKIN_4		34	0.456886	1.62921	0.019544	0.0256789	1	9752	tags=41%, list=17%, signal=50%
GOBP_PYROPTOSIS	GOBP_PYROPTOSIS		22	0.506703	1.62877	0.0212766	0.0257319	1	9015	tags=50%, list=16%, signal=59%
GOBP_RIBONUCLEOSIDE_MONOPHOSPHATE_METABOLIC_PROCESS	GOBP_RIBONUCLEOSIDE_MONOPHOSPHATE_METABOLIC_PROCESS		60	0.391343	1.62751	0	0.0258967	1	11479	tags=42%, list=20%, signal=52%
GOBP_NUCLEOSIDE_TRIPHOSPHATE_METABOLIC_PROCESS	GOBP_NUCLEOSIDE_TRIPHOSPHATE_METABOLIC_PROCESS		108	0.348294	1.62684	0.00448431	0.0260374	1	11757	tags=37%, list=21%, signal=47%
GOBP_AUTOPHAGOSOME_MATURATION	GOBP_AUTOPHAGOSOME_MATURATION		60	0.393143	1.62576	0	0.0262257	1	13939	tags=47%, list=25%, signal=62%
GOBP_ALCOHOL_BIOSYNTHETIC_PROCESS	GOBP_ALCOHOL_BIOSYNTHETIC_PROCESS		143	0.344225	1.62481	0	0.0264051	1	7225	tags=27%, list=13%, signal=31%
GOBP_T_HELPER_1_CELL_DIFFERENTIATION	GOBP_T_HELPER_1_CELL_DIFFERENTIATION		21	0.500831	1.62438	0.015873	0.0264599	1	4171	tags=33%, list=7%, signal=36%
GOBP_REGULATION_OF_DNA_DAMAGE_RESPONSE_SIGNAL_TRANSDUCTION_BY_P53_CLASS_MEDIATOR	GOBP_REGULATION_OF_DNA_DAMAGE_RESPONSE_SIGNAL_TRANSDUCTION_BY_P53_CLASS_MEDIATOR		36	0.436935	1.6243	0.00943396	0.0264423	1	9627	tags=47%, list=17%, signal=57%
GOBP_ACETYL_COA_BIOSYNTHETIC_PROCESS	GOBP_ACETYL_COA_BIOSYNTHETIC_PROCESS		18	0.528195	1.62401	0.0169972	0.0264687	1	6843	tags=39%, list=12%, signal=44%
GOBP_LIPID_DROPLET_ORGANIZATION	GOBP_LIPID_DROPLET_ORGANIZATION		25	0.47849	1.62398	0.00568182	0.0264512	1	6363	tags=32%, list=11%, signal=36%
GOBP_MEMBRANE_INVAGINATION	GOBP_MEMBRANE_INVAGINATION		133	0.341876	1.62395	0	0.0264375	1	12336	tags=35%, list=22%, signal=45%
GOBP_INFLAMMATORY_CELL_APOPTOTIC_PROCESS	GOBP_INFLAMMATORY_CELL_APOPTOTIC_PROCESS		22	0.502369	1.62378	0.0194986	0.0264562	1	11442	tags=50%, list=20%, signal=63%
GOBP_NEURON_PROJECTION_ORGANIZATION	GOBP_NEURON_PROJECTION_ORGANIZATION		89	0.367831	1.62308	0	0.0265422	1	6842	tags=27%, list=12%, signal=31%
GOBP_RESPONSE_TO_X_RAY	GOBP_RESPONSE_TO_X_RAY		32	0.45541	1.62298	0.0146628	0.0265492	1	6992	tags=38%, list=12%, signal=43%
GOBP_TYPE_2_IMMUNE_RESPONSE	GOBP_TYPE_2_IMMUNE_RESPONSE		37	0.43437	1.62271	0.0122699	0.0265789	1	11812	tags=41%, list=21%, signal=51%
GOBP_REGULATION_OF_MONOOXYGENASE_ACTIVITY	GOBP_REGULATION_OF_MONOOXYGENASE_ACTIVITY		56	0.396457	1.62178	0.00344828	0.0266968	1	6842	tags=30%, list=12%, signal=35%
GOBP_TOR_SIGNALING	GOBP_TOR_SIGNALING		126	0.345178	1.6211	0	0.0267952	1	10672	tags=32%, list=19%, signal=39%
GOBP_REGULATION_OF_MYELOID_LEUKOCYTE_DIFFERENTIATION	GOBP_REGULATION_OF_MYELOID_LEUKOCYTE_DIFFERENTIATION		116	0.35291	1.62011	0	0.0269628	1	9754	tags=32%, list=17%, signal=38%
GOBP_REGULATION_OF_PHOSPHATASE_ACTIVITY	GOBP_REGULATION_OF_PHOSPHATASE_ACTIVITY		84	0.36529	1.61999	0	0.0269657	1	8813	tags=32%, list=16%, signal=38%
GOBP_NEGATIVE_REGULATION_OF_FIBROBLAST_PROLIFERATION	GOBP_NEGATIVE_REGULATION_OF_FIBROBLAST_PROLIFERATION		30	0.464742	1.61998	0.011976	0.026946	1	9627	tags=33%, list=17%, signal=40%
GOBP_I_KAPPAB_KINASE_NF_KAPPAB_SIGNALING	GOBP_I_KAPPAB_KINASE_NF_KAPPAB_SIGNALING		284	0.303002	1.61859	0	0.0272049	1	12310	tags=37%, list=22%, signal=47%
GOBP_STEROID_HORMONE_MEDIATED_SIGNALING_PATHWAY	GOBP_STEROID_HORMONE_MEDIATED_SIGNALING_PATHWAY		135	0.340714	1.61848	0	0.0272057	1	10623	tags=36%, list=19%, signal=45%
GOBP_ACTIN_FILAMENT_BUNDLE_ORGANIZATION	GOBP_ACTIN_FILAMENT_BUNDLE_ORGANIZATION		161	0.33092	1.61836	0	0.0272107	1	8992	tags=35%, list=16%, signal=41%
GOBP_POSITIVE_REGULATION_OF_CYTOSKELETON_ORGANIZATION	GOBP_POSITIVE_REGULATION_OF_CYTOSKELETON_ORGANIZATION		195	0.320811	1.61817	0	0.0272154	1	9871	tags=34%, list=17%, signal=41%
GOBP_CELL_CELL_JUNCTION_MAINTENANCE	GOBP_CELL_CELL_JUNCTION_MAINTENANCE		18	0.543694	1.61795	0.0251397	0.0272439	1	10829	tags=61%, list=19%, signal=76%
GOBP_NEGATIVE_REGULATION_OF_PROGRAMMED_NECROTIC_CELL_DEATH	GOBP_NEGATIVE_REGULATION_OF_PROGRAMMED_NECROTIC_CELL_DEATH		17	0.533025	1.6176	0.0192308	0.0272946	1	12109	tags=59%, list=21%, signal=75%
GOBP_POSITIVE_REGULATION_OF_FIBROBLAST_PROLIFERATION	GOBP_POSITIVE_REGULATION_OF_FIBROBLAST_PROLIFERATION		47	0.412572	1.61732	0.0165563	0.0273197	1	7517	tags=34%, list=13%, signal=39%
GOBP_POSITIVE_REGULATION_OF_NITRIC_OXIDE_SYNTHASE_BIOSYNTHETIC_PROCESS	GOBP_POSITIVE_REGULATION_OF_NITRIC_OXIDE_SYNTHASE_BIOSYNTHETIC_PROCESS		17	0.531295	1.61731	0.016	0.0272981	1	501	tags=24%, list=1%, signal=24%
GOBP_NEGATIVE_REGULATION_OF_T_HELPER_CELL_DIFFERENTIATION	GOBP_NEGATIVE_REGULATION_OF_T_HELPER_CELL_DIFFERENTIATION		17	0.53654	1.61704	0.0320856	0.0273418	1	11832	tags=47%, list=21%, signal=60%
GOBP_RNA_INTERFERENCE	GOBP_RNA_INTERFERENCE		18	0.529122	1.61697	0.0204604	0.0273277	1	10278	tags=56%, list=18%, signal=68%
GOBP_POSITIVE_REGULATION_OF_PROTEIN_KINASE_ACTIVITY	GOBP_POSITIVE_REGULATION_OF_PROTEIN_KINASE_ACTIVITY		393	0.298817	1.61696	0	0.0273097	1	8912	tags=30%, list=16%, signal=35%
GOBP_FACULTATIVE_HETEROCHROMATIN_ASSEMBLY	GOBP_FACULTATIVE_HETEROCHROMATIN_ASSEMBLY		31	0.459618	1.6167	0.0119403	0.0273494	1	7808	tags=32%, list=14%, signal=37%
GOBP_2_OXOGLUTARATE_METABOLIC_PROCESS	GOBP_2_OXOGLUTARATE_METABOLIC_PROCESS		17	0.523193	1.61665	0.0290237	0.0273334	1	16781	tags=71%, list=30%, signal=100%
GOBP_NUCLEAR_TRANSCRIBED_MRNA_CATABOLIC_PROCESS_NONSENSE_MEDIATED_DECAY	GOBP_NUCLEAR_TRANSCRIBED_MRNA_CATABOLIC_PROCESS_NONSENSE_MEDIATED_DECAY		40	0.435254	1.61591	0.00630915	0.0274564	1	13293	tags=52%, list=24%, signal=69%
GOBP_CELLULAR_RESPONSE_TO_DSRNA	GOBP_CELLULAR_RESPONSE_TO_DSRNA		23	0.502974	1.6158	0.0172414	0.0274496	1	8396	tags=39%, list=15%, signal=46%
GOBP_ALPHA_AMINO_ACID_CATABOLIC_PROCESS	GOBP_ALPHA_AMINO_ACID_CATABOLIC_PROCESS		92	0.360731	1.61519	0	0.0275554	1	8776	tags=32%, list=16%, signal=37%
GOBP_TRIGLYCERIDE_METABOLIC_PROCESS	GOBP_TRIGLYCERIDE_METABOLIC_PROCESS		101	0.347039	1.61447	0.005	0.027679	1	6842	tags=31%, list=12%, signal=35%
GOBP_GLYCEROPHOSPHOLIPID_METABOLIC_PROCESS	GOBP_GLYCEROPHOSPHOLIPID_METABOLIC_PROCESS		307	0.30191	1.61437	0	0.0276739	1	11192	tags=36%, list=20%, signal=45%
GOBP_MYELOID_CELL_APOPTOTIC_PROCESS	GOBP_MYELOID_CELL_APOPTOTIC_PROCESS		32	0.451068	1.61273	0.0105634	0.0279527	1	13301	tags=53%, list=24%, signal=69%
GOBP_GLYCOSYL_COMPOUND_BIOSYNTHETIC_PROCESS	GOBP_GLYCOSYL_COMPOUND_BIOSYNTHETIC_PROCESS		19	0.515728	1.61235	0.0237389	0.0280165	1	5708	tags=37%, list=10%, signal=41%
GOBP_PROTEIN_TARGETING_TO_LYSOSOME	GOBP_PROTEIN_TARGETING_TO_LYSOSOME		23	0.49669	1.61176	0.0163043	0.028125	1	5105	tags=35%, list=9%, signal=38%
GOBP_NEGATIVE_REGULATION_OF_CELL_DIVISION	GOBP_NEGATIVE_REGULATION_OF_CELL_DIVISION		18	0.51374	1.61158	0.0263852	0.0281472	1	4969	tags=39%, list=9%, signal=43%
GOBP_ACTIVATION_OF_CYSTEINE_TYPE_ENDOPEPTIDASE_ACTIVITY_INVOLVED_IN_APOPTOTIC_PROCESS	GOBP_ACTIVATION_OF_CYSTEINE_TYPE_ENDOPEPTIDASE_ACTIVITY_INVOLVED_IN_APOPTOTIC_PROCESS		80	0.364316	1.61093	0	0.0282425	1	10898	tags=39%, list=19%, signal=48%
GOBP_REGULATION_OF_CELL_SUBSTRATE_ADHESION	GOBP_REGULATION_OF_CELL_SUBSTRATE_ADHESION		212	0.325207	1.61037	0	0.0283309	1	8690	tags=30%, list=15%, signal=36%
GOBP_PROTEIN_K11_LINKED_UBIQUITINATION	GOBP_PROTEIN_K11_LINKED_UBIQUITINATION		30	0.4545	1.61019	0.00600601	0.0283543	1	6716	tags=33%, list=12%, signal=38%
GOBP_SUBSTRATE_DEPENDENT_CELL_MIGRATION	GOBP_SUBSTRATE_DEPENDENT_CELL_MIGRATION		25	0.479865	1.60898	0.015625	0.0285563	1	8437	tags=40%, list=15%, signal=47%
GOBP_POSITIVE_REGULATION_OF_INTERLEUKIN_4_PRODUCTION	GOBP_POSITIVE_REGULATION_OF_INTERLEUKIN_4_PRODUCTION		25	0.475812	1.6088	0.0144509	0.0285757	1	8287	tags=36%, list=15%, signal=42%
GOBP_ACTIVATED_T_CELL_PROLIFERATION	GOBP_ACTIVATED_T_CELL_PROLIFERATION		49	0.401984	1.60795	0.00993378	0.0287436	1	3001	tags=22%, list=5%, signal=24%
GOBP_TOLL_LIKE_RECEPTOR_2_SIGNALING_PATHWAY	GOBP_TOLL_LIKE_RECEPTOR_2_SIGNALING_PATHWAY		18	0.531833	1.60789	0.0202899	0.0287266	1	11771	tags=50%, list=21%, signal=63%
GOBP_PINOCYTOSIS	GOBP_PINOCYTOSIS		23	0.477822	1.60728	0.0108696	0.0288252	1	8641	tags=35%, list=15%, signal=41%
GOBP_RNA_5_END_PROCESSING	GOBP_RNA_5_END_PROCESSING		23	0.488545	1.60728	0.02849	0.0288028	1	13253	tags=57%, list=23%, signal=74%
GOBP_REGULATION_OF_RESPONSE_TO_OXIDATIVE_STRESS	GOBP_REGULATION_OF_RESPONSE_TO_OXIDATIVE_STRESS		92	0.359758	1.60688	0	0.0288779	1	9554	tags=37%, list=17%, signal=44%
GOBP_REGULATION_OF_CELL_DEVELOPMENT	GOBP_REGULATION_OF_CELL_DEVELOPMENT		496	0.287496	1.60683	0	0.0288701	1	6773	tags=24%, list=12%, signal=27%
GOBP_NEGATIVE_REGULATION_OF_SIGNAL_TRANSDUCTION_BY_P53_CLASS_MEDIATOR	GOBP_NEGATIVE_REGULATION_OF_SIGNAL_TRANSDUCTION_BY_P53_CLASS_MEDIATOR		33	0.449477	1.60664	0.011236	0.0289006	1	13563	tags=61%, list=24%, signal=80%
GOBP_POSITIVE_REGULATION_OF_LAMELLIPODIUM_ORGANIZATION	GOBP_POSITIVE_REGULATION_OF_LAMELLIPODIUM_ORGANIZATION		36	0.437957	1.60424	0.00931677	0.0294177	1	9783	tags=42%, list=17%, signal=50%
GOBP_SYNAPTIC_VESICLE_RECYCLING	GOBP_SYNAPTIC_VESICLE_RECYCLING		73	0.364978	1.6039	0	0.0294788	1	10267	tags=48%, list=18%, signal=59%
GOBP_LAMELLIPODIUM_ASSEMBLY	GOBP_LAMELLIPODIUM_ASSEMBLY		70	0.370322	1.60315	0.00390625	0.0296287	1	9783	tags=40%, list=17%, signal=48%
GOBP_RESPONSE_TO_TRANSFORMING_GROWTH_FACTOR_BETA	GOBP_RESPONSE_TO_TRANSFORMING_GROWTH_FACTOR_BETA		259	0.306194	1.60278	0	0.0296985	1	9834	tags=33%, list=17%, signal=40%
GOBP_GRANULOCYTE_CHEMOTAXIS	GOBP_GRANULOCYTE_CHEMOTAXIS		124	0.337187	1.6023	0.00956938	0.0297869	1	7516	tags=31%, list=13%, signal=36%
GOBP_S_ADENOSYLMETHIONINE_METABOLIC_PROCESS	GOBP_S_ADENOSYLMETHIONINE_METABOLIC_PROCESS		16	0.53812	1.60127	0.0266667	0.0299713	1	7862	tags=38%, list=14%, signal=44%
GOBP_RESPONSE_TO_AMINO_ACID_STARVATION	GOBP_RESPONSE_TO_AMINO_ACID_STARVATION		48	0.406114	1.60109	0.0160256	0.0299773	1	6104	tags=31%, list=11%, signal=35%
GOBP_GLYCEROLIPID_METABOLIC_PROCESS	GOBP_GLYCEROLIPID_METABOLIC_PROCESS		392	0.300049	1.6006	0	0.0300789	1	9484	tags=31%, list=17%, signal=37%
GOBP_DENDRITIC_CELL_DIFFERENTIATION	GOBP_DENDRITIC_CELL_DIFFERENTIATION		48	0.406882	1.59998	0.00337838	0.0301759	1	10625	tags=46%, list=19%, signal=56%
GOBP_REGULATION_OF_NECROTIC_CELL_DEATH	GOBP_REGULATION_OF_NECROTIC_CELL_DEATH		42	0.413655	1.59989	0.0243902	0.030169	1	12109	tags=45%, list=21%, signal=58%
GOBP_NEGATIVE_REGULATION_OF_DEFENSE_RESPONSE	GOBP_NEGATIVE_REGULATION_OF_DEFENSE_RESPONSE		255	0.312308	1.59965	0	0.0301852	1	8549	tags=26%, list=15%, signal=30%
GOBP_REGULATION_OF_EARLY_ENDOSOME_TO_LATE_ENDOSOME_TRANSPORT	GOBP_REGULATION_OF_EARLY_ENDOSOME_TO_LATE_ENDOSOME_TRANSPORT		18	0.519764	1.59906	0.0202312	0.0303062	1	8722	tags=44%, list=15%, signal=53%
GOBP_PYRIMIDINE_NUCLEOTIDE_CATABOLIC_PROCESS	GOBP_PYRIMIDINE_NUCLEOTIDE_CATABOLIC_PROCESS		20	0.498589	1.59877	0.0202312	0.030339	1	5203	tags=40%, list=9%, signal=44%
GOBP_CELLULAR_RESPONSE_TO_PROSTAGLANDIN_E_STIMULUS	GOBP_CELLULAR_RESPONSE_TO_PROSTAGLANDIN_E_STIMULUS		15	0.543704	1.59876	0.0127226	0.0303193	1	8965	tags=53%, list=16%, signal=63%
GOBP_REGULATION_OF_PRODUCTION_OF_SMALL_RNA_INVOLVED_IN_GENE_SILENCING_BY_RNA	GOBP_REGULATION_OF_PRODUCTION_OF_SMALL_RNA_INVOLVED_IN_GENE_SILENCING_BY_RNA		23	0.479451	1.59876	0.0207715	0.0302961	1	4075	tags=26%, list=7%, signal=28%
GOBP_T_HELPER_17_TYPE_IMMUNE_RESPONSE	GOBP_T_HELPER_17_TYPE_IMMUNE_RESPONSE		39	0.419922	1.59839	0.0121951	0.0303342	1	8426	tags=31%, list=15%, signal=36%
GOBP_DSRNA_PROCESSING	GOBP_DSRNA_PROCESSING		56	0.390423	1.59829	0.00775194	0.0303326	1	10522	tags=41%, list=19%, signal=50%
GOBP_RESPONSE_TO_TEMPERATURE_STIMULUS	GOBP_RESPONSE_TO_TEMPERATURE_STIMULUS		178	0.322303	1.59816	0	0.0303272	1	6962	tags=27%, list=12%, signal=31%
GOBP_PROTEIN_TARGETING_TO_MEMBRANE	GOBP_PROTEIN_TARGETING_TO_MEMBRANE		127	0.33683	1.59777	0	0.0303962	1	6157	tags=25%, list=11%, signal=28%
GOBP_POSITIVE_REGULATION_OF_PEPTIDASE_ACTIVITY	GOBP_POSITIVE_REGULATION_OF_PEPTIDASE_ACTIVITY		189	0.317551	1.59748	0	0.0304358	1	9015	tags=30%, list=16%, signal=35%
GOBP_ENDODERMAL_CELL_FATE_COMMITMENT	GOBP_ENDODERMAL_CELL_FATE_COMMITMENT		15	0.534506	1.59736	0.0257143	0.0304287	1	5975	tags=47%, list=11%, signal=52%
GOBP_PLASMA_MEMBRANE_ORGANIZATION	GOBP_PLASMA_MEMBRANE_ORGANIZATION		155	0.324348	1.59698	0	0.0305134	1	9087	tags=34%, list=16%, signal=40%
GOBP_REGULATION_OF_EXIT_FROM_MITOSIS	GOBP_REGULATION_OF_EXIT_FROM_MITOSIS		18	0.529421	1.59633	0.0265957	0.0306444	1	5348	tags=39%, list=9%, signal=43%
GOBP_STRESS_FIBER_ASSEMBLY	GOBP_STRESS_FIBER_ASSEMBLY		106	0.338313	1.5956	0	0.0307821	1	8097	tags=33%, list=14%, signal=38%
GOBP_NEGATIVE_REGULATION_OF_EXECUTION_PHASE_OF_APOPTOSIS	GOBP_NEGATIVE_REGULATION_OF_EXECUTION_PHASE_OF_APOPTOSIS		21	0.507978	1.59465	0.0201149	0.0309717	1	12932	tags=67%, list=23%, signal=86%
GOBP_REGULATION_OF_PROTEIN_IMPORT	GOBP_REGULATION_OF_PROTEIN_IMPORT		61	0.388042	1.59401	0.0034965	0.0310667	1	6611	tags=34%, list=12%, signal=39%
GOBP_GTP_METABOLIC_PROCESS	GOBP_GTP_METABOLIC_PROCESS		25	0.46909	1.59313	0.0128205	0.0312534	1	8068	tags=40%, list=14%, signal=47%
GOBP_TUMOR_NECROSIS_FACTOR_MEDIATED_SIGNALING_PATHWAY	GOBP_TUMOR_NECROSIS_FACTOR_MEDIATED_SIGNALING_PATHWAY		104	0.353445	1.59283	0	0.0312976	1	9837	tags=32%, list=17%, signal=38%
GOBP_ACTIN_CYTOSKELETON_REORGANIZATION	GOBP_ACTIN_CYTOSKELETON_REORGANIZATION		108	0.347018	1.59226	0	0.0314006	1	11277	tags=39%, list=20%, signal=48%
GOBP_REGULATION_OF_GENERATION_OF_PRECURSOR_METABOLITES_AND_ENERGY	GOBP_REGULATION_OF_GENERATION_OF_PRECURSOR_METABOLITES_AND_ENERGY		133	0.337232	1.59153	0	0.0315513	1	5159	tags=20%, list=9%, signal=22%
GOBP_POSITIVE_REGULATION_OF_MRNA_SPLICING_VIA_SPLICEOSOME	GOBP_POSITIVE_REGULATION_OF_MRNA_SPLICING_VIA_SPLICEOSOME		23	0.485321	1.59014	0.0221519	0.0318855	1	6187	tags=35%, list=11%, signal=39%
GOBP_NEGATIVE_REGULATION_OF_DNA_BIOSYNTHETIC_PROCESS	GOBP_NEGATIVE_REGULATION_OF_DNA_BIOSYNTHETIC_PROCESS		38	0.428424	1.58955	0.00699301	0.0320051	1	10019	tags=47%, list=18%, signal=58%
GOBP_REGULATION_OF_PROTEIN_TARGETING_TO_MEMBRANE	GOBP_REGULATION_OF_PROTEIN_TARGETING_TO_MEMBRANE		34	0.430976	1.58879	0.0192308	0.0321495	1	5220	tags=29%, list=9%, signal=32%
GOBP_RESPONSE_TO_OXYGEN_LEVELS	GOBP_RESPONSE_TO_OXYGEN_LEVELS		315	0.297735	1.58759	0	0.0323715	1	8912	tags=28%, list=16%, signal=33%
GOBP_CDC42_PROTEIN_SIGNAL_TRANSDUCTION	GOBP_CDC42_PROTEIN_SIGNAL_TRANSDUCTION		15	0.536697	1.58742	0.0307692	0.032397	1	6842	tags=40%, list=12%, signal=45%
GOBP_SPLICEOSOMAL_TRI_SNRNP_COMPLEX_ASSEMBLY	GOBP_SPLICEOSOMAL_TRI_SNRNP_COMPLEX_ASSEMBLY		25	0.453638	1.58624	0.00867052	0.0326526	1	18577	tags=64%, list=33%, signal=95%
GOBP_POSITIVE_REGULATION_OF_PHOSPHOPROTEIN_PHOSPHATASE_ACTIVITY	GOBP_POSITIVE_REGULATION_OF_PHOSPHOPROTEIN_PHOSPHATASE_ACTIVITY		22	0.490292	1.58617	0.0287356	0.0326545	1	11190	tags=50%, list=20%, signal=62%
GOBP_MEMBRANE_FUSION	GOBP_MEMBRANE_FUSION		162	0.326765	1.58533	0.00531915	0.032813	1	8781	tags=33%, list=16%, signal=39%
GOBP_POSITIVE_REGULATION_OF_BLOOD_VESSEL_ENDOTHELIAL_CELL_MIGRATION	GOBP_POSITIVE_REGULATION_OF_BLOOD_VESSEL_ENDOTHELIAL_CELL_MIGRATION		71	0.366251	1.58482	0	0.032891	1	11536	tags=41%, list=20%, signal=51%
GOBP_REGULATED_EXOCYTOSIS	GOBP_REGULATED_EXOCYTOSIS		234	0.310377	1.58431	0	0.0329632	1	9028	tags=32%, list=16%, signal=38%
GOBP_AMINO_SUGAR_METABOLIC_PROCESS	GOBP_AMINO_SUGAR_METABOLIC_PROCESS		41	0.420566	1.58421	0.010101	0.0329703	1	9674	tags=44%, list=17%, signal=53%
GOBP_POSITIVE_REGULATION_OF_RESPONSE_TO_ENDOPLASMIC_RETICULUM_STRESS	GOBP_POSITIVE_REGULATION_OF_RESPONSE_TO_ENDOPLASMIC_RETICULUM_STRESS		35	0.42417	1.58317	0.0161812	0.0331584	1	13577	tags=43%, list=24%, signal=56%
GOBP_BIOLOGICAL_PROCESS_INVOLVED_IN_INTERACTION_WITH_HOST	GOBP_BIOLOGICAL_PROCESS_INVOLVED_IN_INTERACTION_WITH_HOST		192	0.31578	1.58273	0	0.0332435	1	10052	tags=33%, list=18%, signal=40%
GOBP_REGULATION_OF_PROTEIN_K63_LINKED_UBIQUITINATION	GOBP_REGULATION_OF_PROTEIN_K63_LINKED_UBIQUITINATION		16	0.524698	1.58204	0.0315789	0.0333737	1	5336	tags=25%, list=9%, signal=28%
GOBP_LEUKOCYTE_HOMEOSTASIS	GOBP_LEUKOCYTE_HOMEOSTASIS		89	0.353112	1.58043	0	0.0337915	1	9028	tags=35%, list=16%, signal=41%
GOBP_NEURAL_TUBE_FORMATION	GOBP_NEURAL_TUBE_FORMATION		104	0.348834	1.58022	0	0.0338017	1	8813	tags=38%, list=16%, signal=44%
GOBP_POSITIVE_REGULATION_OF_CYSTEINE_TYPE_ENDOPEPTIDASE_ACTIVITY	GOBP_POSITIVE_REGULATION_OF_CYSTEINE_TYPE_ENDOPEPTIDASE_ACTIVITY		145	0.330517	1.58008	0.00552486	0.0337976	1	10898	tags=34%, list=19%, signal=43%
GOBP_NEGATIVE_REGULATION_OF_OSTEOCLAST_DIFFERENTIATION	GOBP_NEGATIVE_REGULATION_OF_OSTEOCLAST_DIFFERENTIATION		30	0.439081	1.57967	0.00958466	0.0338727	1	8264	tags=30%, list=15%, signal=35%
GOBP_REGULATION_OF_EXTRINSIC_APOPTOTIC_SIGNALING_PATHWAY_VIA_DEATH_DOMAIN_RECEPTORS	GOBP_REGULATION_OF_EXTRINSIC_APOPTOTIC_SIGNALING_PATHWAY_VIA_DEATH_DOMAIN_RECEPTORS		50	0.392024	1.57963	0.00634921	0.0338526	1	12498	tags=42%, list=22%, signal=54%
GOBP_LAMELLIPODIUM_ORGANIZATION	GOBP_LAMELLIPODIUM_ORGANIZATION		88	0.363218	1.57899	0	0.0340014	1	9783	tags=36%, list=17%, signal=44%
GOBP_T_CELL_HOMEOSTASIS	GOBP_T_CELL_HOMEOSTASIS		39	0.418532	1.57767	0.00330033	0.0342783	1	8912	tags=41%, list=16%, signal=49%
GOBP_NEGATIVE_REGULATION_OF_BIOMINERALIZATION	GOBP_NEGATIVE_REGULATION_OF_BIOMINERALIZATION		30	0.438987	1.5776	0.0176471	0.0342756	1	4887	tags=33%, list=9%, signal=36%
GOBP_REGULATION_OF_DNA_BINDING_TRANSCRIPTION_FACTOR_ACTIVITY	GOBP_REGULATION_OF_DNA_BINDING_TRANSCRIPTION_FACTOR_ACTIVITY		444	0.286098	1.57749	0	0.0342695	1	9091	tags=28%, list=16%, signal=33%
GOBP_CELLULAR_PIGMENTATION	GOBP_CELLULAR_PIGMENTATION		53	0.389564	1.57654	0.0127389	0.0345057	1	9536	tags=34%, list=17%, signal=41%
GOBP_NEGATIVE_REGULATION_OF_MAP_KINASE_ACTIVITY	GOBP_NEGATIVE_REGULATION_OF_MAP_KINASE_ACTIVITY		59	0.384479	1.57649	0.0142349	0.0344869	1	5314	tags=27%, list=9%, signal=30%
GOBP_WATER_SOLUBLE_VITAMIN_METABOLIC_PROCESS	GOBP_WATER_SOLUBLE_VITAMIN_METABOLIC_PROCESS		64	0.373405	1.57645	0.00363636	0.0344718	1	7736	tags=36%, list=14%, signal=42%
GOBP_LATE_ENDOSOME_TO_VACUOLE_TRANSPORT	GOBP_LATE_ENDOSOME_TO_VACUOLE_TRANSPORT		26	0.463352	1.57636	0.0236487	0.0344653	1	1986	tags=15%, list=4%, signal=16%
GOBP_REGULATION_OF_T_HELPER_1_TYPE_IMMUNE_RESPONSE	GOBP_REGULATION_OF_T_HELPER_1_TYPE_IMMUNE_RESPONSE		29	0.451498	1.57629	0.0316456	0.0344574	1	4171	tags=28%, list=7%, signal=30%
GOBP_NITRIC_OXIDE_SYNTHASE_BIOSYNTHETIC_PROCESS	GOBP_NITRIC_OXIDE_SYNTHASE_BIOSYNTHETIC_PROCESS		21	0.47912	1.5762	0.027248	0.0344547	1	501	tags=19%, list=1%, signal=19%
GOBP_POSITIVE_REGULATION_OF_ERBB_SIGNALING_PATHWAY	GOBP_POSITIVE_REGULATION_OF_ERBB_SIGNALING_PATHWAY		37	0.422884	1.57614	0.0197368	0.0344449	1	7111	tags=30%, list=13%, signal=34%
GOBP_POSITIVE_REGULATION_OF_PROTEIN_IMPORT	GOBP_POSITIVE_REGULATION_OF_PROTEIN_IMPORT		42	0.413852	1.57597	0.00931677	0.0344541	1	6510	tags=33%, list=12%, signal=38%
GOBP_POSITIVE_REGULATION_OF_DENDRITIC_SPINE_DEVELOPMENT	GOBP_POSITIVE_REGULATION_OF_DENDRITIC_SPINE_DEVELOPMENT		36	0.417915	1.57559	0.0168919	0.034521	1	7205	tags=36%, list=13%, signal=41%
GOBP_POSITIVE_REGULATION_OF_DEFENSE_RESPONSE_TO_VIRUS_BY_HOST	GOBP_POSITIVE_REGULATION_OF_DEFENSE_RESPONSE_TO_VIRUS_BY_HOST		31	0.443635	1.57445	0.0224359	0.0347783	1	6658	tags=35%, list=12%, signal=40%
GOBP_REGULATION_OF_CYSTEINE_TYPE_ENDOPEPTIDASE_ACTIVITY	GOBP_REGULATION_OF_CYSTEINE_TYPE_ENDOPEPTIDASE_ACTIVITY		229	0.311826	1.574	0	0.0348516	1	9015	tags=30%, list=16%, signal=35%
GOBP_BONE_CELL_DEVELOPMENT	GOBP_BONE_CELL_DEVELOPMENT		35	0.431022	1.57391	0.0257143	0.0348414	1	5097	tags=31%, list=9%, signal=35%
GOBP_PHOSPHOLIPID_TRANSPORT	GOBP_PHOSPHOLIPID_TRANSPORT		102	0.33969	1.57346	0	0.0349481	1	7786	tags=34%, list=14%, signal=40%
GOBP_NEGATIVE_REGULATION_OF_TOLL_LIKE_RECEPTOR_SIGNALING_PATHWAY	GOBP_NEGATIVE_REGULATION_OF_TOLL_LIKE_RECEPTOR_SIGNALING_PATHWAY		38	0.432294	1.57342	0.0160772	0.0349312	1	13412	tags=55%, list=24%, signal=72%
GOBP_STRESS_GRANULE_ASSEMBLY	GOBP_STRESS_GRANULE_ASSEMBLY		27	0.471004	1.57302	0.0221519	0.0350148	1	6328	tags=30%, list=11%, signal=33%
GOBP_REGULATION_OF_RHO_PROTEIN_SIGNAL_TRANSDUCTION	GOBP_REGULATION_OF_RHO_PROTEIN_SIGNAL_TRANSDUCTION		87	0.34573	1.56973	0.00442478	0.0357849	1	15021	tags=47%, list=27%, signal=64%
GOBP_REGULATION_OF_PROTEIN_AUTOPHOSPHORYLATION	GOBP_REGULATION_OF_PROTEIN_AUTOPHOSPHORYLATION		42	0.40472	1.56972	0.00657895	0.0357637	1	6179	tags=31%, list=11%, signal=35%
GOBP_NEGATIVE_REGULATION_OF_OXIDATIVE_STRESS_INDUCED_CELL_DEATH	GOBP_NEGATIVE_REGULATION_OF_OXIDATIVE_STRESS_INDUCED_CELL_DEATH		46	0.407561	1.5694	0.0140845	0.0358153	1	9309	tags=39%, list=16%, signal=47%
GOBP_INTRACELLULAR_ESTROGEN_RECEPTOR_SIGNALING_PATHWAY	GOBP_INTRACELLULAR_ESTROGEN_RECEPTOR_SIGNALING_PATHWAY		54	0.380282	1.56903	0.0100334	0.0358756	1	8878	tags=37%, list=16%, signal=44%
GOBP_POSITIVE_REGULATION_OF_MONONUCLEAR_CELL_MIGRATION	GOBP_POSITIVE_REGULATION_OF_MONONUCLEAR_CELL_MIGRATION		66	0.372569	1.56846	0.00816326	0.0360203	1	8902	tags=38%, list=16%, signal=45%
GOBP_REGULATION_OF_MITOCHONDRIAL_OUTER_MEMBRANE_PERMEABILIZATION_INVOLVED_IN_APOPTOTIC_SIGNALING_PATHWAY	GOBP_REGULATION_OF_MITOCHONDRIAL_OUTER_MEMBRANE_PERMEABILIZATION_INVOLVED_IN_APOPTOTIC_SIGNALING_PATHWAY		21	0.481926	1.5682	0.0314286	0.0360564	1	10663	tags=48%, list=19%, signal=59%
GOBP_POSITIVE_REGULATION_OF_CELL_SUBSTRATE_ADHESION	GOBP_POSITIVE_REGULATION_OF_CELL_SUBSTRATE_ADHESION		121	0.337131	1.56776	0	0.0361443	1	8290	tags=31%, list=15%, signal=36%
GOBP_ACTIVATION_OF_PROTEIN_KINASE_ACTIVITY	GOBP_ACTIVATION_OF_PROTEIN_KINASE_ACTIVITY		139	0.327594	1.56748	0	0.0361832	1	8406	tags=33%, list=15%, signal=39%
GOBP_POSITIVE_REGULATION_OF_KINASE_ACTIVITY	GOBP_POSITIVE_REGULATION_OF_KINASE_ACTIVITY		473	0.283268	1.56737	0	0.0361895	1	8912	tags=29%, list=16%, signal=35%
GOBP_SKELETAL_MUSCLE_CELL_PROLIFERATION	GOBP_SKELETAL_MUSCLE_CELL_PROLIFERATION		15	0.536675	1.56531	0.0424929	0.0366936	1	6890	tags=40%, list=12%, signal=46%
GOBP_NUCLEOBASE_CONTAINING_SMALL_MOLECULE_BIOSYNTHETIC_PROCESS	GOBP_NUCLEOBASE_CONTAINING_SMALL_MOLECULE_BIOSYNTHETIC_PROCESS		15	0.52935	1.5649	0.0310881	0.0367935	1	2226	tags=33%, list=4%, signal=35%
GOBP_POSITIVE_REGULATION_OF_MYELOID_LEUKOCYTE_CYTOKINE_PRODUCTION_INVOLVED_IN_IMMUNE_RESPONSE	GOBP_POSITIVE_REGULATION_OF_MYELOID_LEUKOCYTE_CYTOKINE_PRODUCTION_INVOLVED_IN_IMMUNE_RESPONSE		23	0.468362	1.5649	0.0282486	0.0367667	1	6573	tags=39%, list=12%, signal=44%
GOBP_IRON_SULFUR_CLUSTER_ASSEMBLY	GOBP_IRON_SULFUR_CLUSTER_ASSEMBLY		26	0.463408	1.56402	0.0292398	0.036981	1	12787	tags=46%, list=23%, signal=60%
GOBP_ACTIN_FILAMENT_SEVERING	GOBP_ACTIN_FILAMENT_SEVERING		16	0.528758	1.56379	0.030303	0.0370243	1	5312	tags=38%, list=9%, signal=41%
GOBP_TOLL_LIKE_RECEPTOR_3_SIGNALING_PATHWAY	GOBP_TOLL_LIKE_RECEPTOR_3_SIGNALING_PATHWAY		20	0.492273	1.56313	0.0324484	0.0371791	1	10383	tags=40%, list=18%, signal=49%
GOBP_POSITIVE_REGULATION_OF_PEPTIDYL_LYSINE_ACETYLATION	GOBP_POSITIVE_REGULATION_OF_PEPTIDYL_LYSINE_ACETYLATION		37	0.419773	1.56276	0.0199336	0.037229	1	4408	tags=24%, list=8%, signal=26%
GOBP_PIGMENT_CELL_DIFFERENTIATION	GOBP_PIGMENT_CELL_DIFFERENTIATION		36	0.423531	1.56272	0.0125	0.0372156	1	9536	tags=36%, list=17%, signal=43%
GOBP_NUCLEOSOME_MOBILIZATION	GOBP_NUCLEOSOME_MOBILIZATION		21	0.481263	1.55902	0.0293255	0.0381251	1	7125	tags=48%, list=13%, signal=54%
GOBP_POSITIVE_REGULATION_OF_OSTEOCLAST_DIFFERENTIATION	GOBP_POSITIVE_REGULATION_OF_OSTEOCLAST_DIFFERENTIATION		24	0.461553	1.55874	0.0321637	0.0381741	1	6814	tags=29%, list=12%, signal=33%
GOBP_ASYMMETRIC_CELL_DIVISION	GOBP_ASYMMETRIC_CELL_DIVISION		18	0.50937	1.55807	0.032967	0.038288	1	5395	tags=28%, list=10%, signal=31%
GOBP_GLUTAMINE_FAMILY_AMINO_ACID_METABOLIC_PROCESS	GOBP_GLUTAMINE_FAMILY_AMINO_ACID_METABOLIC_PROCESS		77	0.358536	1.55773	0.00414938	0.0383437	1	8948	tags=30%, list=16%, signal=35%
GOBP_SYNAPTIC_VESICLE_PRIMING	GOBP_SYNAPTIC_VESICLE_PRIMING		19	0.500619	1.55655	0.0276243	0.0386454	1	10823	tags=47%, list=19%, signal=59%
GOBP_RETROGRADE_AXONAL_TRANSPORT	GOBP_RETROGRADE_AXONAL_TRANSPORT		21	0.476546	1.55517	0.0350877	0.0389977	1	5439	tags=33%, list=10%, signal=37%
GOBP_PLACENTA_DEVELOPMENT	GOBP_PLACENTA_DEVELOPMENT		148	0.317684	1.55503	0	0.0390136	1	9171	tags=30%, list=16%, signal=36%
GOBP_NEGATIVE_REGULATION_OF_DNA_BINDING_TRANSCRIPTION_FACTOR_ACTIVITY	GOBP_NEGATIVE_REGULATION_OF_DNA_BINDING_TRANSCRIPTION_FACTOR_ACTIVITY		186	0.312327	1.55488	0	0.0390297	1	9081	tags=30%, list=16%, signal=35%
GOBP_RHYTHMIC_PROCESS	GOBP_RHYTHMIC_PROCESS		298	0.292081	1.55463	0	0.0390629	1	7045	tags=26%, list=12%, signal=30%
GOBP_HISTONE_H3_K9_ACETYLATION	GOBP_HISTONE_H3_K9_ACETYLATION		16	0.527288	1.55457	0.0403226	0.0390432	1	6474	tags=50%, list=11%, signal=56%
GOBP_CYTOCHROME_COMPLEX_ASSEMBLY	GOBP_CYTOCHROME_COMPLEX_ASSEMBLY		35	0.424889	1.55444	0.0155763	0.0390626	1	1932	tags=20%, list=3%, signal=21%
GOBP_VENTRICULAR_SYSTEM_DEVELOPMENT	GOBP_VENTRICULAR_SYSTEM_DEVELOPMENT		29	0.448708	1.55363	0.0181818	0.039255	1	6657	tags=38%, list=12%, signal=43%
GOBP_REGENERATION	GOBP_REGENERATION		187	0.315574	1.55292	0	0.03942	1	7070	tags=28%, list=13%, signal=32%
GOBP_NEGATIVE_REGULATION_OF_RNA_SPLICING	GOBP_NEGATIVE_REGULATION_OF_RNA_SPLICING		25	0.464222	1.55195	0.0298507	0.0396891	1	18834	tags=60%, list=33%, signal=90%
GOBP_CELL_PROLIFERATION_IN_FOREBRAIN	GOBP_CELL_PROLIFERATION_IN_FOREBRAIN		23	0.484277	1.55194	0.0358209	0.0396656	1	12167	tags=57%, list=22%, signal=72%
GOBP_COLLAGEN_CATABOLIC_PROCESS	GOBP_COLLAGEN_CATABOLIC_PROCESS		42	0.405147	1.55057	0.0267559	0.0399972	1	7834	tags=33%, list=14%, signal=39%
GOBP_ENDOSOME_TO_LYSOSOME_TRANSPORT	GOBP_ENDOSOME_TO_LYSOSOME_TRANSPORT		61	0.38327	1.54972	0.0108303	0.0401971	1	7931	tags=30%, list=14%, signal=34%
GOBP_ATP_TRANSPORT	GOBP_ATP_TRANSPORT		16	0.511232	1.54828	0.0258398	0.0405855	1	4756	tags=31%, list=8%, signal=34%
GOBP_POSITIVE_REGULATION_OF_ACTIN_NUCLEATION	GOBP_POSITIVE_REGULATION_OF_ACTIN_NUCLEATION		16	0.522475	1.54819	0.0274725	0.04058	1	9600	tags=63%, list=17%, signal=75%
GOBP_MEMBRANE_PROTEIN_ECTODOMAIN_PROTEOLYSIS	GOBP_MEMBRANE_PROTEIN_ECTODOMAIN_PROTEOLYSIS		47	0.404377	1.54806	0.0136054	0.0405916	1	8236	tags=36%, list=15%, signal=42%
GOBP_RESPONSE_TO_INTERLEUKIN_1	GOBP_RESPONSE_TO_INTERLEUKIN_1		135	0.327688	1.54715	0	0.0408526	1	8657	tags=27%, list=15%, signal=32%
GOBP_POSITIVE_REGULATION_OF_BONE_RESORPTION	GOBP_POSITIVE_REGULATION_OF_BONE_RESORPTION		16	0.529019	1.54678	0.0517711	0.0409295	1	7732	tags=44%, list=14%, signal=51%
GOBP_REGULATION_OF_MUSCLE_CELL_DIFFERENTIATION	GOBP_REGULATION_OF_MUSCLE_CELL_DIFFERENTIATION		147	0.323004	1.54667	0	0.0409337	1	7179	tags=27%, list=13%, signal=31%
GOBP_REGULATION_OF_SUPRAMOLECULAR_FIBER_ORGANIZATION	GOBP_REGULATION_OF_SUPRAMOLECULAR_FIBER_ORGANIZATION		365	0.287397	1.54541	0	0.0412622	1	10090	tags=33%, list=18%, signal=40%
GOBP_CELL_SUBSTRATE_JUNCTION_ORGANIZATION	GOBP_CELL_SUBSTRATE_JUNCTION_ORGANIZATION		98	0.341655	1.54515	0	0.0413045	1	10090	tags=38%, list=18%, signal=46%
GOBP_NEGATIVE_REGULATION_OF_EXTRINSIC_APOPTOTIC_SIGNALING_PATHWAY	GOBP_NEGATIVE_REGULATION_OF_EXTRINSIC_APOPTOTIC_SIGNALING_PATHWAY		97	0.345395	1.54498	0.00884956	0.0413323	1	13251	tags=41%, list=23%, signal=54%
GOBP_STRESS_ACTIVATED_PROTEIN_KINASE_SIGNALING_CASCADE	GOBP_STRESS_ACTIVATED_PROTEIN_KINASE_SIGNALING_CASCADE		250	0.296054	1.54452	0	0.0414369	1	8875	tags=26%, list=16%, signal=31%
GOBP_REGULATION_OF_ENDOCYTOSIS	GOBP_REGULATION_OF_ENDOCYTOSIS		208	0.306487	1.54439	0	0.0414358	1	7931	tags=28%, list=14%, signal=33%
GOBP_REGULATION_OF_T_HELPER_17_CELL_DIFFERENTIATION	GOBP_REGULATION_OF_T_HELPER_17_CELL_DIFFERENTIATION		17	0.509097	1.54359	0.0383481	0.0416628	1	6927	tags=35%, list=12%, signal=40%
GOBP_MEMBRANE_PROTEIN_PROTEOLYSIS	GOBP_MEMBRANE_PROTEIN_PROTEOLYSIS		58	0.37873	1.54312	0.0135135	0.0417915	1	7235	tags=33%, list=13%, signal=38%
GOBP_TROPHOBLAST_GIANT_CELL_DIFFERENTIATION	GOBP_TROPHOBLAST_GIANT_CELL_DIFFERENTIATION		15	0.527354	1.54273	0.0352304	0.0418725	1	2492	tags=33%, list=4%, signal=35%
GOBP_REGULATION_OF_RAC_PROTEIN_SIGNAL_TRANSDUCTION	GOBP_REGULATION_OF_RAC_PROTEIN_SIGNAL_TRANSDUCTION		21	0.485021	1.54237	0.0277008	0.0419514	1	1276	tags=24%, list=2%, signal=24%
GOBP_POSITIVE_REGULATION_OF_STRESS_FIBER_ASSEMBLY	GOBP_POSITIVE_REGULATION_OF_STRESS_FIBER_ASSEMBLY		51	0.391433	1.542	0.0228137	0.0420162	1	8097	tags=35%, list=14%, signal=41%
GOBP_REGULATION_OF_MEMBRANE_PERMEABILITY	GOBP_REGULATION_OF_MEMBRANE_PERMEABILITY		69	0.365442	1.54196	0.00732601	0.0420032	1	9627	tags=36%, list=17%, signal=44%
GOBP_NUCLEOSIDE_BISPHOSPHATE_METABOLIC_PROCESS	GOBP_NUCLEOSIDE_BISPHOSPHATE_METABOLIC_PROCESS		124	0.326951	1.54165	0.005291	0.0420614	1	9986	tags=37%, list=18%, signal=45%
GOBP_TRANSLATIONAL_TERMINATION	GOBP_TRANSLATIONAL_TERMINATION		17	0.513797	1.54164	0.0427807	0.042035	1	6509	tags=53%, list=12%, signal=60%
GOBP_CELL_MATRIX_ADHESION	GOBP_CELL_MATRIX_ADHESION		231	0.302915	1.54152	0	0.0420151	1	8097	tags=28%, list=14%, signal=33%
GOBP_RESPONSE_TO_PEPTIDE	GOBP_RESPONSE_TO_PEPTIDE		491	0.279931	1.53986	0	0.0424299	1	7645	tags=24%, list=14%, signal=28%
GOBP_CYTOPLASMIC_PATTERN_RECOGNITION_RECEPTOR_SIGNALING_PATHWAY_IN_RESPONSE_TO_VIRUS	GOBP_CYTOPLASMIC_PATTERN_RECOGNITION_RECEPTOR_SIGNALING_PATHWAY_IN_RESPONSE_TO_VIRUS		35	0.413041	1.53858	0.00634921	0.0427563	1	7345	tags=37%, list=13%, signal=43%
GOBP_NEGATIVE_REGULATION_OF_ALPHA_BETA_T_CELL_ACTIVATION	GOBP_NEGATIVE_REGULATION_OF_ALPHA_BETA_T_CELL_ACTIVATION		42	0.395103	1.53856	0.00724638	0.0427345	1	4682	tags=24%, list=8%, signal=26%
GOBP_RESPONSE_TO_STEROID_HORMONE	GOBP_RESPONSE_TO_STEROID_HORMONE		330	0.283911	1.53814	0	0.0428224	1	8902	tags=29%, list=16%, signal=34%
GOBP_EXOCYTIC_PROCESS	GOBP_EXOCYTIC_PROCESS		75	0.354647	1.53793	0.00775194	0.0428487	1	8860	tags=36%, list=16%, signal=43%
GOBP_ORGANELLE_MEMBRANE_FUSION	GOBP_ORGANELLE_MEMBRANE_FUSION		108	0.326429	1.53788	0	0.0428335	1	8781	tags=32%, list=16%, signal=38%
GOBP_ACTIN_POLYMERIZATION_OR_DEPOLYMERIZATION	GOBP_ACTIN_POLYMERIZATION_OR_DEPOLYMERIZATION		191	0.305671	1.53672	0	0.0431161	1	10087	tags=34%, list=18%, signal=41%
GOBP_TAIL_ANCHORED_MEMBRANE_PROTEIN_INSERTION_INTO_ER_MEMBRANE	GOBP_TAIL_ANCHORED_MEMBRANE_PROTEIN_INSERTION_INTO_ER_MEMBRANE		17	0.505279	1.53566	0.0286458	0.0434179	1	14594	tags=53%, list=26%, signal=71%
GOBP_PROTEIN_LOCALIZATION_TO_GOLGI_APPARATUS	GOBP_PROTEIN_LOCALIZATION_TO_GOLGI_APPARATUS		29	0.435584	1.53558	0.0276923	0.0434072	1	5655	tags=31%, list=10%, signal=34%
GOBP_POSITIVE_REGULATION_OF_EXCITATORY_POSTSYNAPTIC_POTENTIAL	GOBP_POSITIVE_REGULATION_OF_EXCITATORY_POSTSYNAPTIC_POTENTIAL		25	0.452713	1.5344	0.0304878	0.0436976	1	6405	tags=32%, list=11%, signal=36%
GOBP_INTERLEUKIN_12_PRODUCTION	GOBP_INTERLEUKIN_12_PRODUCTION		62	0.372509	1.53376	0.00743494	0.0438552	1	8807	tags=32%, list=16%, signal=38%
GOBP_REGULATION_OF_PEPTIDYL_TYROSINE_PHOSPHORYLATION	GOBP_REGULATION_OF_PEPTIDYL_TYROSINE_PHOSPHORYLATION		257	0.29178	1.53355	0	0.043894	1	8232	tags=25%, list=15%, signal=29%
GOBP_NEGATIVE_REGULATION_OF_CALCINEURIN_MEDIATED_SIGNALING	GOBP_NEGATIVE_REGULATION_OF_CALCINEURIN_MEDIATED_SIGNALING		15	0.520315	1.53327	0.0566038	0.0439523	1	3300	tags=27%, list=6%, signal=28%
GOBP_ENTRY_INTO_HOST	GOBP_ENTRY_INTO_HOST		154	0.318599	1.53271	0	0.0440721	1	9776	tags=34%, list=17%, signal=41%
GOBP_TYROSINE_PHOSPHORYLATION_OF_STAT_PROTEIN	GOBP_TYROSINE_PHOSPHORYLATION_OF_STAT_PROTEIN		84	0.339425	1.53238	0	0.0441518	1	7359	tags=24%, list=13%, signal=27%
GOBP_T_HELPER_CELL_LINEAGE_COMMITMENT	GOBP_T_HELPER_CELL_LINEAGE_COMMITMENT		17	0.504208	1.53178	0.0408163	0.0442812	1	6927	tags=35%, list=12%, signal=40%
GOBP_NEUTROPHIL_CHEMOTAXIS	GOBP_NEUTROPHIL_CHEMOTAXIS		102	0.336541	1.5317	0.00473934	0.0442814	1	9028	tags=34%, list=16%, signal=41%
GOBP_NEGATIVE_REGULATION_OF_PROTEIN_LOCALIZATION	GOBP_NEGATIVE_REGULATION_OF_PROTEIN_LOCALIZATION		195	0.305785	1.53147	0	0.0443076	1	8021	tags=27%, list=14%, signal=31%
GOBP_DEVELOPMENTAL_PIGMENTATION	GOBP_DEVELOPMENTAL_PIGMENTATION		47	0.396104	1.53145	0.0125392	0.0442831	1	9536	tags=32%, list=17%, signal=38%
GOBP_BRAIN_MORPHOGENESIS	GOBP_BRAIN_MORPHOGENESIS		36	0.411892	1.53128	0.0244648	0.0442932	1	5889	tags=33%, list=10%, signal=37%
GOBP_RECEPTOR_SIGNALING_PATHWAY_VIA_STAT	GOBP_RECEPTOR_SIGNALING_PATHWAY_VIA_STAT		182	0.313335	1.53117	0	0.0443049	1	6989	tags=22%, list=12%, signal=25%
GOBP_NEGATIVE_REGULATION_OF_MRNA_CATABOLIC_PROCESS	GOBP_NEGATIVE_REGULATION_OF_MRNA_CATABOLIC_PROCESS		66	0.360535	1.53108	0.0158103	0.0442987	1	15360	tags=45%, list=27%, signal=62%
GOBP_NEGATIVE_REGULATION_OF_LYMPHOCYTE_APOPTOTIC_PROCESS	GOBP_NEGATIVE_REGULATION_OF_LYMPHOCYTE_APOPTOTIC_PROCESS		33	0.42133	1.53097	0.0253968	0.0443023	1	5366	tags=33%, list=9%, signal=37%
GOBP_NEGATIVE_REGULATION_OF_INTERLEUKIN_10_PRODUCTION	GOBP_NEGATIVE_REGULATION_OF_INTERLEUKIN_10_PRODUCTION		22	0.466445	1.52896	0.0568862	0.0448891	1	3304	tags=32%, list=6%, signal=34%
GOBP_REGULATION_OF_MACROPHAGE_ACTIVATION	GOBP_REGULATION_OF_MACROPHAGE_ACTIVATION		61	0.368111	1.52775	0.0149254	0.0452186	1	4290	tags=23%, list=8%, signal=25%
GOBP_NEGATIVE_REGULATION_OF_ALPHA_BETA_T_CELL_DIFFERENTIATION	GOBP_NEGATIVE_REGULATION_OF_ALPHA_BETA_T_CELL_DIFFERENTIATION		25	0.435761	1.52763	0.0267857	0.0452197	1	11832	tags=36%, list=21%, signal=46%
GOBP_POSITIVE_REGULATION_OF_PROTEIN_TARGETING_TO_MEMBRANE	GOBP_POSITIVE_REGULATION_OF_PROTEIN_TARGETING_TO_MEMBRANE		28	0.452141	1.52674	0.0268456	0.0454599	1	5220	tags=29%, list=9%, signal=31%
GOBP_THIOESTER_BIOSYNTHETIC_PROCESS	GOBP_THIOESTER_BIOSYNTHETIC_PROCESS		45	0.392407	1.52544	0.0204082	0.045826	1	10586	tags=42%, list=19%, signal=52%
GOBP_RESPONSE_TO_ESTROGEN	GOBP_RESPONSE_TO_ESTROGEN		68	0.354805	1.52543	0	0.0457959	1	6804	tags=25%, list=12%, signal=28%
GOBP_REGULATION_OF_UNSATURATED_FATTY_ACID_BIOSYNTHETIC_PROCESS	GOBP_REGULATION_OF_UNSATURATED_FATTY_ACID_BIOSYNTHETIC_PROCESS		15	0.523308	1.52524	0.0537084	0.0458149	1	5183	tags=33%, list=9%, signal=37%
GOBP_POSITIVE_REGULATION_OF_MUSCLE_CELL_DIFFERENTIATION	GOBP_POSITIVE_REGULATION_OF_MUSCLE_CELL_DIFFERENTIATION		69	0.367756	1.52263	0.00398406	0.0466565	1	8732	tags=33%, list=15%, signal=39%
GOBP_T_HELPER_17_CELL_DIFFERENTIATION	GOBP_T_HELPER_17_CELL_DIFFERENTIATION		27	0.445078	1.52254	0.0168539	0.0466505	1	4397	tags=26%, list=8%, signal=28%
GOBP_CELLULAR_CARBOHYDRATE_METABOLIC_PROCESS	GOBP_CELLULAR_CARBOHYDRATE_METABOLIC_PROCESS		285	0.285769	1.5223	0	0.0466847	1	7305	tags=24%, list=13%, signal=27%
GOBP_SCHWANN_CELL_DIFFERENTIATION	GOBP_SCHWANN_CELL_DIFFERENTIATION		36	0.416363	1.521	0.0214067	0.0470532	1	6327	tags=33%, list=11%, signal=38%
GOBP_REGULATION_OF_TRANSCRIPTION_REGULATORY_REGION_DNA_BINDING	GOBP_REGULATION_OF_TRANSCRIPTION_REGULATORY_REGION_DNA_BINDING		52	0.373864	1.52084	0.0234114	0.0470711	1	8275	tags=31%, list=15%, signal=36%
GOBP_MATERNAL_PROCESS_INVOLVED_IN_FEMALE_PREGNANCY	GOBP_MATERNAL_PROCESS_INVOLVED_IN_FEMALE_PREGNANCY		58	0.364777	1.52074	0.0148699	0.0470793	1	6245	tags=31%, list=11%, signal=35%
GOBP_REGULATION_OF_OXIDATIVE_PHOSPHORYLATION	GOBP_REGULATION_OF_OXIDATIVE_PHOSPHORYLATION		24	0.448991	1.52051	0.015528	0.0471231	1	4184	tags=25%, list=7%, signal=27%
GOBP_POSITIVE_REGULATION_OF_CYCLIN_DEPENDENT_PROTEIN_KINASE_ACTIVITY	GOBP_POSITIVE_REGULATION_OF_CYCLIN_DEPENDENT_PROTEIN_KINASE_ACTIVITY		35	0.411195	1.52015	0.0191083	0.0472087	1	9750	tags=40%, list=17%, signal=48%
GOBP_POSITIVE_REGULATION_OF_P38MAPK_CASCADE	GOBP_POSITIVE_REGULATION_OF_P38MAPK_CASCADE		32	0.419719	1.51901	0.0165016	0.0475422	1	7866	tags=28%, list=14%, signal=33%
GOBP_REGULATION_OF_ACTIN_FILAMENT_BUNDLE_ASSEMBLY	GOBP_REGULATION_OF_ACTIN_FILAMENT_BUNDLE_ASSEMBLY		103	0.329379	1.51888	0.00434783	0.0475595	1	8722	tags=37%, list=15%, signal=44%
GOBP_INTRA_GOLGI_VESICLE_MEDIATED_TRANSPORT	GOBP_INTRA_GOLGI_VESICLE_MEDIATED_TRANSPORT		34	0.417962	1.51884	0.034375	0.0475333	1	11326	tags=41%, list=20%, signal=51%
GOBP_MYELIN_MAINTENANCE	GOBP_MYELIN_MAINTENANCE		17	0.508539	1.51879	0.0621469	0.0475054	1	8954	tags=53%, list=16%, signal=63%
GOBP_COPPER_ION_HOMEOSTASIS	GOBP_COPPER_ION_HOMEOSTASIS		18	0.501404	1.51812	0.0465116	0.0476978	1	14710	tags=56%, list=26%, signal=75%
GOBP_POSITIVE_REGULATION_OF_MITOCHONDRIAL_TRANSLATION	GOBP_POSITIVE_REGULATION_OF_MITOCHONDRIAL_TRANSLATION		15	0.518876	1.51734	0.0503778	0.0479176	1	13679	tags=73%, list=24%, signal=97%
GOBP_POSITIVE_REGULATION_OF_INTERLEUKIN_1_PRODUCTION	GOBP_POSITIVE_REGULATION_OF_INTERLEUKIN_1_PRODUCTION		72	0.353107	1.51731	0.00793651	0.0478896	1	10862	tags=36%, list=19%, signal=45%
GOBP_NIK_NF_KAPPAB_SIGNALING	GOBP_NIK_NF_KAPPAB_SIGNALING		140	0.319143	1.51723	0	0.047881	1	9493	tags=30%, list=17%, signal=36%
GOBP_NUCLEOSIDE_METABOLIC_PROCESS	GOBP_NUCLEOSIDE_METABOLIC_PROCESS		62	0.366919	1.51645	0.0198413	0.048086	1	12880	tags=44%, list=23%, signal=56%
GOBP_MACROPHAGE_ACTIVATION_INVOLVED_IN_IMMUNE_RESPONSE	GOBP_MACROPHAGE_ACTIVATION_INVOLVED_IN_IMMUNE_RESPONSE		18	0.494299	1.51573	0.0434783	0.0482726	1	6652	tags=39%, list=12%, signal=44%
GOBP_REGULATION_OF_ACTIN_FILAMENT_BASED_PROCESS	GOBP_REGULATION_OF_ACTIN_FILAMENT_BASED_PROCESS		384	0.285326	1.51529	0	0.0483803	1	10090	tags=33%, list=18%, signal=39%
GOBP_PROTEIN_INSERTION_INTO_ER_MEMBRANE	GOBP_PROTEIN_INSERTION_INTO_ER_MEMBRANE		23	0.446574	1.51459	0.032641	0.0485469	1	15189	tags=52%, list=27%, signal=71%
GOBP_NEGATIVE_REGULATION_OF_RESPONSE_TO_ENDOPLASMIC_RETICULUM_STRESS	GOBP_NEGATIVE_REGULATION_OF_RESPONSE_TO_ENDOPLASMIC_RETICULUM_STRESS		44	0.38632	1.51303	0.00361011	0.0490057	1	12973	tags=48%, list=23%, signal=62%
GOBP_REGULATION_OF_MYELOID_CELL_APOPTOTIC_PROCESS	GOBP_REGULATION_OF_MYELOID_CELL_APOPTOTIC_PROCESS		27	0.440945	1.51291	0.0238806	0.0490044	1	13301	tags=52%, list=24%, signal=68%
GOBP_DNA_DAMAGE_RESPONSE_SIGNAL_TRANSDUCTION_RESULTING_IN_TRANSCRIPTION	GOBP_DNA_DAMAGE_RESPONSE_SIGNAL_TRANSDUCTION_RESULTING_IN_TRANSCRIPTION		18	0.490849	1.51194	0.0566572	0.049307	1	9627	tags=56%, list=17%, signal=67%
GOBP_POST_EMBRYONIC_DEVELOPMENT	GOBP_POST_EMBRYONIC_DEVELOPMENT		86	0.344326	1.51189	0.00421941	0.0492862	1	6572	tags=26%, list=12%, signal=29%
GOBP_AMYLOID_BETA_CLEARANCE	GOBP_AMYLOID_BETA_CLEARANCE		37	0.417982	1.51188	0.0357143	0.0492573	1	7154	tags=35%, list=13%, signal=40%
GOBP_VESICLE_MEDIATED_TRANSPORT_BETWEEN_ENDOSOMAL_COMPARTMENTS	GOBP_VESICLE_MEDIATED_TRANSPORT_BETWEEN_ENDOSOMAL_COMPARTMENTS		44	0.393609	1.51175	0.0243902	0.0492718	1	9156	tags=39%, list=16%, signal=46%
GOBP_POSITIVE_REGULATION_OF_I_KAPPAB_KINASE_NF_KAPPAB_SIGNALING	GOBP_POSITIVE_REGULATION_OF_I_KAPPAB_KINASE_NF_KAPPAB_SIGNALING		187	0.303392	1.51123	0.00657895	0.049423	1	9837	tags=33%, list=17%, signal=40%
GOBP_COLLAGEN_METABOLIC_PROCESS	GOBP_COLLAGEN_METABOLIC_PROCESS		97	0.336118	1.51062	0.00462963	0.0496019	1	8672	tags=32%, list=15%, signal=38%
GOBP_NEGATIVE_REGULATION_OF_EXTRINSIC_APOPTOTIC_SIGNALING_PATHWAY_VIA_DEATH_DOMAIN_RECEPTORS	GOBP_NEGATIVE_REGULATION_OF_EXTRINSIC_APOPTOTIC_SIGNALING_PATHWAY_VIA_DEATH_DOMAIN_RECEPTORS		31	0.42944	1.50959	0.0394737	0.0499206	1	12498	tags=48%, list=22%, signal=62%
GOBP_INTEGRIN_MEDIATED_SIGNALING_PATHWAY	GOBP_INTEGRIN_MEDIATED_SIGNALING_PATHWAY		107	0.328119	1.50864	0.00436681	0.0502143	1	8847	tags=34%, list=16%, signal=40%
GOBP_REGULATION_OF_STRESS_ACTIVATED_PROTEIN_KINASE_SIGNALING_CASCADE	GOBP_REGULATION_OF_STRESS_ACTIVATED_PROTEIN_KINASE_SIGNALING_CASCADE		201	0.302106	1.5086	0	0.0501962	1	6510	tags=22%, list=12%, signal=25%
GOBP_NEURAL_TUBE_DEVELOPMENT	GOBP_NEURAL_TUBE_DEVELOPMENT		154	0.307776	1.50787	0	0.0504294	1	7645	tags=32%, list=14%, signal=37%
GOBP_RIBONUCLEOSIDE_TRIPHOSPHATE_METABOLIC_PROCESS	GOBP_RIBONUCLEOSIDE_TRIPHOSPHATE_METABOLIC_PROCESS		87	0.340523	1.50742	0	0.0505359	1	11757	tags=37%, list=21%, signal=46%
GOBP_MYOTUBE_DIFFERENTIATION	GOBP_MYOTUBE_DIFFERENTIATION		123	0.321648	1.50682	0	0.0506918	1	9481	tags=29%, list=17%, signal=35%
GOBP_IRON_ION_HOMEOSTASIS	GOBP_IRON_ION_HOMEOSTASIS		85	0.342234	1.50677	0.00803213	0.0506735	1	11289	tags=32%, list=20%, signal=40%
GOBP_PYRIMIDINE_NUCLEOSIDE_TRIPHOSPHATE_METABOLIC_PROCESS	GOBP_PYRIMIDINE_NUCLEOSIDE_TRIPHOSPHATE_METABOLIC_PROCESS		24	0.442392	1.50528	0.0350877	0.0510954	1	10631	tags=42%, list=19%, signal=51%
GOBP_RESPONSE_TO_ANTIBIOTIC	GOBP_RESPONSE_TO_ANTIBIOTIC		46	0.391114	1.50514	0.02589	0.0510925	1	9752	tags=39%, list=17%, signal=47%
GOBP_GRANULOCYTE_MIGRATION	GOBP_GRANULOCYTE_MIGRATION		150	0.312376	1.50479	0	0.0511806	1	7516	tags=29%, list=13%, signal=33%
GOBP_NEGATIVE_REGULATION_OF_INTERLEUKIN_12_PRODUCTION	GOBP_NEGATIVE_REGULATION_OF_INTERLEUKIN_12_PRODUCTION		18	0.480087	1.50459	0.0363129	0.0512114	1	8807	tags=44%, list=16%, signal=53%
GOBP_REGULATION_OF_RESPONSE_TO_INTERFERON_GAMMA	GOBP_REGULATION_OF_RESPONSE_TO_INTERFERON_GAMMA		16	0.51526	1.5039	0.0575342	0.0514146	1	16833	tags=69%, list=30%, signal=98%
GOBP_POLYAMINE_METABOLIC_PROCESS	GOBP_POLYAMINE_METABOLIC_PROCESS		19	0.481317	1.50372	0.0478873	0.0514422	1	11726	tags=42%, list=21%, signal=53%
GOBP_POSITIVE_REGULATION_OF_PROTEIN_CONTAINING_COMPLEX_DISASSEMBLY	GOBP_POSITIVE_REGULATION_OF_PROTEIN_CONTAINING_COMPLEX_DISASSEMBLY		35	0.406993	1.50332	0.0369128	0.0515367	1	9871	tags=43%, list=17%, signal=52%
GOBP_GENERATION_OF_PRECURSOR_METABOLITES_AND_ENERGY	GOBP_GENERATION_OF_PRECURSOR_METABOLITES_AND_ENERGY		489	0.277359	1.50328	0	0.0515099	1	9674	tags=27%, list=17%, signal=33%
GOBP_POSITIVE_REGULATION_OF_CELLULAR_RESPONSE_TO_INSULIN_STIMULUS	GOBP_POSITIVE_REGULATION_OF_CELLULAR_RESPONSE_TO_INSULIN_STIMULUS		25	0.446531	1.50235	0.04	0.0518082	1	1279	tags=20%, list=2%, signal=20%
GOBP_COLUMNAR_CUBOIDAL_EPITHELIAL_CELL_DEVELOPMENT	GOBP_COLUMNAR_CUBOIDAL_EPITHELIAL_CELL_DEVELOPMENT		43	0.394982	1.50231	0.0141343	0.0517876	1	5889	tags=26%, list=10%, signal=29%
GOBP_NEUTRAL_LIPID_BIOSYNTHETIC_PROCESS	GOBP_NEUTRAL_LIPID_BIOSYNTHETIC_PROCESS		47	0.388958	1.50202	0.0304054	0.0518604	1	5467	tags=30%, list=10%, signal=33%
GOBP_SNRNA_TRANSCRIPTION	GOBP_SNRNA_TRANSCRIPTION		19	0.475533	1.5012	0.0504202	0.0521417	1	9332	tags=47%, list=17%, signal=57%
GOBP_SMOOTH_MUSCLE_CELL_APOPTOTIC_PROCESS	GOBP_SMOOTH_MUSCLE_CELL_APOPTOTIC_PROCESS		27	0.434361	1.50091	0.0372493	0.0521962	1	5316	tags=33%, list=9%, signal=37%
GOBP_NADPH_REGENERATION	GOBP_NADPH_REGENERATION		18	0.486627	1.50069	0.0541311	0.0522465	1	511	tags=17%, list=1%, signal=17%
GOBP_REGULATION_OF_B_CELL_PROLIFERATION	GOBP_REGULATION_OF_B_CELL_PROLIFERATION		64	0.361197	1.50034	0.00363636	0.0523433	1	9414	tags=33%, list=17%, signal=39%
GOBP_POSITIVE_REGULATION_OF_SUPRAMOLECULAR_FIBER_ORGANIZATION	GOBP_POSITIVE_REGULATION_OF_SUPRAMOLECULAR_FIBER_ORGANIZATION		176	0.30295	1.50027	0	0.0523254	1	10090	tags=35%, list=18%, signal=42%
GOBP_GLYCINE_METABOLIC_PROCESS	GOBP_GLYCINE_METABOLIC_PROCESS		16	0.507002	1.50019	0.0407609	0.052333	1	4184	tags=31%, list=7%, signal=34%
GOBP_NEGATIVE_REGULATION_OF_INTRACELLULAR_TRANSPORT	GOBP_NEGATIVE_REGULATION_OF_INTRACELLULAR_TRANSPORT		59	0.372824	1.50015	0.0184502	0.0523122	1	7102	tags=34%, list=13%, signal=39%
GOBP_NEGATIVE_REGULATION_OF_DNA_TEMPLATED_TRANSCRIPTION_ELONGATION	GOBP_NEGATIVE_REGULATION_OF_DNA_TEMPLATED_TRANSCRIPTION_ELONGATION		18	0.494826	1.49907	0.0530504	0.0526552	1	9722	tags=39%, list=17%, signal=47%
GOBP_REGULATION_OF_PROTEIN_EXIT_FROM_ENDOPLASMIC_RETICULUM	GOBP_REGULATION_OF_PROTEIN_EXIT_FROM_ENDOPLASMIC_RETICULUM		26	0.441302	1.49826	0.0401146	0.0528993	1	7102	tags=38%, list=13%, signal=44%
GOBP_POSITIVE_REGULATION_OF_SMOOTH_MUSCLE_CELL_APOPTOTIC_PROCESS	GOBP_POSITIVE_REGULATION_OF_SMOOTH_MUSCLE_CELL_APOPTOTIC_PROCESS		15	0.497144	1.49789	0.0537634	0.0530007	1	5316	tags=33%, list=9%, signal=37%
GOBP_MITOCHONDRION_DISTRIBUTION	GOBP_MITOCHONDRION_DISTRIBUTION		15	0.530484	1.49776	0.0708215	0.053014	1	7182	tags=40%, list=13%, signal=46%
GOBP_PROTEIN_HOMOOLIGOMERIZATION	GOBP_PROTEIN_HOMOOLIGOMERIZATION		187	0.298465	1.49646	0	0.0534775	1	7397	tags=26%, list=13%, signal=30%
GOBP_REGULATION_OF_INSULIN_RECEPTOR_SIGNALING_PATHWAY	GOBP_REGULATION_OF_INSULIN_RECEPTOR_SIGNALING_PATHWAY		68	0.346325	1.49622	0.0145455	0.0535261	1	7786	tags=26%, list=14%, signal=31%
GOBP_REGULATION_OF_PROTEIN_SUMOYLATION	GOBP_REGULATION_OF_PROTEIN_SUMOYLATION		25	0.448375	1.49565	0.0419162	0.0536802	1	18411	tags=64%, list=33%, signal=95%
GOBP_MRNA_METHYLATION	GOBP_MRNA_METHYLATION		16	0.504646	1.49514	0.0661157	0.0538008	1	17537	tags=69%, list=31%, signal=100%
GOBP_CELLULAR_IRON_ION_HOMEOSTASIS	GOBP_CELLULAR_IRON_ION_HOMEOSTASIS		66	0.354458	1.49457	0	0.0539695	1	9413	tags=27%, list=17%, signal=33%
GOBP_NEGATIVE_REGULATION_OF_PROTEIN_LOCALIZATION_TO_MEMBRANE	GOBP_NEGATIVE_REGULATION_OF_PROTEIN_LOCALIZATION_TO_MEMBRANE		33	0.41582	1.49445	0.0304878	0.0539807	1	9816	tags=39%, list=17%, signal=48%
GOBP_OXIDATIVE_PHOSPHORYLATION	GOBP_OXIDATIVE_PHOSPHORYLATION		138	0.307397	1.49267	0.00543478	0.0545639	1	13694	tags=34%, list=24%, signal=45%
GOBP_NADH_METABOLIC_PROCESS	GOBP_NADH_METABOLIC_PROCESS		31	0.430829	1.49253	0.0369231	0.0545837	1	3907	tags=23%, list=7%, signal=24%
GOBP_NEGATIVE_REGULATION_OF_MRNA_SPLICING_VIA_SPLICEOSOME	GOBP_NEGATIVE_REGULATION_OF_MRNA_SPLICING_VIA_SPLICEOSOME		20	0.466185	1.49249	0.0444444	0.0545599	1	19674	tags=70%, list=35%, signal=107%
GOBP_NEUTROPHIL_MIGRATION	GOBP_NEUTROPHIL_MIGRATION		124	0.312706	1.49247	0.015625	0.0545317	1	7516	tags=27%, list=13%, signal=32%
GOBP_DENDRITIC_SPINE_DEVELOPMENT	GOBP_DENDRITIC_SPINE_DEVELOPMENT		91	0.334094	1.49204	0.00757576	0.0546546	1	10948	tags=38%, list=19%, signal=48%
GOBP_RESPIRATORY_CHAIN_COMPLEX_IV_ASSEMBLY	GOBP_RESPIRATORY_CHAIN_COMPLEX_IV_ASSEMBLY		25	0.447108	1.49203	0.0314286	0.0546246	1	1392	tags=20%, list=2%, signal=20%
GOBP_NEGATIVE_REGULATION_OF_CYTOKINE_PRODUCTION_INVOLVED_IN_IMMUNE_RESPONSE	GOBP_NEGATIVE_REGULATION_OF_CYTOKINE_PRODUCTION_INVOLVED_IN_IMMUNE_RESPONSE		27	0.426354	1.49163	0.044164	0.0547388	1	6884	tags=33%, list=12%, signal=38%
GOBP_CELLULAR_RESPONSE_TO_INTERLEUKIN_1	GOBP_CELLULAR_RESPONSE_TO_INTERLEUKIN_1		106	0.322734	1.49134	0.00970874	0.0548005	1	7406	tags=25%, list=13%, signal=29%
GOBP_POSITIVE_REGULATION_OF_INTERLEUKIN_1_BETA_PRODUCTION	GOBP_POSITIVE_REGULATION_OF_INTERLEUKIN_1_BETA_PRODUCTION		61	0.353372	1.49118	0.0153257	0.0548326	1	2309	tags=18%, list=4%, signal=19%
GOBP_GLIAL_CELL_DIFFERENTIATION	GOBP_GLIAL_CELL_DIFFERENTIATION		216	0.295017	1.49094	0	0.0548863	1	6445	tags=25%, list=11%, signal=28%
GOBP_REGULATION_OF_TOR_SIGNALING	GOBP_REGULATION_OF_TOR_SIGNALING		104	0.324889	1.49093	0	0.0548577	1	10672	tags=30%, list=19%, signal=37%
GOBP_REGULATION_OF_PROTEIN_BINDING	GOBP_REGULATION_OF_PROTEIN_BINDING		196	0.29652	1.49054	0	0.0549751	1	10889	tags=34%, list=19%, signal=42%
GOBP_REGULATION_OF_RESPIRATORY_GASEOUS_EXCHANGE	GOBP_REGULATION_OF_RESPIRATORY_GASEOUS_EXCHANGE		21	0.455632	1.49034	0.0491329	0.0550098	1	10377	tags=33%, list=18%, signal=41%
GOBP_REGULATION_OF_ACTIN_FILAMENT_ORGANIZATION	GOBP_REGULATION_OF_ACTIN_FILAMENT_ORGANIZATION		260	0.288577	1.49019	0	0.0550391	1	10090	tags=34%, list=18%, signal=41%
GOBP_MORPHOGENESIS_OF_AN_ENDOTHELIUM	GOBP_MORPHOGENESIS_OF_AN_ENDOTHELIUM		17	0.490458	1.48909	0.0449438	0.055418	1	9945	tags=35%, list=18%, signal=43%
GOBP_MUSCLE_CELL_DIFFERENTIATION	GOBP_MUSCLE_CELL_DIFFERENTIATION		378	0.274388	1.48874	0	0.0554882	1	8954	tags=27%, list=16%, signal=32%
GOBP_POLY_A_PLUS_MRNA_EXPORT_FROM_NUCLEUS	GOBP_POLY_A_PLUS_MRNA_EXPORT_FROM_NUCLEUS		23	0.444708	1.4877	0.0310559	0.0558734	1	9974	tags=39%, list=18%, signal=47%
GOBP_SUBSTANTIA_NIGRA_DEVELOPMENT	GOBP_SUBSTANTIA_NIGRA_DEVELOPMENT		44	0.386361	1.48768	0.0261438	0.0558429	1	14229	tags=50%, list=25%, signal=67%
GOBP_LEUKOCYTE_CHEMOTAXIS	GOBP_LEUKOCYTE_CHEMOTAXIS		232	0.286354	1.48751	0	0.0558571	1	9028	tags=31%, list=16%, signal=36%
GOBP_PURINE_RIBONUCLEOSIDE_METABOLIC_PROCESS	GOBP_PURINE_RIBONUCLEOSIDE_METABOLIC_PROCESS		21	0.454047	1.48687	0.0496084	0.0560457	1	15335	tags=67%, list=27%, signal=91%
GOBP_FOCAL_ADHESION_ASSEMBLY	GOBP_FOCAL_ADHESION_ASSEMBLY		83	0.33625	1.48685	0.0123457	0.056018	1	9401	tags=35%, list=17%, signal=42%
GOBP_NEGATIVE_REGULATION_OF_INTRACELLULAR_PROTEIN_TRANSPORT	GOBP_NEGATIVE_REGULATION_OF_INTRACELLULAR_PROTEIN_TRANSPORT		43	0.385055	1.48542	0.0372881	0.0564998	1	7951	tags=40%, list=14%, signal=46%
GOBP_CYTOLYSIS	GOBP_CYTOLYSIS		24	0.436017	1.48533	0.0389972	0.0564922	1	7061	tags=42%, list=12%, signal=48%
GOBP_NEURON_DEATH_IN_RESPONSE_TO_OXIDATIVE_STRESS	GOBP_NEURON_DEATH_IN_RESPONSE_TO_OXIDATIVE_STRESS		33	0.408417	1.4853	0.0364238	0.0564723	1	15489	tags=58%, list=27%, signal=79%
GOBP_NEGATIVE_REGULATION_OF_ENDOCYTOSIS	GOBP_NEGATIVE_REGULATION_OF_ENDOCYTOSIS		55	0.362896	1.48505	0.0148148	0.0565106	1	10891	tags=38%, list=19%, signal=47%
GOBP_INTERMEMBRANE_LIPID_TRANSFER	GOBP_INTERMEMBRANE_LIPID_TRANSFER		49	0.375185	1.48426	0.0176056	0.0567474	1	10860	tags=51%, list=19%, signal=63%
GOBP_REGULATION_OF_POSTSYNAPTIC_MEMBRANE_NEUROTRANSMITTER_RECEPTOR_LEVELS	GOBP_REGULATION_OF_POSTSYNAPTIC_MEMBRANE_NEUROTRANSMITTER_RECEPTOR_LEVELS		55	0.362268	1.48362	0.0170068	0.0569381	1	2604	tags=18%, list=5%, signal=19%
GOBP_ASTROCYTE_DIFFERENTIATION	GOBP_ASTROCYTE_DIFFERENTIATION		78	0.3388	1.48354	0.0121951	0.0569345	1	7931	tags=31%, list=14%, signal=36%
GOBP_POSITIVE_REGULATION_OF_CELL_CYCLE_G1_S_PHASE_TRANSITION	GOBP_POSITIVE_REGULATION_OF_CELL_CYCLE_G1_S_PHASE_TRANSITION		64	0.352109	1.48312	0.0188679	0.0570168	1	8912	tags=30%, list=16%, signal=35%
GOBP_RESPONSE_TO_HEPATOCYTE_GROWTH_FACTOR	GOBP_RESPONSE_TO_HEPATOCYTE_GROWTH_FACTOR		19	0.462609	1.48245	0.0288184	0.0572266	1	4116	tags=32%, list=7%, signal=34%
GOBP_POSITIVE_REGULATION_OF_FOCAL_ADHESION_ASSEMBLY	GOBP_POSITIVE_REGULATION_OF_FOCAL_ADHESION_ASSEMBLY		26	0.429376	1.48181	0.0368272	0.0574099	1	8097	tags=42%, list=14%, signal=49%
GOBP_POSITIVE_REGULATION_OF_HOMOTYPIC_CELL_CELL_ADHESION	GOBP_POSITIVE_REGULATION_OF_HOMOTYPIC_CELL_CELL_ADHESION		15	0.510514	1.48135	0.0517711	0.0575193	1	2157	tags=27%, list=4%, signal=28%
GOBP_RIBOSOMAL_SMALL_SUBUNIT_ASSEMBLY	GOBP_RIBOSOMAL_SMALL_SUBUNIT_ASSEMBLY		18	0.476249	1.4812	0.0670554	0.0575787	1	6209	tags=22%, list=11%, signal=25%
GOBP_POSITIVE_REGULATION_OF_LAMELLIPODIUM_ASSEMBLY	GOBP_POSITIVE_REGULATION_OF_LAMELLIPODIUM_ASSEMBLY		28	0.429536	1.48057	0.037037	0.0577559	1	9783	tags=43%, list=17%, signal=52%
GOBP_CELLULAR_RESPONSE_TO_IONIZING_RADIATION	GOBP_CELLULAR_RESPONSE_TO_IONIZING_RADIATION		74	0.344377	1.48043	0.0259259	0.0577611	1	13003	tags=38%, list=23%, signal=49%
GOBP_REGULATION_OF_AMYLOID_BETA_CLEARANCE	GOBP_REGULATION_OF_AMYLOID_BETA_CLEARANCE		18	0.474461	1.48029	0.0548303	0.0577814	1	6842	tags=39%, list=12%, signal=44%
GOBP_TRANSFORMING_GROWTH_FACTOR_BETA1_PRODUCTION	GOBP_TRANSFORMING_GROWTH_FACTOR_BETA1_PRODUCTION		15	0.501819	1.47995	0.0570652	0.0578919	1	2309	tags=20%, list=4%, signal=21%
GOBP_RESPONSE_TO_INTERFERON_ALPHA	GOBP_RESPONSE_TO_INTERFERON_ALPHA		20	0.469113	1.47899	0.0485714	0.0582532	1	12585	tags=65%, list=22%, signal=84%
GOBP_RESPONSE_TO_CHEMOKINE	GOBP_RESPONSE_TO_CHEMOKINE		95	0.33268	1.47878	0.0217391	0.0582821	1	3188	tags=21%, list=6%, signal=22%
GOBP_POSITIVE_REGULATION_OF_TOR_SIGNALING	GOBP_POSITIVE_REGULATION_OF_TOR_SIGNALING		47	0.375172	1.47793	0.0161812	0.0585895	1	11467	tags=38%, list=20%, signal=48%
GOBP_PHAGOSOME_MATURATION	GOBP_PHAGOSOME_MATURATION		26	0.44137	1.47768	0.0388889	0.0586459	1	14548	tags=46%, list=26%, signal=62%
GOBP_NEUTRAL_LIPID_METABOLIC_PROCESS	GOBP_NEUTRAL_LIPID_METABOLIC_PROCESS		130	0.316211	1.4773	0	0.0587624	1	9118	tags=33%, list=16%, signal=39%
GOBP_NEGATIVE_REGULATION_OF_BINDING	GOBP_NEGATIVE_REGULATION_OF_BINDING		165	0.302491	1.4759	0	0.0593172	1	6658	tags=23%, list=12%, signal=26%
GOBP_ENTRAINMENT_OF_CIRCADIAN_CLOCK	GOBP_ENTRAINMENT_OF_CIRCADIAN_CLOCK		34	0.402473	1.47557	0.0465116	0.0594314	1	5166	tags=26%, list=9%, signal=29%
GOBP_POSITIVE_REGULATION_OF_MYOTUBE_DIFFERENTIATION	GOBP_POSITIVE_REGULATION_OF_MYOTUBE_DIFFERENTIATION		16	0.497947	1.47526	0.0716332	0.0595206	1	7179	tags=44%, list=13%, signal=50%
GOBP_REGULATION_OF_RECEPTOR_RECYCLING	GOBP_REGULATION_OF_RECEPTOR_RECYCLING		22	0.451961	1.4728	0.042042	0.060498	1	13777	tags=64%, list=24%, signal=84%
GOBP_MEGAKARYOCYTE_DIFFERENTIATION	GOBP_MEGAKARYOCYTE_DIFFERENTIATION		57	0.354287	1.47265	0.028777	0.060506	1	9801	tags=35%, list=17%, signal=42%
GOBP_SULFUR_AMINO_ACID_METABOLIC_PROCESS	GOBP_SULFUR_AMINO_ACID_METABOLIC_PROCESS		33	0.408159	1.47237	0.039039	0.0605717	1	7862	tags=36%, list=14%, signal=42%
GOBP_POSITIVE_REGULATION_OF_ATP_METABOLIC_PROCESS	GOBP_POSITIVE_REGULATION_OF_ATP_METABOLIC_PROCESS		36	0.398255	1.47218	0.0347003	0.0605934	1	7952	tags=31%, list=14%, signal=36%
GOBP_PROTEIN_LOCALIZATION_TO_ENDOSOME	GOBP_PROTEIN_LOCALIZATION_TO_ENDOSOME		24	0.440182	1.47152	0.0527859	0.0607882	1	11166	tags=42%, list=20%, signal=52%
GOBP_PURINE_DEOXYRIBONUCLEOTIDE_METABOLIC_PROCESS	GOBP_PURINE_DEOXYRIBONUCLEOTIDE_METABOLIC_PROCESS		16	0.50056	1.47145	0.0710526	0.0607808	1	10898	tags=50%, list=19%, signal=62%
GOBP_PLATELET_DERIVED_GROWTH_FACTOR_RECEPTOR_SIGNALING_PATHWAY	GOBP_PLATELET_DERIVED_GROWTH_FACTOR_RECEPTOR_SIGNALING_PATHWAY		54	0.368466	1.47093	0.0105634	0.0609319	1	9370	tags=33%, list=17%, signal=40%
GOBP_PROTEIN_LOCALIZATION_TO_MICROTUBULE	GOBP_PROTEIN_LOCALIZATION_TO_MICROTUBULE		18	0.470376	1.4709	0.0460705	0.0609169	1	1595	tags=28%, list=3%, signal=29%
GOBP_TRNA_WOBBLE_BASE_MODIFICATION	GOBP_TRNA_WOBBLE_BASE_MODIFICATION		18	0.482788	1.47086	0.0501567	0.0608899	1	4088	tags=33%, list=7%, signal=36%
GOBP_PODOSOME_ASSEMBLY	GOBP_PODOSOME_ASSEMBLY		20	0.460041	1.47061	0.0234604	0.0609394	1	7937	tags=50%, list=14%, signal=58%
GOBP_POSITIVE_REGULATION_OF_MEMBRANE_PERMEABILITY	GOBP_POSITIVE_REGULATION_OF_MEMBRANE_PERMEABILITY		44	0.382601	1.47051	0.0263158	0.060929	1	9627	tags=39%, list=17%, signal=47%
GOBP_DNA_TEMPLATED_TRANSCRIPTION_TERMINATION	GOBP_DNA_TEMPLATED_TRANSCRIPTION_TERMINATION		20	0.462662	1.46979	0.0700809	0.0611782	1	7740	tags=30%, list=14%, signal=35%
GOBP_CEREBRAL_CORTEX_RADIALLY_ORIENTED_CELL_MIGRATION	GOBP_CEREBRAL_CORTEX_RADIALLY_ORIENTED_CELL_MIGRATION		33	0.398373	1.46882	0.022508	0.0615305	1	10366	tags=42%, list=18%, signal=52%
GOBP_RESPONSE_TO_MITOCHONDRIAL_DEPOLARISATION	GOBP_RESPONSE_TO_MITOCHONDRIAL_DEPOLARISATION		19	0.463238	1.46837	0.0441989	0.0616768	1	13278	tags=63%, list=23%, signal=83%
GOBP_REGULATION_OF_CELL_SUBSTRATE_JUNCTION_ORGANIZATION	GOBP_REGULATION_OF_CELL_SUBSTRATE_JUNCTION_ORGANIZATION		68	0.348585	1.46736	0.0174216	0.0620497	1	10090	tags=38%, list=18%, signal=46%
GOBP_ACTIN_FILAMENT_POLYMERIZATION	GOBP_ACTIN_FILAMENT_POLYMERIZATION		161	0.303697	1.46691	0	0.0621997	1	9783	tags=32%, list=17%, signal=39%
GOBP_POSITIVE_REGULATION_OF_PATTERN_RECOGNITION_RECEPTOR_SIGNALING_PATHWAY	GOBP_POSITIVE_REGULATION_OF_PATTERN_RECOGNITION_RECEPTOR_SIGNALING_PATHWAY		43	0.38215	1.46668	0.0299003	0.0622455	1	10666	tags=40%, list=19%, signal=49%
GOBP_NUCLEOLAR_LARGE_RRNA_TRANSCRIPTION_BY_RNA_POLYMERASE_I	GOBP_NUCLEOLAR_LARGE_RRNA_TRANSCRIPTION_BY_RNA_POLYMERASE_I		18	0.483876	1.46667	0.0552632	0.0622118	1	7130	tags=39%, list=13%, signal=44%
GOBP_NADP_METABOLIC_PROCESS	GOBP_NADP_METABOLIC_PROCESS		37	0.392925	1.46658	0.0337838	0.0622098	1	677	tags=14%, list=1%, signal=14%
GOBP_MAST_CELL_ACTIVATION_INVOLVED_IN_IMMUNE_RESPONSE	GOBP_MAST_CELL_ACTIVATION_INVOLVED_IN_IMMUNE_RESPONSE		55	0.36163	1.46657	0.0138889	0.0621731	1	9028	tags=36%, list=16%, signal=43%
GOBP_AMYLOID_PRECURSOR_PROTEIN_BIOSYNTHETIC_PROCESS	GOBP_AMYLOID_PRECURSOR_PROTEIN_BIOSYNTHETIC_PROCESS		24	0.428445	1.46643	0.0555556	0.0621892	1	8992	tags=46%, list=16%, signal=54%
GOBP_NEGATIVE_REGULATION_OF_CYSTEINE_TYPE_ENDOPEPTIDASE_ACTIVITY	GOBP_NEGATIVE_REGULATION_OF_CYSTEINE_TYPE_ENDOPEPTIDASE_ACTIVITY		83	0.325986	1.46597	0.00416667	0.0623027	1	6402	tags=25%, list=11%, signal=28%
GOBP_REGULATION_OF_CELL_MATRIX_ADHESION	GOBP_REGULATION_OF_CELL_MATRIX_ADHESION		118	0.316938	1.46562	0.0131579	0.0624187	1	8097	tags=29%, list=14%, signal=34%
GOBP_POSITIVE_REGULATION_OF_APOPTOTIC_SIGNALING_PATHWAY	GOBP_POSITIVE_REGULATION_OF_APOPTOTIC_SIGNALING_PATHWAY		132	0.306112	1.46548	0.00478469	0.0624502	1	10861	tags=33%, list=19%, signal=41%
GOBP_RESPONSE_TO_DSRNA	GOBP_RESPONSE_TO_DSRNA		56	0.362742	1.46289	0.0140845	0.0634038	1	8396	tags=27%, list=15%, signal=31%
GOBP_MUSCLE_HYPERTROPHY	GOBP_MUSCLE_HYPERTROPHY		92	0.330552	1.46276	0.0121951	0.0634056	1	8884	tags=28%, list=16%, signal=33%
GOBP_SCHWANN_CELL_DEVELOPMENT	GOBP_SCHWANN_CELL_DEVELOPMENT		30	0.416655	1.46264	0.038961	0.0634131	1	10090	tags=43%, list=18%, signal=53%
GOBP_COTRANSLATIONAL_PROTEIN_TARGETING_TO_MEMBRANE	GOBP_COTRANSLATIONAL_PROTEIN_TARGETING_TO_MEMBRANE		26	0.434909	1.46225	0.0484848	0.0635368	1	16523	tags=58%, list=29%, signal=81%
GOBP_GLIOGENESIS	GOBP_GLIOGENESIS		288	0.277503	1.46214	0	0.0635536	1	5492	tags=21%, list=10%, signal=23%
GOBP_ORGANISM_EMERGENCE_FROM_PROTECTIVE_STRUCTURE	GOBP_ORGANISM_EMERGENCE_FROM_PROTECTIVE_STRUCTURE		28	0.421911	1.46213	0.0397554	0.0635193	1	5673	tags=36%, list=10%, signal=40%
GOBP_REGULATION_OF_ACTIN_CYTOSKELETON_REORGANIZATION	GOBP_REGULATION_OF_ACTIN_CYTOSKELETON_REORGANIZATION		39	0.38689	1.46189	0.025	0.063577	1	10625	tags=41%, list=19%, signal=50%
GOBP_POSITIVE_REGULATION_OF_T_CELL_MIGRATION	GOBP_POSITIVE_REGULATION_OF_T_CELL_MIGRATION		31	0.414714	1.46165	0.0328358	0.0636633	1	10959	tags=52%, list=19%, signal=64%
GOBP_NEGATIVE_REGULATION_OF_CD4_POSITIVE_ALPHA_BETA_T_CELL_ACTIVATION	GOBP_NEGATIVE_REGULATION_OF_CD4_POSITIVE_ALPHA_BETA_T_CELL_ACTIVATION		31	0.412847	1.46152	0.0376812	0.0636618	1	11832	tags=39%, list=21%, signal=49%
GOBP_NEURON_APOPTOTIC_PROCESS	GOBP_NEURON_APOPTOTIC_PROCESS		240	0.283458	1.46147	0	0.0636424	1	9171	tags=30%, list=16%, signal=35%
GOBP_REGULATION_OF_INTRACELLULAR_ESTROGEN_RECEPTOR_SIGNALING_PATHWAY	GOBP_REGULATION_OF_INTRACELLULAR_ESTROGEN_RECEPTOR_SIGNALING_PATHWAY		35	0.39556	1.46134	0.0394737	0.0636656	1	8878	tags=43%, list=16%, signal=51%
GOBP_PURINE_CONTAINING_COMPOUND_TRANSMEMBRANE_TRANSPORT	GOBP_PURINE_CONTAINING_COMPOUND_TRANSMEMBRANE_TRANSPORT		25	0.439541	1.45991	0.0737463	0.0641742	1	8394	tags=32%, list=15%, signal=38%
GOBP_SMALL_MOLECULE_CATABOLIC_PROCESS	GOBP_SMALL_MOLECULE_CATABOLIC_PROCESS		377	0.269131	1.45966	0	0.0642423	1	9772	tags=30%, list=17%, signal=36%
GOBP_THIOESTER_METABOLIC_PROCESS	GOBP_THIOESTER_METABOLIC_PROCESS		92	0.329761	1.45824	0.0227273	0.0647904	1	9986	tags=37%, list=18%, signal=45%
GOBP_NEGATIVE_REGULATION_OF_PEPTIDYL_SERINE_PHOSPHORYLATION	GOBP_NEGATIVE_REGULATION_OF_PEPTIDYL_SERINE_PHOSPHORYLATION		31	0.402761	1.45779	0.0392157	0.0649371	1	3917	tags=23%, list=7%, signal=24%
GOBP_ESTABLISHMENT_OF_PROTEIN_LOCALIZATION_TO_ENDOPLASMIC_RETICULUM	GOBP_ESTABLISHMENT_OF_PROTEIN_LOCALIZATION_TO_ENDOPLASMIC_RETICULUM		44	0.377635	1.45773	0.0253968	0.0649258	1	16523	tags=50%, list=29%, signal=71%
GOBP_CHRONIC_INFLAMMATORY_RESPONSE	GOBP_CHRONIC_INFLAMMATORY_RESPONSE		17	0.47774	1.45769	0.0677507	0.0649059	1	1054	tags=24%, list=2%, signal=24%
GOBP_POSITIVE_REGULATION_OF_GROWTH	GOBP_POSITIVE_REGULATION_OF_GROWTH		251	0.277745	1.45765	0	0.0648753	1	7235	tags=23%, list=13%, signal=26%
GOBP_3_UTR_MEDIATED_MRNA_STABILIZATION	GOBP_3_UTR_MEDIATED_MRNA_STABILIZATION		24	0.448637	1.45757	0.0504451	0.064867	1	15360	tags=38%, list=27%, signal=51%
GOBP_REGULATION_OF_T_CELL_CHEMOTAXIS	GOBP_REGULATION_OF_T_CELL_CHEMOTAXIS		17	0.48204	1.45742	0.0494186	0.0648895	1	12303	tags=65%, list=22%, signal=83%
GOBP_AXO_DENDRITIC_TRANSPORT	GOBP_AXO_DENDRITIC_TRANSPORT		77	0.334621	1.45697	0.0117188	0.0650572	1	7045	tags=29%, list=12%, signal=33%
GOBP_EPITHELIAL_CELL_DEVELOPMENT	GOBP_EPITHELIAL_CELL_DEVELOPMENT		207	0.288725	1.45667	0	0.0651516	1	8954	tags=29%, list=16%, signal=35%
GOBP_NEGATIVE_REGULATION_OF_CARBOHYDRATE_METABOLIC_PROCESS	GOBP_NEGATIVE_REGULATION_OF_CARBOHYDRATE_METABOLIC_PROCESS		50	0.35773	1.45546	0.0314685	0.0656309	1	9627	tags=42%, list=17%, signal=51%
GOBP_CELL_REDOX_HOMEOSTASIS	GOBP_CELL_REDOX_HOMEOSTASIS		37	0.389159	1.45505	0.0275229	0.0657758	1	5966	tags=30%, list=11%, signal=33%
GOBP_REGULATION_OF_CELLULAR_RESPONSE_TO_INSULIN_STIMULUS	GOBP_REGULATION_OF_CELLULAR_RESPONSE_TO_INSULIN_STIMULUS		66	0.340513	1.45438	0.0272374	0.0660105	1	7786	tags=27%, list=14%, signal=32%
GOBP_RECEPTOR_MEDIATED_ENDOCYTOSIS	GOBP_RECEPTOR_MEDIATED_ENDOCYTOSIS		248	0.27817	1.45424	0	0.0660262	1	6300	tags=22%, list=11%, signal=24%
GOBP_STRIATED_MUSCLE_CELL_DIFFERENTIATION	GOBP_STRIATED_MUSCLE_CELL_DIFFERENTIATION		278	0.27634	1.45257	0	0.0667031	1	9558	tags=27%, list=17%, signal=32%
GOBP_PALLIUM_DEVELOPMENT	GOBP_PALLIUM_DEVELOPMENT		165	0.293992	1.45238	0	0.0667406	1	10366	tags=32%, list=18%, signal=39%
GOBP_AXONAL_TRANSPORT	GOBP_AXONAL_TRANSPORT		65	0.345534	1.45214	0.030303	0.0668105	1	5439	tags=26%, list=10%, signal=29%
GOBP_REGULATION_OF_RELEASE_OF_CYTOCHROME_C_FROM_MITOCHONDRIA	GOBP_REGULATION_OF_RELEASE_OF_CYTOCHROME_C_FROM_MITOCHONDRIA		46	0.363331	1.45133	0.0231023	0.0671097	1	9627	tags=39%, list=17%, signal=47%
GOBP_SRP_DEPENDENT_COTRANSLATIONAL_PROTEIN_TARGETING_TO_MEMBRANE	GOBP_SRP_DEPENDENT_COTRANSLATIONAL_PROTEIN_TARGETING_TO_MEMBRANE		20	0.463495	1.45111	0.0619718	0.0671489	1	16523	tags=60%, list=29%, signal=85%
GOBP_POSITIVE_REGULATION_OF_MYELOID_LEUKOCYTE_MEDIATED_IMMUNITY	GOBP_POSITIVE_REGULATION_OF_MYELOID_LEUKOCYTE_MEDIATED_IMMUNITY		20	0.446873	1.45105	0.0648968	0.0671363	1	6044	tags=35%, list=11%, signal=39%
GOBP_REGULATION_OF_MONOCYTE_CHEMOTAXIS	GOBP_REGULATION_OF_MONOCYTE_CHEMOTAXIS		28	0.410752	1.4509	0.0648649	0.0671528	1	11895	tags=46%, list=21%, signal=59%
GOBP_HISTONE_H4_K16_ACETYLATION	GOBP_HISTONE_H4_K16_ACETYLATION		27	0.42192	1.45088	0.0412979	0.0671139	1	4853	tags=26%, list=9%, signal=28%
GOBP_ENERGY_DERIVATION_BY_OXIDATION_OF_ORGANIC_COMPOUNDS	GOBP_ENERGY_DERIVATION_BY_OXIDATION_OF_ORGANIC_COMPOUNDS		317	0.271586	1.4496	0	0.0675992	1	13694	tags=37%, list=24%, signal=48%
GOBP_NEGATIVE_REGULATION_OF_FAT_CELL_DIFFERENTIATION	GOBP_NEGATIVE_REGULATION_OF_FAT_CELL_DIFFERENTIATION		58	0.356372	1.44913	0.0172414	0.067774	1	4434	tags=22%, list=8%, signal=24%
GOBP_RESPONSE_TO_CADMIUM_ION	GOBP_RESPONSE_TO_CADMIUM_ION		59	0.351108	1.449	0.020979	0.0677761	1	9380	tags=36%, list=17%, signal=43%
GOBP_RIBONUCLEOTIDE_CATABOLIC_PROCESS	GOBP_RIBONUCLEOTIDE_CATABOLIC_PROCESS		47	0.372089	1.44839	0.0318471	0.068031	1	6647	tags=32%, list=12%, signal=36%
GOBP_CYTOKINE_PRODUCTION_INVOLVED_IN_INFLAMMATORY_RESPONSE	GOBP_CYTOKINE_PRODUCTION_INVOLVED_IN_INFLAMMATORY_RESPONSE		68	0.338744	1.44838	0.0194553	0.0679902	1	6351	tags=26%, list=11%, signal=30%
GOBP_PRODUCTION_OF_MOLECULAR_MEDIATOR_INVOLVED_IN_INFLAMMATORY_RESPONSE	GOBP_PRODUCTION_OF_MOLECULAR_MEDIATOR_INVOLVED_IN_INFLAMMATORY_RESPONSE		93	0.316733	1.44832	0.0130435	0.06797	1	7381	tags=27%, list=13%, signal=31%
GOBP_REGULATION_OF_MICROTUBULE_POLYMERIZATION	GOBP_REGULATION_OF_MICROTUBULE_POLYMERIZATION		55	0.358135	1.44798	0.0264026	0.0680693	1	9498	tags=33%, list=17%, signal=39%
GOBP_DNA_METHYLATION_DEPENDENT_HETEROCHROMATIN_ASSEMBLY	GOBP_DNA_METHYLATION_DEPENDENT_HETEROCHROMATIN_ASSEMBLY		23	0.436735	1.44781	0.0625	0.0681026	1	5987	tags=26%, list=11%, signal=29%
GOBP_TRANSPORT_ALONG_MICROTUBULE	GOBP_TRANSPORT_ALONG_MICROTUBULE		152	0.294425	1.4478	0	0.0680605	1	7045	tags=26%, list=12%, signal=29%
GOBP_FIBROBLAST_MIGRATION	GOBP_FIBROBLAST_MIGRATION		46	0.377372	1.44746	0.0418251	0.0681797	1	10887	tags=37%, list=19%, signal=46%
GOBP_RECEPTOR_LOCALIZATION_TO_SYNAPSE	GOBP_RECEPTOR_LOCALIZATION_TO_SYNAPSE		55	0.361015	1.44655	0.0316456	0.0685312	1	9323	tags=31%, list=16%, signal=37%
GOBP_POSITIVE_REGULATION_OF_CELL_MIGRATION_INVOLVED_IN_SPROUTING_ANGIOGENESIS	GOBP_POSITIVE_REGULATION_OF_CELL_MIGRATION_INVOLVED_IN_SPROUTING_ANGIOGENESIS		32	0.404645	1.44615	0.0455927	0.0686692	1	9381	tags=34%, list=17%, signal=41%
GOBP_NEGATIVE_REGULATION_OF_EXOCYTOSIS	GOBP_NEGATIVE_REGULATION_OF_EXOCYTOSIS		34	0.395794	1.44594	0.0424028	0.0687197	1	7516	tags=38%, list=13%, signal=44%
GOBP_NEGATIVE_REGULATION_OF_G_PROTEIN_COUPLED_RECEPTOR_SIGNALING_PATHWAY	GOBP_NEGATIVE_REGULATION_OF_G_PROTEIN_COUPLED_RECEPTOR_SIGNALING_PATHWAY		54	0.354882	1.44554	0.0337838	0.0688618	1	7645	tags=31%, list=14%, signal=36%
GOBP_PROTEIN_TETRAMERIZATION	GOBP_PROTEIN_TETRAMERIZATION		88	0.324394	1.44532	0.0169492	0.0689249	1	12880	tags=41%, list=23%, signal=53%
GOBP_MEMBRANE_BIOGENESIS	GOBP_MEMBRANE_BIOGENESIS		62	0.342515	1.44514	0.018315	0.0689668	1	8164	tags=32%, list=14%, signal=38%
GOBP_NEGATIVE_REGULATION_OF_RESPONSE_TO_CYTOKINE_STIMULUS	GOBP_NEGATIVE_REGULATION_OF_RESPONSE_TO_CYTOKINE_STIMULUS		89	0.317298	1.4451	0.00420168	0.0689403	1	8037	tags=28%, list=14%, signal=33%
GOBP_REGULATION_OF_ATP_DEPENDENT_ACTIVITY	GOBP_REGULATION_OF_ATP_DEPENDENT_ACTIVITY		74	0.337682	1.4445	0.00403226	0.0691513	1	7517	tags=32%, list=13%, signal=37%
GOBP_INFLAMMATORY_RESPONSE_TO_ANTIGENIC_STIMULUS	GOBP_INFLAMMATORY_RESPONSE_TO_ANTIGENIC_STIMULUS		72	0.337006	1.44308	0.0137931	0.0696884	1	6351	tags=25%, list=11%, signal=28%
GOBP_PROTEIN_PEPTIDYL_PROLYL_ISOMERIZATION	GOBP_PROTEIN_PEPTIDYL_PROLYL_ISOMERIZATION		42	0.381705	1.44208	0.0338983	0.070052	1	8660	tags=31%, list=15%, signal=37%
GOBP_NEGATIVE_REGULATION_OF_NEURON_APOPTOTIC_PROCESS	GOBP_NEGATIVE_REGULATION_OF_NEURON_APOPTOTIC_PROCESS		145	0.303795	1.44205	0.0100503	0.0700264	1	6842	tags=26%, list=12%, signal=29%
GOBP_CELLULAR_RESPONSE_TO_GAMMA_RADIATION	GOBP_CELLULAR_RESPONSE_TO_GAMMA_RADIATION		29	0.410141	1.44167	0.0606936	0.0701439	1	13003	tags=48%, list=23%, signal=63%
GOBP_NEGATIVE_REGULATION_OF_CYTOSKELETON_ORGANIZATION	GOBP_NEGATIVE_REGULATION_OF_CYTOSKELETON_ORGANIZATION		155	0.302463	1.44157	0	0.0701515	1	9783	tags=32%, list=17%, signal=39%
GOBP_MYELOID_LEUKOCYTE_CYTOKINE_PRODUCTION	GOBP_MYELOID_LEUKOCYTE_CYTOKINE_PRODUCTION		30	0.406888	1.44131	0.0668693	0.0702209	1	6618	tags=37%, list=12%, signal=42%
GOBP_REGULATION_OF_OXIDOREDUCTASE_ACTIVITY	GOBP_REGULATION_OF_OXIDOREDUCTASE_ACTIVITY		103	0.317967	1.44092	0.0136986	0.0703704	1	6999	tags=25%, list=12%, signal=29%
GOBP_NEURAL_NUCLEUS_DEVELOPMENT	GOBP_NEURAL_NUCLEUS_DEVELOPMENT		64	0.342388	1.44049	0.0310078	0.0705402	1	12438	tags=42%, list=22%, signal=54%
GOBP_MUSCLE_ADAPTATION	GOBP_MUSCLE_ADAPTATION		111	0.311706	1.44007	0.00888889	0.0706979	1	7033	tags=24%, list=12%, signal=28%
GOBP_POSITIVE_REGULATION_OF_LIPID_CATABOLIC_PROCESS	GOBP_POSITIVE_REGULATION_OF_LIPID_CATABOLIC_PROCESS		28	0.410811	1.43937	0.04	0.0709708	1	4318	tags=25%, list=8%, signal=27%
GOBP_POSITIVE_REGULATION_OF_EXTRINSIC_APOPTOTIC_SIGNALING_PATHWAY	GOBP_POSITIVE_REGULATION_OF_EXTRINSIC_APOPTOTIC_SIGNALING_PATHWAY		49	0.362519	1.43926	0.0295082	0.0709791	1	10717	tags=33%, list=19%, signal=40%
GOBP_REGULATION_OF_MICROGLIAL_CELL_ACTIVATION	GOBP_REGULATION_OF_MICROGLIAL_CELL_ACTIVATION		19	0.455913	1.43914	0.0883117	0.0709864	1	6351	tags=32%, list=11%, signal=36%
GOBP_NEGATIVE_REGULATION_OF_LEUKOCYTE_APOPTOTIC_PROCESS	GOBP_NEGATIVE_REGULATION_OF_LEUKOCYTE_APOPTOTIC_PROCESS		50	0.358005	1.43841	0.0322581	0.0712719	1	6930	tags=32%, list=12%, signal=36%
GOBP_POSITIVE_REGULATION_OF_PLASMA_MEMBRANE_BOUNDED_CELL_PROJECTION_ASSEMBLY	GOBP_POSITIVE_REGULATION_OF_PLASMA_MEMBRANE_BOUNDED_CELL_PROJECTION_ASSEMBLY		106	0.307026	1.43837	0.0153846	0.0712399	1	10304	tags=33%, list=18%, signal=40%
GOBP_REGULATION_OF_INTRINSIC_APOPTOTIC_SIGNALING_PATHWAY_IN_RESPONSE_TO_DNA_DAMAGE	GOBP_REGULATION_OF_INTRINSIC_APOPTOTIC_SIGNALING_PATHWAY_IN_RESPONSE_TO_DNA_DAMAGE		38	0.380083	1.43834	0.037931	0.0712093	1	7700	tags=34%, list=14%, signal=40%
GOBP_POSITIVE_REGULATION_OF_ACTIN_FILAMENT_BUNDLE_ASSEMBLY	GOBP_POSITIVE_REGULATION_OF_ACTIN_FILAMENT_BUNDLE_ASSEMBLY		61	0.344316	1.43794	0.0364963	0.0713648	1	8097	tags=34%, list=14%, signal=40%
GOBP_STEM_CELL_DIVISION	GOBP_STEM_CELL_DIVISION		29	0.405475	1.43761	0.0490798	0.0714889	1	6075	tags=31%, list=11%, signal=35%
GOBP_NUCLEOBASE_CONTAINING_SMALL_MOLECULE_CATABOLIC_PROCESS	GOBP_NUCLEOBASE_CONTAINING_SMALL_MOLECULE_CATABOLIC_PROCESS		31	0.411493	1.43715	0.0497076	0.0716661	1	13238	tags=52%, list=23%, signal=67%
GOBP_SPHINGOLIPID_BIOSYNTHETIC_PROCESS	GOBP_SPHINGOLIPID_BIOSYNTHETIC_PROCESS		110	0.307185	1.43702	0.00471698	0.0716799	1	8442	tags=29%, list=15%, signal=34%
GOBP_REGULATION_OF_RESPONSE_TO_EXTRACELLULAR_STIMULUS	GOBP_REGULATION_OF_RESPONSE_TO_EXTRACELLULAR_STIMULUS		25	0.432295	1.43569	0.0626781	0.0722238	1	7232	tags=36%, list=13%, signal=41%
GOBP_NEGATIVE_REGULATION_OF_PHAGOCYTOSIS	GOBP_NEGATIVE_REGULATION_OF_PHAGOCYTOSIS		22	0.455018	1.43479	0.0494186	0.0726014	1	14127	tags=59%, list=25%, signal=79%
GOBP_INFLAMMATORY_RESPONSE_TO_WOUNDING	GOBP_INFLAMMATORY_RESPONSE_TO_WOUNDING		15	0.49617	1.43457	0.0805195	0.0726626	1	10959	tags=53%, list=19%, signal=66%
GOBP_POSITIVE_REGULATION_OF_GLYCOLYTIC_PROCESS	GOBP_POSITIVE_REGULATION_OF_GLYCOLYTIC_PROCESS		20	0.451698	1.43398	0.0643275	0.0728955	1	7922	tags=30%, list=14%, signal=35%
GOBP_REGULATION_OF_PEPTIDYL_SERINE_PHOSPHORYLATION	GOBP_REGULATION_OF_PEPTIDYL_SERINE_PHOSPHORYLATION		143	0.300443	1.43396	0.00543478	0.0728629	1	5430	tags=21%, list=10%, signal=23%
GOBP_POSITIVE_REGULATION_OF_HISTONE_ACETYLATION	GOBP_POSITIVE_REGULATION_OF_HISTONE_ACETYLATION		31	0.391598	1.43377	0.0439883	0.0729127	1	1963	tags=19%, list=3%, signal=20%
GOBP_INTRACELLULAR_STEROL_TRANSPORT	GOBP_INTRACELLULAR_STEROL_TRANSPORT		31	0.388672	1.43125	0.0539773	0.0740174	1	6267	tags=35%, list=11%, signal=40%
GOBP_NEGATIVE_REGULATION_OF_MYELOID_LEUKOCYTE_DIFFERENTIATION	GOBP_NEGATIVE_REGULATION_OF_MYELOID_LEUKOCYTE_DIFFERENTIATION		49	0.362287	1.4308	0.0197368	0.0741733	1	4076	tags=18%, list=7%, signal=20%
GOBP_NEGATIVE_REGULATION_OF_OSSIFICATION	GOBP_NEGATIVE_REGULATION_OF_OSSIFICATION		36	0.378572	1.43049	0.0660066	0.0742851	1	4887	tags=28%, list=9%, signal=30%
GOBP_INTERLEUKIN_17_PRODUCTION	GOBP_INTERLEUKIN_17_PRODUCTION		44	0.365449	1.42922	0.0364238	0.0748139	1	12473	tags=41%, list=22%, signal=52%
GOBP_NUCLEOSIDE_MONOPHOSPHATE_CATABOLIC_PROCESS	GOBP_NUCLEOSIDE_MONOPHOSPHATE_CATABOLIC_PROCESS		19	0.449504	1.42896	0.0816327	0.074877	1	6647	tags=37%, list=12%, signal=42%
GOBP_REGULATION_OF_SMALL_MOLECULE_METABOLIC_PROCESS	GOBP_REGULATION_OF_SMALL_MOLECULE_METABOLIC_PROCESS		338	0.261692	1.42885	0	0.0748746	1	7952	tags=25%, list=14%, signal=29%
GOBP_PH_REDUCTION	GOBP_PH_REDUCTION		47	0.364051	1.42881	0.0253968	0.0748423	1	11514	tags=40%, list=20%, signal=51%
GOBP_POSITIVE_REGULATION_OF_PROTEIN_POLYMERIZATION	GOBP_POSITIVE_REGULATION_OF_PROTEIN_POLYMERIZATION		93	0.32051	1.42821	0.0132743	0.0750593	1	9622	tags=32%, list=17%, signal=39%
GOBP_EPITHELIAL_TUBE_FORMATION	GOBP_EPITHELIAL_TUBE_FORMATION		136	0.29863	1.42752	0	0.0753173	1	9029	tags=33%, list=16%, signal=39%
GOBP_POSITIVE_REGULATION_OF_NEUROGENESIS	GOBP_POSITIVE_REGULATION_OF_NEUROGENESIS		221	0.279263	1.42679	0	0.0756698	1	5010	tags=20%, list=9%, signal=22%
GOBP_MONOCYTE_DIFFERENTIATION	GOBP_MONOCYTE_DIFFERENTIATION		36	0.394059	1.42655	0.0604027	0.0757373	1	9380	tags=42%, list=17%, signal=50%
GOBP_MYOBLAST_DIFFERENTIATION	GOBP_MYOBLAST_DIFFERENTIATION		86	0.324449	1.42468	0.0272374	0.076626	1	9525	tags=28%, list=17%, signal=34%
GOBP_REGULATION_OF_AEROBIC_RESPIRATION	GOBP_REGULATION_OF_AEROBIC_RESPIRATION		33	0.390575	1.42331	0.046875	0.0772186	1	4184	tags=21%, list=7%, signal=23%
GOBP_DNA_DOUBLE_STRAND_BREAK_PROCESSING	GOBP_DNA_DOUBLE_STRAND_BREAK_PROCESSING		19	0.454226	1.42325	0.0846994	0.0772044	1	4580	tags=42%, list=8%, signal=46%
GOBP_REGULATION_OF_DENDRITIC_SPINE_DEVELOPMENT	GOBP_REGULATION_OF_DENDRITIC_SPINE_DEVELOPMENT		55	0.345958	1.42323	0.040404	0.0771708	1	10514	tags=38%, list=19%, signal=47%
GOBP_ORGANOPHOSPHATE_CATABOLIC_PROCESS	GOBP_ORGANOPHOSPHATE_CATABOLIC_PROCESS		156	0.287587	1.42322	0.005	0.0771315	1	6727	tags=25%, list=12%, signal=28%
GOBP_POSITIVE_REGULATION_OF_TYPE_2_IMMUNE_RESPONSE	GOBP_POSITIVE_REGULATION_OF_TYPE_2_IMMUNE_RESPONSE		17	0.465763	1.42309	0.0723861	0.077153	1	8287	tags=35%, list=15%, signal=41%
GOBP_B_CELL_PROLIFERATION	GOBP_B_CELL_PROLIFERATION		100	0.309397	1.42048	0.0120482	0.0783709	1	7747	tags=26%, list=14%, signal=30%
GOBP_REGULATION_OF_MEGAKARYOCYTE_DIFFERENTIATION	GOBP_REGULATION_OF_MEGAKARYOCYTE_DIFFERENTIATION		36	0.384815	1.42029	0.0541401	0.0784173	1	12089	tags=39%, list=21%, signal=49%
GOBP_LEUKOCYTE_MIGRATION	GOBP_LEUKOCYTE_MIGRATION		378	0.264178	1.42024	0	0.0784029	1	9028	tags=29%, list=16%, signal=34%
GOBP_DENDRITIC_SPINE_MORPHOGENESIS	GOBP_DENDRITIC_SPINE_MORPHOGENESIS		58	0.346503	1.41997	0.0277778	0.0784816	1	6388	tags=28%, list=11%, signal=31%
GOBP_POSITIVE_REGULATION_OF_TRANSCRIPTION_FROM_RNA_POLYMERASE_II_PROMOTER_IN_RESPONSE_TO_STRESS	GOBP_POSITIVE_REGULATION_OF_TRANSCRIPTION_FROM_RNA_POLYMERASE_II_PROMOTER_IN_RESPONSE_TO_STRESS		24	0.42807	1.41982	0.0639535	0.0785175	1	10861	tags=46%, list=19%, signal=57%
GOBP_POSITIVE_REGULATION_OF_MYOBLAST_DIFFERENTIATION	GOBP_POSITIVE_REGULATION_OF_MYOBLAST_DIFFERENTIATION		23	0.437576	1.41976	0.0712166	0.0785017	1	6773	tags=30%, list=12%, signal=35%
GOBP_REGULATION_OF_NEUTROPHIL_ACTIVATION	GOBP_REGULATION_OF_NEUTROPHIL_ACTIVATION		15	0.493667	1.41946	0.0891892	0.0785853	1	5224	tags=33%, list=9%, signal=37%
GOBP_POSITIVE_REGULATION_OF_ENDOCYTOSIS	GOBP_POSITIVE_REGULATION_OF_ENDOCYTOSIS		98	0.311185	1.41888	0.018018	0.0787936	1	9837	tags=33%, list=17%, signal=39%
GOBP_MICROVILLUS_ASSEMBLY	GOBP_MICROVILLUS_ASSEMBLY		22	0.428686	1.41851	0.074184	0.0789077	1	5146	tags=32%, list=9%, signal=35%
GOBP_V_D_J_RECOMBINATION	GOBP_V_D_J_RECOMBINATION		20	0.441433	1.41807	0.0674847	0.0790653	1	6209	tags=35%, list=11%, signal=39%
GOBP_NEGATIVE_REGULATION_OF_TRANSFORMING_GROWTH_FACTOR_BETA_RECEPTOR_SIGNALING_PATHWAY	GOBP_NEGATIVE_REGULATION_OF_TRANSFORMING_GROWTH_FACTOR_BETA_RECEPTOR_SIGNALING_PATHWAY		80	0.318004	1.41719	0.0277778	0.0794524	1	10888	tags=38%, list=19%, signal=46%
GOBP_POSITIVE_REGULATION_OF_PHOSPHATASE_ACTIVITY	GOBP_POSITIVE_REGULATION_OF_PHOSPHATASE_ACTIVITY		36	0.390655	1.41693	0.0401235	0.0795392	1	8243	tags=36%, list=15%, signal=42%
GOBP_REGULATION_OF_DENDRITIC_SPINE_MORPHOGENESIS	GOBP_REGULATION_OF_DENDRITIC_SPINE_MORPHOGENESIS		44	0.357952	1.41614	0.0381944	0.0798628	1	6388	tags=30%, list=11%, signal=33%
GOBP_CELL_CHEMOTAXIS	GOBP_CELL_CHEMOTAXIS		308	0.261096	1.41452	0	0.0806641	1	9028	tags=29%, list=16%, signal=34%
GOBP_HOMOLOGOUS_CHROMOSOME_PAIRING_AT_MEIOSIS	GOBP_HOMOLOGOUS_CHROMOSOME_PAIRING_AT_MEIOSIS		51	0.3474	1.41346	0.0450161	0.0811163	1	3836	tags=24%, list=7%, signal=25%
GOBP_NEGATIVE_REGULATION_OF_DNA_BINDING	GOBP_NEGATIVE_REGULATION_OF_DNA_BINDING		52	0.344893	1.4121	0.0198676	0.0816817	1	2655	tags=17%, list=5%, signal=18%
GOBP_REGULATION_OF_NEURON_MIGRATION	GOBP_REGULATION_OF_NEURON_MIGRATION		43	0.372332	1.41151	0.0351438	0.0819245	1	5312	tags=21%, list=9%, signal=23%
GOBP_COLLAGEN_FIBRIL_ORGANIZATION	GOBP_COLLAGEN_FIBRIL_ORGANIZATION		61	0.344796	1.41117	0.0442804	0.0820237	1	8813	tags=28%, list=16%, signal=33%
GOBP_FC_EPSILON_RECEPTOR_SIGNALING_PATHWAY	GOBP_FC_EPSILON_RECEPTOR_SIGNALING_PATHWAY		24	0.422354	1.41097	0.0564972	0.0820768	1	8847	tags=46%, list=16%, signal=54%
GOBP_REGULATION_OF_PHOSPHOPROTEIN_PHOSPHATASE_ACTIVITY	GOBP_REGULATION_OF_PHOSPHOPROTEIN_PHOSPHATASE_ACTIVITY		59	0.336229	1.41053	0.0280702	0.0822346	1	8701	tags=31%, list=15%, signal=36%
GOBP_ACROSOME_REACTION	GOBP_ACROSOME_REACTION		39	0.371655	1.41034	0.0350318	0.0822933	1	9440	tags=33%, list=17%, signal=40%
GOBP_GLIAL_CELL_DEVELOPMENT	GOBP_GLIAL_CELL_DEVELOPMENT		113	0.30739	1.41028	0.0147059	0.0822948	1	6351	tags=25%, list=11%, signal=28%
GOBP_GLYCEROL_ETHER_METABOLIC_PROCESS	GOBP_GLYCEROL_ETHER_METABOLIC_PROCESS		21	0.431374	1.41015	0.0650407	0.0823007	1	5929	tags=33%, list=10%, signal=37%
GOBP_RESPONSE_TO_VITAMIN	GOBP_RESPONSE_TO_VITAMIN		83	0.315683	1.40992	0.030303	0.0823581	1	6285	tags=27%, list=11%, signal=30%
GOBP_REGULATION_OF_CELLULAR_COMPONENT_SIZE	GOBP_REGULATION_OF_CELLULAR_COMPONENT_SIZE		344	0.263409	1.40978	0	0.0823689	1	9871	tags=30%, list=17%, signal=36%
GOBP_RESPONSE_TO_PROGESTERONE	GOBP_RESPONSE_TO_PROGESTERONE		39	0.376656	1.4096	0.0600601	0.082424	1	11771	tags=36%, list=21%, signal=45%
GOBP_MORPHOGENESIS_OF_EMBRYONIC_EPITHELIUM	GOBP_MORPHOGENESIS_OF_EMBRYONIC_EPITHELIUM		149	0.292801	1.40884	0.00485437	0.0827395	1	7645	tags=31%, list=14%, signal=36%
GOBP_TRIGLYCERIDE_BIOSYNTHETIC_PROCESS	GOBP_TRIGLYCERIDE_BIOSYNTHETIC_PROCESS		39	0.374001	1.40822	0.0477816	0.0829771	1	3560	tags=26%, list=6%, signal=27%
GOBP_HISTONE_H4_K5_ACETYLATION	GOBP_HISTONE_H4_K5_ACETYLATION		16	0.479974	1.40741	0.106849	0.0833705	1	4853	tags=31%, list=9%, signal=34%
GOBP_ACTIN_NUCLEATION	GOBP_ACTIN_NUCLEATION		51	0.350305	1.4068	0.0359712	0.0835943	1	9600	tags=33%, list=17%, signal=40%
GOBP_POSTSYNAPSE_ORGANIZATION	GOBP_POSTSYNAPSE_ORGANIZATION		162	0.284013	1.40652	0	0.0836903	1	7307	tags=26%, list=13%, signal=30%
GOBP_RECEPTOR_RECYCLING	GOBP_RECEPTOR_RECYCLING		33	0.381837	1.40567	0.0479233	0.0840731	1	13777	tags=55%, list=24%, signal=72%
GOBP_INFLAMMASOME_COMPLEX_ASSEMBLY	GOBP_INFLAMMASOME_COMPLEX_ASSEMBLY		25	0.408902	1.40429	0.0647059	0.0847262	1	8807	tags=36%, list=16%, signal=43%
GOBP_NEGATIVE_REGULATION_OF_INTERLEUKIN_17_PRODUCTION	GOBP_NEGATIVE_REGULATION_OF_INTERLEUKIN_17_PRODUCTION		21	0.423142	1.40391	0.0549133	0.0848699	1	11812	tags=48%, list=21%, signal=60%
GOBP_NUCLEOSIDE_PHOSPHATE_CATABOLIC_PROCESS	GOBP_NUCLEOSIDE_PHOSPHATE_CATABOLIC_PROCESS		82	0.323483	1.40357	0.024	0.0849794	1	6647	tags=28%, list=12%, signal=32%
GOBP_NEGATIVE_REGULATION_OF_PROTEIN_CONTAINING_COMPLEX_DISASSEMBLY	GOBP_NEGATIVE_REGULATION_OF_PROTEIN_CONTAINING_COMPLEX_DISASSEMBLY		81	0.318419	1.4032	0.0234375	0.0851212	1	13485	tags=48%, list=24%, signal=63%
GOBP_RESPONSE_TO_PROTOZOAN	GOBP_RESPONSE_TO_PROTOZOAN		27	0.403433	1.40276	0.0635838	0.0852942	1	11910	tags=44%, list=21%, signal=56%
GOBP_DENDRITIC_CELL_CYTOKINE_PRODUCTION	GOBP_DENDRITIC_CELL_CYTOKINE_PRODUCTION		17	0.461449	1.40091	0.0756757	0.086196	1	6390	tags=35%, list=11%, signal=40%
GOBP_POSITIVE_REGULATION_OF_MITOTIC_NUCLEAR_DIVISION	GOBP_POSITIVE_REGULATION_OF_MITOTIC_NUCLEAR_DIVISION		44	0.360949	1.40089	0.0565371	0.0861496	1	2412	tags=18%, list=4%, signal=19%
GOBP_ALDITOL_METABOLIC_PROCESS	GOBP_ALDITOL_METABOLIC_PROCESS		21	0.437554	1.40084	0.0718563	0.0861282	1	6424	tags=38%, list=11%, signal=43%
GOBP_NEGATIVE_REGULATION_OF_PRODUCTION_OF_MOLECULAR_MEDIATOR_OF_IMMUNE_RESPONSE	GOBP_NEGATIVE_REGULATION_OF_PRODUCTION_OF_MOLECULAR_MEDIATOR_OF_IMMUNE_RESPONSE		38	0.368896	1.40057	0.0494186	0.0862116	1	6884	tags=29%, list=12%, signal=33%
GOBP_ACTIN_FILAMENT_DEPOLYMERIZATION	GOBP_ACTIN_FILAMENT_DEPOLYMERIZATION		58	0.338801	1.40031	0.0252708	0.0863233	1	13485	tags=52%, list=24%, signal=68%
GOBP_REGULATION_OF_PROTEIN_POLYMERIZATION	GOBP_REGULATION_OF_PROTEIN_POLYMERIZATION		196	0.281984	1.4	0.0060241	0.086445	1	9783	tags=31%, list=17%, signal=37%
GOBP_REGULATION_OF_HIPPO_SIGNALING	GOBP_REGULATION_OF_HIPPO_SIGNALING		20	0.450283	1.39992	0.0741758	0.0864318	1	8796	tags=45%, list=16%, signal=53%
GOBP_PROTEIN_HETEROOLIGOMERIZATION	GOBP_PROTEIN_HETEROOLIGOMERIZATION		27	0.405586	1.39981	0.045045	0.0864323	1	6471	tags=30%, list=11%, signal=33%
GOBP_REGULATION_OF_ANDROGEN_RECEPTOR_SIGNALING_PATHWAY	GOBP_REGULATION_OF_ANDROGEN_RECEPTOR_SIGNALING_PATHWAY		28	0.403477	1.39942	0.077381	0.0865767	1	7130	tags=29%, list=13%, signal=33%
GOBP_ENDOTHELIUM_DEVELOPMENT	GOBP_ENDOTHELIUM_DEVELOPMENT		135	0.29902	1.39934	0.0188679	0.086565	1	6619	tags=24%, list=12%, signal=28%
GOBP_NEGATIVE_REGULATION_OF_SPROUTING_ANGIOGENESIS	GOBP_NEGATIVE_REGULATION_OF_SPROUTING_ANGIOGENESIS		22	0.424171	1.39908	0.0988024	0.0866383	1	3142	tags=23%, list=6%, signal=24%
GOBP_PURINE_NUCLEOSIDE_MONOPHOSPHATE_METABOLIC_PROCESS	GOBP_PURINE_NUCLEOSIDE_MONOPHOSPHATE_METABOLIC_PROCESS		45	0.356048	1.39856	0.0265781	0.0868506	1	9872	tags=33%, list=17%, signal=40%
GOBP_ASTROCYTE_ACTIVATION	GOBP_ASTROCYTE_ACTIVATION		23	0.435294	1.39841	0.08	0.0868745	1	7154	tags=30%, list=13%, signal=35%
GOBP_REGULATION_OF_T_CELL_MIGRATION	GOBP_REGULATION_OF_T_CELL_MIGRATION		44	0.36055	1.39804	0.0680272	0.0870281	1	8902	tags=39%, list=16%, signal=46%
GOBP_NEGATIVE_REGULATION_OF_ANDROGEN_RECEPTOR_SIGNALING_PATHWAY	GOBP_NEGATIVE_REGULATION_OF_ANDROGEN_RECEPTOR_SIGNALING_PATHWAY		15	0.482608	1.39773	0.0837838	0.0871174	1	2178	tags=27%, list=4%, signal=28%
GOBP_CELLULAR_RESPONSE_TO_CADMIUM_ION	GOBP_CELLULAR_RESPONSE_TO_CADMIUM_ION		37	0.362782	1.39731	0.0561056	0.087277	1	10765	tags=43%, list=19%, signal=53%
GOBP_NEGATIVE_REGULATION_OF_INFLAMMATORY_RESPONSE_TO_ANTIGENIC_STIMULUS	GOBP_NEGATIVE_REGULATION_OF_INFLAMMATORY_RESPONSE_TO_ANTIGENIC_STIMULUS		28	0.405197	1.39694	0.0649351	0.0874216	1	13422	tags=39%, list=24%, signal=51%
GOBP_REGULATION_OF_ALCOHOL_BIOSYNTHETIC_PROCESS	GOBP_REGULATION_OF_ALCOHOL_BIOSYNTHETIC_PROCESS		53	0.341807	1.3965	0.0328467	0.0875955	1	6842	tags=28%, list=12%, signal=32%
GOBP_POSITIVE_REGULATION_OF_NEURON_APOPTOTIC_PROCESS	GOBP_POSITIVE_REGULATION_OF_NEURON_APOPTOTIC_PROCESS		52	0.341584	1.39634	0.04	0.0876173	1	11174	tags=37%, list=20%, signal=46%
GOBP_AMEBOIDAL_TYPE_CELL_MIGRATION	GOBP_AMEBOIDAL_TYPE_CELL_MIGRATION		460	0.251037	1.39578	0	0.0878592	1	9622	tags=28%, list=17%, signal=34%
GOBP_NEGATIVE_REGULATION_OF_CELLULAR_RESPONSE_TO_INSULIN_STIMULUS	GOBP_NEGATIVE_REGULATION_OF_CELLULAR_RESPONSE_TO_INSULIN_STIMULUS		39	0.379016	1.39546	0.0636943	0.0879657	1	7255	tags=31%, list=13%, signal=35%
GOBP_RESPONSE_TO_MURAMYL_DIPEPTIDE	GOBP_RESPONSE_TO_MURAMYL_DIPEPTIDE		20	0.439485	1.3953	0.0930931	0.088017	1	2841	tags=20%, list=5%, signal=21%
GOBP_RESPONSE_TO_KETONE	GOBP_RESPONSE_TO_KETONE		190	0.279652	1.39482	0	0.0882313	1	8965	tags=26%, list=16%, signal=31%
GOBP_LOCOMOTOR_RHYTHM	GOBP_LOCOMOTOR_RHYTHM		15	0.475509	1.39444	0.0948276	0.0883855	1	7040	tags=40%, list=12%, signal=46%
GOBP_NEGATIVE_REGULATION_OF_PHOSPHATASE_ACTIVITY	GOBP_NEGATIVE_REGULATION_OF_PHOSPHATASE_ACTIVITY		37	0.380853	1.39414	0.0449827	0.0884991	1	8813	tags=32%, list=16%, signal=38%
GOBP_RECEPTOR_CATABOLIC_PROCESS	GOBP_RECEPTOR_CATABOLIC_PROCESS		28	0.40205	1.39382	0.0712074	0.0886232	1	8352	tags=36%, list=15%, signal=42%
GOBP_NEGATIVE_REGULATION_OF_REACTIVE_OXYGEN_SPECIES_METABOLIC_PROCESS	GOBP_NEGATIVE_REGULATION_OF_REACTIVE_OXYGEN_SPECIES_METABOLIC_PROCESS		45	0.354117	1.39376	0.0466667	0.0886089	1	9627	tags=40%, list=17%, signal=48%
GOBP_MORPHOGENESIS_OF_AN_EPITHELIAL_SHEET	GOBP_MORPHOGENESIS_OF_AN_EPITHELIAL_SHEET		58	0.340033	1.39347	0.0373134	0.0886967	1	8827	tags=34%, list=16%, signal=41%
GOBP_POSITIVE_REGULATION_OF_PROTEIN_LOCALIZATION_TO_CELL_PERIPHERY	GOBP_POSITIVE_REGULATION_OF_PROTEIN_LOCALIZATION_TO_CELL_PERIPHERY		66	0.331148	1.39333	0.0150943	0.0887202	1	5120	tags=23%, list=9%, signal=25%
GOBP_RESPONSE_TO_ACID_CHEMICAL	GOBP_RESPONSE_TO_ACID_CHEMICAL		127	0.29445	1.39325	0.0102041	0.0887043	1	3742	tags=17%, list=7%, signal=19%
GOBP_ZINC_ION_HOMEOSTASIS	GOBP_ZINC_ION_HOMEOSTASIS		41	0.363516	1.39319	0.038835	0.0886871	1	10945	tags=49%, list=19%, signal=60%
GOBP_3_UTR_MEDIATED_MRNA_DESTABILIZATION	GOBP_3_UTR_MEDIATED_MRNA_DESTABILIZATION		17	0.452458	1.39287	0.083558	0.0888192	1	15360	tags=59%, list=27%, signal=81%
GOBP_DECIDUALIZATION	GOBP_DECIDUALIZATION		23	0.419451	1.39263	0.0670732	0.0888791	1	6186	tags=39%, list=11%, signal=44%
GOBP_TUMOR_NECROSIS_FACTOR_SUPERFAMILY_CYTOKINE_PRODUCTION	GOBP_TUMOR_NECROSIS_FACTOR_SUPERFAMILY_CYTOKINE_PRODUCTION		185	0.280229	1.39254	0.00657895	0.0888726	1	8672	tags=27%, list=15%, signal=32%
GOBP_POSITIVE_REGULATION_OF_NEUROBLAST_PROLIFERATION	GOBP_POSITIVE_REGULATION_OF_NEUROBLAST_PROLIFERATION		24	0.404384	1.39223	0.0716332	0.088988	1	3843	tags=21%, list=7%, signal=22%
GOBP_AXON_EXTENSION	GOBP_AXON_EXTENSION		121	0.295964	1.39049	0.00497512	0.0898003	1	7333	tags=26%, list=13%, signal=29%
GOBP_INOSITOL_LIPID_MEDIATED_SIGNALING	GOBP_INOSITOL_LIPID_MEDIATED_SIGNALING		179	0.280202	1.39037	0	0.0898136	1	6351	tags=23%, list=11%, signal=26%
GOBP_NEUROTRANSMITTER_RECEPTOR_TRANSPORT	GOBP_NEUROTRANSMITTER_RECEPTOR_TRANSPORT		23	0.42364	1.39022	0.0903955	0.0898526	1	9276	tags=35%, list=16%, signal=42%
GOBP_SEQUESTERING_OF_CALCIUM_ION	GOBP_SEQUESTERING_OF_CALCIUM_ION		127	0.294219	1.38932	0	0.0902964	1	9391	tags=31%, list=17%, signal=38%
GOBP_MODULATION_BY_HOST_OF_VIRAL_GENOME_REPLICATION	GOBP_MODULATION_BY_HOST_OF_VIRAL_GENOME_REPLICATION		20	0.440627	1.38928	0.0854701	0.0902581	1	7612	tags=35%, list=13%, signal=40%
GOBP_POSITIVE_REGULATION_OF_ATP_DEPENDENT_ACTIVITY	GOBP_POSITIVE_REGULATION_OF_ATP_DEPENDENT_ACTIVITY		45	0.362119	1.38924	0.0365449	0.0902336	1	7517	tags=36%, list=13%, signal=41%
GOBP_NEGATIVE_REGULATION_OF_MITOCHONDRION_ORGANIZATION	GOBP_NEGATIVE_REGULATION_OF_MITOCHONDRION_ORGANIZATION		48	0.347878	1.38819	0.0262295	0.0907383	1	12971	tags=46%, list=23%, signal=59%
GOBP_REGULATION_OF_CELL_SIZE	GOBP_REGULATION_OF_CELL_SIZE		179	0.280521	1.38812	0	0.0907308	1	9809	tags=31%, list=17%, signal=38%
GOBP_POSITIVE_REGULATION_OF_OXIDATIVE_STRESS_INDUCED_CELL_DEATH	GOBP_POSITIVE_REGULATION_OF_OXIDATIVE_STRESS_INDUCED_CELL_DEATH		18	0.452744	1.38799	0.115281	0.0907478	1	16335	tags=56%, list=29%, signal=78%
GOBP_GASTRULATION	GOBP_GASTRULATION		190	0.279689	1.38742	0	0.0909835	1	8531	tags=28%, list=15%, signal=33%
GOBP_SPHINGOLIPID_METABOLIC_PROCESS	GOBP_SPHINGOLIPID_METABOLIC_PROCESS		162	0.287534	1.38644	0.00505051	0.0913899	1	8694	tags=28%, list=15%, signal=33%
GOBP_ADIPOSE_TISSUE_DEVELOPMENT	GOBP_ADIPOSE_TISSUE_DEVELOPMENT		46	0.346796	1.38623	0.0439189	0.0914646	1	7600	tags=30%, list=13%, signal=35%
GOBP_DENDRITIC_CELL_MIGRATION	GOBP_DENDRITIC_CELL_MIGRATION		33	0.379028	1.38537	0.0734824	0.091858	1	6814	tags=30%, list=12%, signal=34%
GOBP_MAMMARY_GLAND_EPITHELIUM_DEVELOPMENT	GOBP_MAMMARY_GLAND_EPITHELIUM_DEVELOPMENT		68	0.330255	1.38446	0.0428016	0.0923399	1	4116	tags=24%, list=7%, signal=25%
GOBP_REGULATION_OF_SKELETAL_MUSCLE_TISSUE_DEVELOPMENT	GOBP_REGULATION_OF_SKELETAL_MUSCLE_TISSUE_DEVELOPMENT		26	0.410491	1.38407	0.0861538	0.0924733	1	8275	tags=35%, list=15%, signal=41%
GOBP_REGULATION_OF_POSTSYNAPSE_ORGANIZATION	GOBP_REGULATION_OF_POSTSYNAPSE_ORGANIZATION		84	0.313021	1.38341	0.04329	0.092746	1	7307	tags=29%, list=13%, signal=33%
GOBP_MUSCLE_CELL_DEVELOPMENT	GOBP_MUSCLE_CELL_DEVELOPMENT		179	0.276392	1.38287	0.0179641	0.092987	1	9414	tags=30%, list=17%, signal=35%
GOBP_RESPONSE_TO_EXTRACELLULAR_STIMULUS	GOBP_RESPONSE_TO_EXTRACELLULAR_STIMULUS		477	0.247989	1.38234	0	0.0932403	1	7808	tags=23%, list=14%, signal=26%
GOBP_REGULATION_OF_GOLGI_ORGANIZATION	GOBP_REGULATION_OF_GOLGI_ORGANIZATION		18	0.44534	1.38176	0.0951087	0.0935351	1	6992	tags=33%, list=12%, signal=38%
GOBP_REGULATION_OF_SYNAPTIC_VESICLE_RECYCLING	GOBP_REGULATION_OF_SYNAPTIC_VESICLE_RECYCLING		20	0.42262	1.38157	0.0769231	0.0935863	1	6735	tags=40%, list=12%, signal=45%
GOBP_REGULATION_OF_NEURON_PROJECTION_ARBORIZATION	GOBP_REGULATION_OF_NEURON_PROJECTION_ARBORIZATION		15	0.463381	1.38149	0.0883191	0.0935691	1	4259	tags=40%, list=8%, signal=43%
GOBP_LYTIC_VACUOLE_ORGANIZATION	GOBP_LYTIC_VACUOLE_ORGANIZATION		71	0.328415	1.38079	0.0350195	0.0938717	1	8640	tags=28%, list=15%, signal=33%
GOBP_CARBOHYDRATE_DERIVATIVE_CATABOLIC_PROCESS	GOBP_CARBOHYDRATE_DERIVATIVE_CATABOLIC_PROCESS		169	0.276143	1.38069	0.00598802	0.0938759	1	6821	tags=23%, list=12%, signal=26%
GOBP_REGULATION_OF_ENDOPLASMIC_RETICULUM_UNFOLDED_PROTEIN_RESPONSE	GOBP_REGULATION_OF_ENDOPLASMIC_RETICULUM_UNFOLDED_PROTEIN_RESPONSE		30	0.3928	1.38014	0.0677966	0.0941152	1	16883	tags=57%, list=30%, signal=81%
GOBP_METANEPHRIC_TUBULE_DEVELOPMENT	GOBP_METANEPHRIC_TUBULE_DEVELOPMENT		20	0.441305	1.38008	0.101124	0.0940898	1	12432	tags=55%, list=22%, signal=70%
GOBP_MONOCYTE_CHEMOTAXIS	GOBP_MONOCYTE_CHEMOTAXIS		69	0.331741	1.38006	0.0411985	0.0940565	1	5027	tags=23%, list=9%, signal=25%
GOBP_ERK1_AND_ERK2_CASCADE	GOBP_ERK1_AND_ERK2_CASCADE		334	0.256338	1.37995	0	0.0940777	1	7951	tags=25%, list=14%, signal=29%
GOBP_CELL_DIFFERENTIATION_INVOLVED_IN_EMBRYONIC_PLACENTA_DEVELOPMENT	GOBP_CELL_DIFFERENTIATION_INVOLVED_IN_EMBRYONIC_PLACENTA_DEVELOPMENT		26	0.40632	1.3799	0.0840841	0.094058	1	2492	tags=23%, list=4%, signal=24%
GOBP_REGULATION_OF_EXOCYTOSIS	GOBP_REGULATION_OF_EXOCYTOSIS		205	0.275706	1.37932	0.00704225	0.0943184	1	8360	tags=31%, list=15%, signal=36%
GOBP_SUPPRESSION_OF_VIRAL_RELEASE_BY_HOST	GOBP_SUPPRESSION_OF_VIRAL_RELEASE_BY_HOST		16	0.471546	1.37887	0.0758808	0.0945263	1	11495	tags=56%, list=20%, signal=71%
GOBP_REGULATION_OF_RECEPTOR_LOCALIZATION_TO_SYNAPSE	GOBP_REGULATION_OF_RECEPTOR_LOCALIZATION_TO_SYNAPSE		17	0.456757	1.37878	0.109756	0.094518	1	9323	tags=47%, list=16%, signal=56%
GOBP_SULFUR_COMPOUND_METABOLIC_PROCESS	GOBP_SULFUR_COMPOUND_METABOLIC_PROCESS		333	0.260051	1.37741	0	0.0952638	1	8591	tags=28%, list=15%, signal=33%
GOBP_DENDRITE_MORPHOGENESIS	GOBP_DENDRITE_MORPHOGENESIS		139	0.285822	1.37681	0	0.0955702	1	7307	tags=25%, list=13%, signal=29%
GOBP_REGULATION_OF_CARBOHYDRATE_METABOLIC_PROCESS	GOBP_REGULATION_OF_CARBOHYDRATE_METABOLIC_PROCESS		182	0.27824	1.37663	0.00666667	0.0956106	1	7305	tags=24%, list=13%, signal=28%
GOBP_NEURON_MIGRATION	GOBP_NEURON_MIGRATION		164	0.281882	1.37543	0.00540541	0.0961813	1	3917	tags=18%, list=7%, signal=20%
GOBP_REGULATION_OF_REACTIVE_OXYGEN_SPECIES_BIOSYNTHETIC_PROCESS	GOBP_REGULATION_OF_REACTIVE_OXYGEN_SPECIES_BIOSYNTHETIC_PROCESS		45	0.359075	1.37453	0.0618892	0.0966591	1	8335	tags=29%, list=15%, signal=34%
GOBP_OSTEOCLAST_DEVELOPMENT	GOBP_OSTEOCLAST_DEVELOPMENT		18	0.449677	1.37332	0.0961538	0.0972819	1	4081	tags=28%, list=7%, signal=30%
GOBP_POSITIVE_REGULATION_OF_SMAD_PROTEIN_SIGNAL_TRANSDUCTION	GOBP_POSITIVE_REGULATION_OF_SMAD_PROTEIN_SIGNAL_TRANSDUCTION		18	0.449883	1.37289	0.0949555	0.0974514	1	6677	tags=33%, list=12%, signal=38%
GOBP_LIPID_STORAGE	GOBP_LIPID_STORAGE		82	0.311174	1.37273	0.0258621	0.0974891	1	6842	tags=26%, list=12%, signal=29%
GOBP_EMBRYONIC_PLACENTA_DEVELOPMENT	GOBP_EMBRYONIC_PLACENTA_DEVELOPMENT		88	0.307819	1.37259	0.0202429	0.0975125	1	9897	tags=34%, list=18%, signal=41%
GOBP_RESPONSE_TO_LECTIN	GOBP_RESPONSE_TO_LECTIN		23	0.421213	1.37213	0.084507	0.0977513	1	8481	tags=39%, list=15%, signal=46%
GOBP_CERAMIDE_METABOLIC_PROCESS	GOBP_CERAMIDE_METABOLIC_PROCESS		105	0.297204	1.37192	0.0338983	0.0978138	1	8694	tags=28%, list=15%, signal=33%
GOBP_REGULATION_OF_PROTEIN_DEPOLYMERIZATION	GOBP_REGULATION_OF_PROTEIN_DEPOLYMERIZATION		87	0.308456	1.37149	0.0257511	0.0980343	1	13485	tags=47%, list=24%, signal=62%
GOBP_POSITIVE_REGULATION_OF_LEUKOCYTE_CHEMOTAXIS	GOBP_POSITIVE_REGULATION_OF_LEUKOCYTE_CHEMOTAXIS		94	0.304405	1.37149	0.00966184	0.0979793	1	8325	tags=31%, list=15%, signal=36%
GOBP_MONOSACCHARIDE_METABOLIC_PROCESS	GOBP_MONOSACCHARIDE_METABOLIC_PROCESS		261	0.261469	1.37138	0.00833333	0.0979979	1	11628	tags=33%, list=21%, signal=41%
GOBP_TRNA_5_END_PROCESSING	GOBP_TRNA_5_END_PROCESSING		16	0.46278	1.37137	0.0962567	0.0979494	1	13253	tags=50%, list=23%, signal=65%
GOBP_VIRION_ASSEMBLY	GOBP_VIRION_ASSEMBLY		36	0.362459	1.37124	0.0677419	0.097978	1	13801	tags=42%, list=24%, signal=55%
GOBP_ARP2_3_COMPLEX_MEDIATED_ACTIN_NUCLEATION	GOBP_ARP2_3_COMPLEX_MEDIATED_ACTIN_NUCLEATION		38	0.369629	1.37029	0.0633333	0.0984914	1	6266	tags=26%, list=11%, signal=30%
GOBP_MRNA_5_SPLICE_SITE_RECOGNITION	GOBP_MRNA_5_SPLICE_SITE_RECOGNITION		22	0.421647	1.36974	0.0941828	0.0987523	1	19353	tags=68%, list=34%, signal=104%
GOBP_B_CELL_RECEPTOR_SIGNALING_PATHWAY	GOBP_B_CELL_RECEPTOR_SIGNALING_PATHWAY		117	0.294207	1.36951	0.00956938	0.0988337	1	12336	tags=33%, list=22%, signal=43%
GOBP_PYRIMIDINE_RIBONUCLEOTIDE_METABOLIC_PROCESS	GOBP_PYRIMIDINE_RIBONUCLEOTIDE_METABOLIC_PROCESS		30	0.381687	1.36942	0.0794702	0.0988323	1	10631	tags=43%, list=19%, signal=53%
GOBP_DNA_LIGATION	GOBP_DNA_LIGATION		16	0.454375	1.36864	0.104225	0.0992307	1	5507	tags=38%, list=10%, signal=42%
GOBP_REPRODUCTIVE_SYSTEM_DEVELOPMENT	GOBP_REPRODUCTIVE_SYSTEM_DEVELOPMENT		436	0.252728	1.36849	0	0.0992608	1	6817	tags=21%, list=12%, signal=24%
GOBP_NEURON_PROJECTION_EXTENSION	GOBP_NEURON_PROJECTION_EXTENSION		172	0.278877	1.36765	0.00598802	0.0996845	1	7333	tags=25%, list=13%, signal=29%
GOBP_POSITIVE_REGULATION_OF_EPITHELIAL_CELL_MIGRATION	GOBP_POSITIVE_REGULATION_OF_EPITHELIAL_CELL_MIGRATION		166	0.279077	1.36724	0.015544	0.0998604	1	9854	tags=31%, list=17%, signal=38%
GOBP_REGULATION_OF_LEUKOCYTE_CHEMOTAXIS	GOBP_REGULATION_OF_LEUKOCYTE_CHEMOTAXIS		122	0.290153	1.36659	0.0273973	0.100161	1	10383	tags=34%, list=18%, signal=41%
GOBP_NEGATIVE_REGULATION_OF_PROTEIN_KINASE_B_SIGNALING	GOBP_NEGATIVE_REGULATION_OF_PROTEIN_KINASE_B_SIGNALING		49	0.346546	1.36653	0.0430464	0.100139	1	4318	tags=27%, list=8%, signal=29%
GOBP_TRNA_WOBBLE_URIDINE_MODIFICATION	GOBP_TRNA_WOBBLE_URIDINE_MODIFICATION		15	0.466418	1.36584	0.115385	0.100502	1	11276	tags=53%, list=20%, signal=67%
GOBP_SEQUESTERING_OF_TRIGLYCERIDE	GOBP_SEQUESTERING_OF_TRIGLYCERIDE		18	0.448905	1.36567	0.10733	0.100548	1	7786	tags=44%, list=14%, signal=52%
GOBP_POSITIVE_REGULATION_OF_SIGNALING_RECEPTOR_ACTIVITY	GOBP_POSITIVE_REGULATION_OF_SIGNALING_RECEPTOR_ACTIVITY		45	0.3436	1.36455	0.0648968	0.101123	1	6002	tags=22%, list=11%, signal=25%
GOBP_CARBOHYDRATE_TRANSPORT	GOBP_CARBOHYDRATE_TRANSPORT		154	0.280124	1.36452	0.00628931	0.101082	1	8087	tags=28%, list=14%, signal=32%
GOBP_POSITIVE_REGULATION_OF_CELL_PROJECTION_ORGANIZATION	GOBP_POSITIVE_REGULATION_OF_CELL_PROJECTION_ORGANIZATION		340	0.253977	1.36351	0	0.101575	1	7470	tags=24%, list=13%, signal=28%
GOBP_LYMPHOID_PROGENITOR_CELL_DIFFERENTIATION	GOBP_LYMPHOID_PROGENITOR_CELL_DIFFERENTIATION		22	0.421383	1.3633	0.105882	0.10164	1	6209	tags=27%, list=11%, signal=31%
GOBP_LACTATE_METABOLIC_PROCESS	GOBP_LACTATE_METABOLIC_PROCESS		16	0.458842	1.36291	0.0945946	0.101823	1	11085	tags=44%, list=20%, signal=54%
GOBP_REGULATION_OF_B_CELL_RECEPTOR_SIGNALING_PATHWAY	GOBP_REGULATION_OF_B_CELL_RECEPTOR_SIGNALING_PATHWAY		21	0.42004	1.36263	0.0764526	0.101948	1	5223	tags=38%, list=9%, signal=42%
GOBP_DEVELOPMENTAL_CELL_GROWTH	GOBP_DEVELOPMENTAL_CELL_GROWTH		223	0.266435	1.36245	0.0078125	0.102017	1	7333	tags=24%, list=13%, signal=27%
GOBP_VESICLE_DOCKING_INVOLVED_IN_EXOCYTOSIS	GOBP_VESICLE_DOCKING_INVOLVED_IN_EXOCYTOSIS		36	0.372618	1.36154	0.0660377	0.102522	1	8860	tags=36%, list=16%, signal=43%
GOBP_POSITIVE_REGULATION_OF_NUCLEAR_DIVISION	GOBP_POSITIVE_REGULATION_OF_NUCLEAR_DIVISION		58	0.331558	1.36146	0.0464286	0.102508	1	2412	tags=17%, list=4%, signal=18%
GOBP_FOREBRAIN_DEVELOPMENT	GOBP_FOREBRAIN_DEVELOPMENT		373	0.251656	1.36131	0	0.102524	1	6804	tags=22%, list=12%, signal=25%
GOBP_CELLULAR_PROCESS_INVOLVED_IN_REPRODUCTION_IN_MULTICELLULAR_ORGANISM	GOBP_CELLULAR_PROCESS_INVOLVED_IN_REPRODUCTION_IN_MULTICELLULAR_ORGANISM		399	0.251798	1.3608	0	0.102782	1	7102	tags=23%, list=13%, signal=26%
GOBP_ORGANIC_HYDROXY_COMPOUND_BIOSYNTHETIC_PROCESS	GOBP_ORGANIC_HYDROXY_COMPOUND_BIOSYNTHETIC_PROCESS		243	0.26189	1.3593	0	0.103611	1	9823	tags=29%, list=17%, signal=35%
GOBP_PROTEIN_TRANSMEMBRANE_TRANSPORT	GOBP_PROTEIN_TRANSMEMBRANE_TRANSPORT		63	0.322206	1.35857	0.0243902	0.104013	1	5055	tags=24%, list=9%, signal=26%
GOBP_PROTEIN_IMPORT_INTO_MITOCHONDRIAL_MATRIX	GOBP_PROTEIN_IMPORT_INTO_MITOCHONDRIAL_MATRIX		20	0.426304	1.35762	0.10355	0.104512	1	3919	tags=35%, list=7%, signal=38%
GOBP_HEPATICOBILIARY_SYSTEM_DEVELOPMENT	GOBP_HEPATICOBILIARY_SYSTEM_DEVELOPMENT		137	0.288854	1.35659	0.0160428	0.105091	1	7010	tags=26%, list=12%, signal=29%
GOBP_MRNA_MODIFICATION	GOBP_MRNA_MODIFICATION		28	0.394226	1.35651	0.0628743	0.105091	1	17537	tags=61%, list=31%, signal=88%
GOBP_REGULATION_OF_NEUROGENESIS	GOBP_REGULATION_OF_NEUROGENESIS		358	0.254019	1.35647	0	0.105059	1	6677	tags=22%, list=12%, signal=25%
GOBP_REGULATION_OF_NEURON_PROJECTION_REGENERATION	GOBP_REGULATION_OF_NEURON_PROJECTION_REGENERATION		32	0.381304	1.35522	0.0614887	0.10572	1	4244	tags=28%, list=8%, signal=30%
GOBP_RESPONSE_TO_HYPEROXIA	GOBP_RESPONSE_TO_HYPEROXIA		19	0.428599	1.35419	0.111413	0.106257	1	5491	tags=26%, list=10%, signal=29%
GOBP_BONE_DEVELOPMENT	GOBP_BONE_DEVELOPMENT		217	0.269772	1.35403	0.00729927	0.106318	1	5920	tags=22%, list=10%, signal=25%
GOBP_REGULATION_OF_CALCIUM_ION_TRANSPORT	GOBP_REGULATION_OF_CALCIUM_ION_TRANSPORT		247	0.259106	1.35339	0	0.106659	1	9391	tags=29%, list=17%, signal=35%
GOBP_METANEPHRIC_RENAL_VESICLE_MORPHOGENESIS	GOBP_METANEPHRIC_RENAL_VESICLE_MORPHOGENESIS		15	0.467274	1.3523	0.117302	0.107269	1	8531	tags=40%, list=15%, signal=47%
GOBP_REGULATION_OF_REACTIVE_OXYGEN_SPECIES_METABOLIC_PROCESS	GOBP_REGULATION_OF_REACTIVE_OXYGEN_SPECIES_METABOLIC_PROCESS		144	0.279618	1.35191	0.0147059	0.107446	1	9837	tags=29%, list=17%, signal=35%
GOBP_CARBOHYDRATE_DERIVATIVE_TRANSPORT	GOBP_CARBOHYDRATE_DERIVATIVE_TRANSPORT		80	0.312743	1.35183	0.0691057	0.107446	1	8394	tags=30%, list=15%, signal=35%
GOBP_PURINE_NUCLEOSIDE_METABOLIC_PROCESS	GOBP_PURINE_NUCLEOSIDE_METABOLIC_PROCESS		26	0.393289	1.3513	0.0773481	0.107673	1	15335	tags=58%, list=27%, signal=79%
GOBP_MUSCLE_CELL_APOPTOTIC_PROCESS	GOBP_MUSCLE_CELL_APOPTOTIC_PROCESS		77	0.310012	1.35126	0.0498084	0.107632	1	6677	tags=26%, list=12%, signal=29%
GOBP_NEGATIVE_REGULATION_OF_GROWTH	GOBP_NEGATIVE_REGULATION_OF_GROWTH		245	0.258501	1.35084	0	0.107854	1	5222	tags=21%, list=9%, signal=23%
GOBP_EXTRACELLULAR_VESICLE_BIOGENESIS	GOBP_EXTRACELLULAR_VESICLE_BIOGENESIS		25	0.399409	1.34888	0.0876133	0.109042	1	7864	tags=32%, list=14%, signal=37%
GOBP_INTEGRIN_ACTIVATION	GOBP_INTEGRIN_ACTIVATION		26	0.391475	1.34866	0.0884956	0.109154	1	4869	tags=35%, list=9%, signal=38%
GOBP_NEGATIVE_REGULATION_OF_B_CELL_PROLIFERATION	GOBP_NEGATIVE_REGULATION_OF_B_CELL_PROLIFERATION		18	0.441354	1.3484	0.0873239	0.109281	1	11832	tags=50%, list=21%, signal=63%
GOBP_PHOSPHATIDIC_ACID_METABOLIC_PROCESS	GOBP_PHOSPHATIDIC_ACID_METABOLIC_PROCESS		37	0.366383	1.34788	0.0644172	0.109566	1	5761	tags=27%, list=10%, signal=30%
GOBP_MITOCHONDRIAL_FUSION	GOBP_MITOCHONDRIAL_FUSION		30	0.371578	1.34733	0.0877743	0.109857	1	6133	tags=33%, list=11%, signal=37%
GOBP_REGULATION_OF_HEMATOPOIETIC_PROGENITOR_CELL_DIFFERENTIATION	GOBP_REGULATION_OF_HEMATOPOIETIC_PROGENITOR_CELL_DIFFERENTIATION		34	0.369977	1.34691	0.0794118	0.11005	1	12585	tags=47%, list=22%, signal=61%
GOBP_POSITIVE_REGULATION_OF_DNA_BINDING_TRANSCRIPTION_FACTOR_ACTIVITY	GOBP_POSITIVE_REGULATION_OF_DNA_BINDING_TRANSCRIPTION_FACTOR_ACTIVITY		262	0.260968	1.34638	0.00900901	0.110368	1	9091	tags=26%, list=16%, signal=30%
GOBP_PROTEIN_LOCALIZATION_TO_EXTRACELLULAR_REGION	GOBP_PROTEIN_LOCALIZATION_TO_EXTRACELLULAR_REGION		355	0.255998	1.34638	0	0.110309	1	12012	tags=33%, list=21%, signal=41%
GOBP_MAST_CELL_ACTIVATION	GOBP_MAST_CELL_ACTIVATION		69	0.311452	1.34479	0.0434783	0.111308	1	9028	tags=35%, list=16%, signal=41%
GOBP_POSITIVE_REGULATION_OF_MONOCYTE_CHEMOTAXIS	GOBP_POSITIVE_REGULATION_OF_MONOCYTE_CHEMOTAXIS		20	0.425561	1.34477	0.0994318	0.111263	1	11895	tags=55%, list=21%, signal=70%
GOBP_REGULATION_OF_MYOTUBE_DIFFERENTIATION	GOBP_REGULATION_OF_MYOTUBE_DIFFERENTIATION		47	0.338244	1.34431	0.0533808	0.111533	1	8930	tags=34%, list=16%, signal=40%
GOBP_PHYSIOLOGICAL_CARDIAC_MUSCLE_HYPERTROPHY	GOBP_PHYSIOLOGICAL_CARDIAC_MUSCLE_HYPERTROPHY		25	0.394101	1.34369	0.0897436	0.111903	1	8884	tags=36%, list=16%, signal=43%
GOBP_PHOSPHOLIPID_DEPHOSPHORYLATION	GOBP_PHOSPHOLIPID_DEPHOSPHORYLATION		46	0.342208	1.34317	0.0442177	0.11216	1	5673	tags=28%, list=10%, signal=31%
GOBP_SOMATIC_DIVERSIFICATION_OF_IMMUNE_RECEPTORS_VIA_SOMATIC_MUTATION	GOBP_SOMATIC_DIVERSIFICATION_OF_IMMUNE_RECEPTORS_VIA_SOMATIC_MUTATION		16	0.451596	1.34259	0.129121	0.11246	1	10701	tags=50%, list=19%, signal=62%
GOBP_GRANULOCYTE_ACTIVATION	GOBP_GRANULOCYTE_ACTIVATION		48	0.336845	1.3415	0.0469799	0.113159	1	11355	tags=42%, list=20%, signal=52%
GOBP_MICROVILLUS_ORGANIZATION	GOBP_MICROVILLUS_ORGANIZATION		30	0.377049	1.3414	0.0943953	0.11316	1	5146	tags=27%, list=9%, signal=29%
GOBP_SULFUR_COMPOUND_BIOSYNTHETIC_PROCESS	GOBP_SULFUR_COMPOUND_BIOSYNTHETIC_PROCESS		147	0.280866	1.34129	0.017341	0.113167	1	8591	tags=29%, list=15%, signal=34%
GOBP_WOUND_HEALING_SPREADING_OF_EPIDERMAL_CELLS	GOBP_WOUND_HEALING_SPREADING_OF_EPIDERMAL_CELLS		20	0.418491	1.34099	0.122905	0.113321	1	2169	tags=25%, list=4%, signal=26%
GOBP_HEMATOPOIETIC_PROGENITOR_CELL_DIFFERENTIATION	GOBP_HEMATOPOIETIC_PROGENITOR_CELL_DIFFERENTIATION		122	0.288468	1.34098	0.0188679	0.113262	1	6658	tags=25%, list=12%, signal=28%
GOBP_VIRAL_RNA_GENOME_REPLICATION	GOBP_VIRAL_RNA_GENOME_REPLICATION		36	0.36051	1.34045	0.0903614	0.113514	1	18057	tags=58%, list=32%, signal=86%
GOBP_REGULATION_OF_LIPID_STORAGE	GOBP_REGULATION_OF_LIPID_STORAGE		52	0.332518	1.33983	0.0428571	0.113841	1	6351	tags=27%, list=11%, signal=30%
GOBP_GAMMA_DELTA_T_CELL_ACTIVATION	GOBP_GAMMA_DELTA_T_CELL_ACTIVATION		20	0.423059	1.33959	0.101093	0.113926	1	15637	tags=60%, list=28%, signal=83%
GOBP_ENDOCRINE_PANCREAS_DEVELOPMENT	GOBP_ENDOCRINE_PANCREAS_DEVELOPMENT		46	0.341354	1.33847	0.0795848	0.114639	1	13238	tags=39%, list=23%, signal=51%
GOBP_PURINE_NUCLEOTIDE_CATABOLIC_PROCESS	GOBP_PURINE_NUCLEOTIDE_CATABOLIC_PROCESS		46	0.344521	1.33842	0.0669014	0.114599	1	6647	tags=30%, list=12%, signal=34%
GOBP_REACTIVE_NITROGEN_SPECIES_METABOLIC_PROCESS	GOBP_REACTIVE_NITROGEN_SPECIES_METABOLIC_PROCESS		79	0.305493	1.33809	0.0404858	0.114764	1	13268	tags=35%, list=23%, signal=46%
GOBP_PIGMENTATION	GOBP_PIGMENTATION		101	0.300183	1.33782	0.0460829	0.1149	1	7415	tags=25%, list=13%, signal=28%
GOBP_REGULATION_OF_MYELOID_LEUKOCYTE_MEDIATED_IMMUNITY	GOBP_REGULATION_OF_MYELOID_LEUKOCYTE_MEDIATED_IMMUNITY		60	0.317203	1.33727	0.0521173	0.115199	1	7455	tags=32%, list=13%, signal=36%
GOBP_REGULATION_OF_NITRIC_OXIDE_SYNTHASE_ACTIVITY	GOBP_REGULATION_OF_NITRIC_OXIDE_SYNTHASE_ACTIVITY		42	0.35188	1.33716	0.0680272	0.115203	1	6842	tags=31%, list=12%, signal=35%
GOBP_POSITIVE_REGULATION_OF_B_CELL_PROLIFERATION	GOBP_POSITIVE_REGULATION_OF_B_CELL_PROLIFERATION		42	0.348441	1.33605	0.0755396	0.115919	1	10383	tags=33%, list=18%, signal=41%
GOBP_METANEPHRIC_NEPHRON_MORPHOGENESIS	GOBP_METANEPHRIC_NEPHRON_MORPHOGENESIS		25	0.400918	1.33476	0.110429	0.116669	1	8531	tags=36%, list=15%, signal=42%
GOBP_CELLULAR_METABOLIC_COMPOUND_SALVAGE	GOBP_CELLULAR_METABOLIC_COMPOUND_SALVAGE		29	0.370268	1.33457	0.0878187	0.116754	1	12865	tags=48%, list=23%, signal=62%
GOBP_POSITIVE_REGULATION_OF_TOLL_LIKE_RECEPTOR_SIGNALING_PATHWAY	GOBP_POSITIVE_REGULATION_OF_TOLL_LIKE_RECEPTOR_SIGNALING_PATHWAY		27	0.392707	1.33448	0.1	0.116766	1	10666	tags=41%, list=19%, signal=50%
GOBP_REGULATION_OF_PHAGOCYTOSIS	GOBP_REGULATION_OF_PHAGOCYTOSIS		98	0.292267	1.33409	0.044843	0.116992	1	7516	tags=29%, list=13%, signal=33%
GOBP_REGULATION_OF_T_CELL_APOPTOTIC_PROCESS	GOBP_REGULATION_OF_T_CELL_APOPTOTIC_PROCESS		34	0.361612	1.33348	0.0696202	0.117354	1	9627	tags=41%, list=17%, signal=50%
GOBP_REGULATION_OF_STRIATED_MUSCLE_CELL_DIFFERENTIATION	GOBP_REGULATION_OF_STRIATED_MUSCLE_CELL_DIFFERENTIATION		95	0.297958	1.33258	0.0363636	0.117949	1	7179	tags=24%, list=13%, signal=28%
GOBP_CYTOPLASM_ORGANIZATION	GOBP_CYTOPLASM_ORGANIZATION		16	0.449745	1.33251	0.132124	0.117935	1	6101	tags=25%, list=11%, signal=28%
GOBP_METANEPHRIC_EPITHELIUM_DEVELOPMENT	GOBP_METANEPHRIC_EPITHELIUM_DEVELOPMENT		24	0.397582	1.33219	0.108434	0.118119	1	9748	tags=42%, list=17%, signal=50%
GOBP_TISSUE_MIGRATION	GOBP_TISSUE_MIGRATION		347	0.247604	1.33218	0	0.118056	1	9622	tags=28%, list=17%, signal=33%
GOBP_REGULATION_OF_VIRAL_INDUCED_CYTOPLASMIC_PATTERN_RECOGNITION_RECEPTOR_SIGNALING_PATHWAY	GOBP_REGULATION_OF_VIRAL_INDUCED_CYTOPLASMIC_PATTERN_RECOGNITION_RECEPTOR_SIGNALING_PATHWAY		24	0.395502	1.33121	0.102426	0.118723	1	11580	tags=46%, list=20%, signal=58%
GOBP_REGULATION_OF_TRIGLYCERIDE_METABOLIC_PROCESS	GOBP_REGULATION_OF_TRIGLYCERIDE_METABOLIC_PROCESS		41	0.3449	1.33063	0.0641892	0.119055	1	6842	tags=29%, list=12%, signal=33%
GOBP_CELLULAR_RESPONSE_TO_CORTICOSTEROID_STIMULUS	GOBP_CELLULAR_RESPONSE_TO_CORTICOSTEROID_STIMULUS		59	0.324993	1.3305	0.0510949	0.119079	1	7725	tags=29%, list=14%, signal=33%
GOBP_INTERLEUKIN_4_PRODUCTION	GOBP_INTERLEUKIN_4_PRODUCTION		33	0.376906	1.33026	0.0889571	0.119175	1	9413	tags=33%, list=17%, signal=40%
GOBP_POSITIVE_REGULATION_OF_NF_KAPPAB_TRANSCRIPTION_FACTOR_ACTIVITY	GOBP_POSITIVE_REGULATION_OF_NF_KAPPAB_TRANSCRIPTION_FACTOR_ACTIVITY		153	0.272274	1.33026	0.0227273	0.119112	1	8574	tags=25%, list=15%, signal=30%
GOBP_HISTONE_H3_DEACETYLATION	GOBP_HISTONE_H3_DEACETYLATION		17	0.441267	1.32894	0.122507	0.11998	1	15729	tags=59%, list=28%, signal=81%
GOBP_RECEPTOR_METABOLIC_PROCESS	GOBP_RECEPTOR_METABOLIC_PROCESS		166	0.269452	1.32807	0.0264901	0.120549	1	9138	tags=29%, list=16%, signal=34%
GOBP_NEGATIVE_REGULATION_OF_NECROTIC_CELL_DEATH	GOBP_NEGATIVE_REGULATION_OF_NECROTIC_CELL_DEATH		20	0.428837	1.32762	0.107239	0.120806	1	12109	tags=55%, list=21%, signal=70%
GOBP_RESPONSE_TO_INCREASED_OXYGEN_LEVELS	GOBP_RESPONSE_TO_INCREASED_OXYGEN_LEVELS		26	0.386195	1.327	0.117647	0.121176	1	8392	tags=31%, list=15%, signal=36%
GOBP_FATTY_ACYL_COA_METABOLIC_PROCESS	GOBP_FATTY_ACYL_COA_METABOLIC_PROCESS		38	0.357754	1.32694	0.0686275	0.121163	1	11490	tags=47%, list=20%, signal=59%
GOBP_POSITIVE_REGULATION_OF_NIK_NF_KAPPAB_SIGNALING	GOBP_POSITIVE_REGULATION_OF_NIK_NF_KAPPAB_SIGNALING		67	0.315548	1.3269	0.045283	0.121121	1	6390	tags=24%, list=11%, signal=27%
GOBP_REGULATION_OF_MEMBRANE_PROTEIN_ECTODOMAIN_PROTEOLYSIS	GOBP_REGULATION_OF_MEMBRANE_PROTEIN_ECTODOMAIN_PROTEOLYSIS		24	0.39998	1.32675	0.103976	0.121157	1	7070	tags=38%, list=13%, signal=43%
GOBP_MALE_SEX_DIFFERENTIATION	GOBP_MALE_SEX_DIFFERENTIATION		163	0.272069	1.32675	0.0251572	0.121097	1	6804	tags=22%, list=12%, signal=25%
GOBP_NUCLEOSIDE_CATABOLIC_PROCESS	GOBP_NUCLEOSIDE_CATABOLIC_PROCESS		26	0.392287	1.32674	0.114804	0.121039	1	12880	tags=50%, list=23%, signal=65%
GOBP_PURINE_CONTAINING_COMPOUND_CATABOLIC_PROCESS	GOBP_PURINE_CONTAINING_COMPOUND_CATABOLIC_PROCESS		51	0.334473	1.32664	0.0902527	0.121038	1	6647	tags=29%, list=12%, signal=33%
GOBP_NEGATIVE_REGULATION_OF_INTRINSIC_APOPTOTIC_SIGNALING_PATHWAY_IN_RESPONSE_TO_DNA_DAMAGE	GOBP_NEGATIVE_REGULATION_OF_INTRINSIC_APOPTOTIC_SIGNALING_PATHWAY_IN_RESPONSE_TO_DNA_DAMAGE		30	0.383126	1.32517	0.100304	0.121986	1	7222	tags=33%, list=13%, signal=38%
GOBP_NUCLEOSIDE_TRIPHOSPHATE_BIOSYNTHETIC_PROCESS	GOBP_NUCLEOSIDE_TRIPHOSPHATE_BIOSYNTHETIC_PROCESS		83	0.30066	1.32455	0.0252101	0.122334	1	11757	tags=34%, list=21%, signal=43%
GOBP_POSITIVE_REGULATION_OF_SIGNAL_TRANSDUCTION_BY_P53_CLASS_MEDIATOR	GOBP_POSITIVE_REGULATION_OF_SIGNAL_TRANSDUCTION_BY_P53_CLASS_MEDIATOR		28	0.3808	1.32313	0.0886076	0.123209	1	7700	tags=39%, list=14%, signal=45%
GOBP_INTERLEUKIN_1_PRODUCTION	GOBP_INTERLEUKIN_1_PRODUCTION		127	0.278721	1.32308	0.0195122	0.123185	1	9015	tags=27%, list=16%, signal=32%
GOBP_REACTIVE_OXYGEN_SPECIES_METABOLIC_PROCESS	GOBP_REACTIVE_OXYGEN_SPECIES_METABOLIC_PROCESS		228	0.259343	1.32308	0.0147059	0.12312	1	9627	tags=29%, list=17%, signal=34%
GOBP_POSITIVE_REGULATION_OF_PROTEIN_MATURATION	GOBP_POSITIVE_REGULATION_OF_PROTEIN_MATURATION		28	0.37917	1.32286	0.0833333	0.123191	1	8097	tags=43%, list=14%, signal=50%
GOBP_PYRIMIDINE_NUCLEOSIDE_TRIPHOSPHATE_BIOSYNTHETIC_PROCESS	GOBP_PYRIMIDINE_NUCLEOSIDE_TRIPHOSPHATE_BIOSYNTHETIC_PROCESS		19	0.421252	1.32245	0.126801	0.123386	1	10631	tags=42%, list=19%, signal=52%
GOBP_PROTEIN_N_LINKED_GLYCOSYLATION	GOBP_PROTEIN_N_LINKED_GLYCOSYLATION		70	0.31383	1.32106	0.0374532	0.124286	1	8948	tags=29%, list=16%, signal=34%
GOBP_REGULATION_OF_ACTIN_FILAMENT_LENGTH	GOBP_REGULATION_OF_ACTIN_FILAMENT_LENGTH		154	0.269335	1.32072	0.010929	0.124469	1	10033	tags=32%, list=18%, signal=39%
GOBP_POSITIVE_REGULATION_OF_WNT_SIGNALING_PATHWAY	GOBP_POSITIVE_REGULATION_OF_WNT_SIGNALING_PATHWAY		143	0.273402	1.32058	0.0147059	0.124506	1	7482	tags=24%, list=13%, signal=28%
GOBP_REGULATION_OF_SIGNALING_RECEPTOR_ACTIVITY	GOBP_REGULATION_OF_SIGNALING_RECEPTOR_ACTIVITY		172	0.267195	1.31992	0.0119048	0.124886	1	6891	tags=21%, list=12%, signal=24%
GOBP_REGULATION_OF_FATTY_ACID_METABOLIC_PROCESS	GOBP_REGULATION_OF_FATTY_ACID_METABOLIC_PROCESS		92	0.290407	1.31959	0.0460251	0.125051	1	6843	tags=22%, list=12%, signal=25%
GOBP_POSITIVE_REGULATION_OF_TRANSMEMBRANE_RECEPTOR_PROTEIN_SERINE_THREONINE_KINASE_SIGNALING_PATHWAY	GOBP_POSITIVE_REGULATION_OF_TRANSMEMBRANE_RECEPTOR_PROTEIN_SERINE_THREONINE_KINASE_SIGNALING_PATHWAY		117	0.277122	1.31923	0.0344828	0.12522	1	10409	tags=35%, list=18%, signal=43%
GOBP_L_AMINO_ACID_TRANSPORT	GOBP_L_AMINO_ACID_TRANSPORT		69	0.303591	1.31911	0.0493827	0.125249	1	5737	tags=22%, list=10%, signal=24%
GOBP_CELL_JUNCTION_DISASSEMBLY	GOBP_CELL_JUNCTION_DISASSEMBLY		21	0.412565	1.3178	0.123288	0.126188	1	9622	tags=52%, list=17%, signal=63%
GOBP_PLASMA_MEMBRANE_REPAIR	GOBP_PLASMA_MEMBRANE_REPAIR		24	0.393835	1.3175	0.107246	0.126363	1	13777	tags=42%, list=24%, signal=55%
GOBP_PROTEIN_LOCALIZATION_TO_LYSOSOME	GOBP_PROTEIN_LOCALIZATION_TO_LYSOSOME		45	0.338148	1.31746	0.0609319	0.12632	1	3131	tags=20%, list=6%, signal=21%
GOBP_POSITIVE_REGULATION_OF_NEURON_PROJECTION_DEVELOPMENT	GOBP_POSITIVE_REGULATION_OF_NEURON_PROJECTION_DEVELOPMENT		150	0.272097	1.31641	0.0114943	0.127047	1	7470	tags=27%, list=13%, signal=31%
GOBP_TUBE_FORMATION	GOBP_TUBE_FORMATION		152	0.271865	1.31565	0.0118343	0.127489	1	9029	tags=31%, list=16%, signal=37%
GOBP_VESICLE_MEDIATED_TRANSPORT_IN_SYNAPSE	GOBP_VESICLE_MEDIATED_TRANSPORT_IN_SYNAPSE		197	0.262526	1.31561	0.00641026	0.127455	1	8390	tags=31%, list=15%, signal=36%
GOBP_ANIMAL_ORGAN_REGENERATION	GOBP_ANIMAL_ORGAN_REGENERATION		65	0.315785	1.31517	0.111111	0.127661	1	8029	tags=29%, list=14%, signal=34%
GOBP_POSITIVE_REGULATION_OF_RELEASE_OF_CYTOCHROME_C_FROM_MITOCHONDRIA	GOBP_POSITIVE_REGULATION_OF_RELEASE_OF_CYTOCHROME_C_FROM_MITOCHONDRIA		26	0.388665	1.31464	0.121951	0.127994	1	9627	tags=38%, list=17%, signal=46%
GOBP_POSITIVE_REGULATION_OF_MACROPHAGE_MIGRATION	GOBP_POSITIVE_REGULATION_OF_MACROPHAGE_MIGRATION		25	0.386663	1.31338	0.108108	0.128851	1	7154	tags=36%, list=13%, signal=41%
GOBP_POSITIVE_REGULATION_OF_NUCLEOTIDE_METABOLIC_PROCESS	GOBP_POSITIVE_REGULATION_OF_NUCLEOTIDE_METABOLIC_PROCESS		42	0.351225	1.31335	0.0909091	0.128807	1	7952	tags=29%, list=14%, signal=33%
GOBP_MEGAKARYOCYTE_DEVELOPMENT	GOBP_MEGAKARYOCYTE_DEVELOPMENT		17	0.430365	1.3132	0.13649	0.12885	1	5097	tags=35%, list=9%, signal=39%
GOBP_PRESYNAPTIC_ENDOCYTOSIS	GOBP_PRESYNAPTIC_ENDOCYTOSIS		61	0.318088	1.3131	0.0753138	0.12887	1	10080	tags=46%, list=18%, signal=56%
GOBP_T_CELL_MEDIATED_CYTOTOXICITY	GOBP_T_CELL_MEDIATED_CYTOTOXICITY		49	0.330312	1.31229	0.0883392	0.129408	1	7516	tags=31%, list=13%, signal=35%
GOBP_ELECTRON_TRANSPORT_CHAIN	GOBP_ELECTRON_TRANSPORT_CHAIN		164	0.269633	1.3121	0.0128205	0.129494	1	9516	tags=24%, list=17%, signal=29%
GOBP_PROTEIN_DESTABILIZATION	GOBP_PROTEIN_DESTABILIZATION		47	0.334389	1.31207	0.0795848	0.129448	1	8607	tags=32%, list=15%, signal=38%
GOBP_RESPONSE_TO_IRON_ION	GOBP_RESPONSE_TO_IRON_ION		31	0.36822	1.31075	0.0934579	0.130347	1	4308	tags=23%, list=8%, signal=24%
GOBP_POSITIVE_REGULATION_OF_PROTEIN_BINDING	GOBP_POSITIVE_REGULATION_OF_PROTEIN_BINDING		83	0.30147	1.30954	0.04329	0.131125	1	10889	tags=37%, list=19%, signal=46%
GOBP_PROTEIN_KINASE_B_SIGNALING	GOBP_PROTEIN_KINASE_B_SIGNALING		205	0.261703	1.3094	0.0117647	0.131168	1	5976	tags=23%, list=11%, signal=26%
GOBP_LIVER_REGENERATION	GOBP_LIVER_REGENERATION		29	0.374128	1.3094	0.0810811	0.131102	1	2790	tags=21%, list=5%, signal=22%
GOBP_PHOSPHATIDYLINOSITOL_3_PHOSPHATE_BIOSYNTHETIC_PROCESS	GOBP_PHOSPHATIDYLINOSITOL_3_PHOSPHATE_BIOSYNTHETIC_PROCESS		21	0.406532	1.30867	0.118132	0.131573	1	9156	tags=38%, list=16%, signal=45%
GOBP_NEGATIVE_REGULATION_OF_INTRACELLULAR_ESTROGEN_RECEPTOR_SIGNALING_PATHWAY	GOBP_NEGATIVE_REGULATION_OF_INTRACELLULAR_ESTROGEN_RECEPTOR_SIGNALING_PATHWAY		15	0.440937	1.30757	0.14026	0.132337	1	6337	tags=47%, list=11%, signal=53%
GOBP_NEGATIVE_REGULATION_OF_RESPONSE_TO_REACTIVE_OXYGEN_SPECIES	GOBP_NEGATIVE_REGULATION_OF_RESPONSE_TO_REACTIVE_OXYGEN_SPECIES		16	0.436632	1.30738	0.13079	0.13243	1	12973	tags=50%, list=23%, signal=65%
GOBP_NEGATIVE_REGULATION_OF_RECEPTOR_INTERNALIZATION	GOBP_NEGATIVE_REGULATION_OF_RECEPTOR_INTERNALIZATION		16	0.43532	1.30711	0.140496	0.132521	1	7816	tags=31%, list=14%, signal=36%
GOBP_LIPID_HOMEOSTASIS	GOBP_LIPID_HOMEOSTASIS		169	0.26622	1.30638	0.0174419	0.132986	1	4003	tags=17%, list=7%, signal=18%
GOBP_TRANSMEMBRANE_RECEPTOR_PROTEIN_SERINE_THREONINE_KINASE_SIGNALING_PATHWAY	GOBP_TRANSMEMBRANE_RECEPTOR_PROTEIN_SERINE_THREONINE_KINASE_SIGNALING_PATHWAY		368	0.240928	1.3063	0	0.132977	1	9974	tags=30%, list=18%, signal=36%
GOBP_INTERLEUKIN_6_MEDIATED_SIGNALING_PATHWAY	GOBP_INTERLEUKIN_6_MEDIATED_SIGNALING_PATHWAY		26	0.387137	1.30538	0.105422	0.133651	1	3950	tags=27%, list=7%, signal=29%
GOBP_GLUTAMINE_FAMILY_AMINO_ACID_CATABOLIC_PROCESS	GOBP_GLUTAMINE_FAMILY_AMINO_ACID_CATABOLIC_PROCESS		25	0.390664	1.30487	0.137427	0.13397	1	8022	tags=28%, list=14%, signal=33%
GOBP_POSITIVE_REGULATION_OF_CELLULAR_RESPONSE_TO_TRANSFORMING_GROWTH_FACTOR_BETA_STIMULUS	GOBP_POSITIVE_REGULATION_OF_CELLULAR_RESPONSE_TO_TRANSFORMING_GROWTH_FACTOR_BETA_STIMULUS		32	0.367461	1.30426	0.0958904	0.13434	1	5219	tags=28%, list=9%, signal=31%
GOBP_NEGATIVE_REGULATION_OF_PROTEIN_BINDING	GOBP_NEGATIVE_REGULATION_OF_PROTEIN_BINDING		97	0.286451	1.30363	0.0608696	0.134722	1	6267	tags=22%, list=11%, signal=24%
GOBP_PROTEIN_HOMOTETRAMERIZATION	GOBP_PROTEIN_HOMOTETRAMERIZATION		57	0.321745	1.3034	0.0943396	0.134834	1	12880	tags=42%, list=23%, signal=54%
GOBP_DEVELOPMENTAL_GROWTH_INVOLVED_IN_MORPHOGENESIS	GOBP_DEVELOPMENTAL_GROWTH_INVOLVED_IN_MORPHOGENESIS		233	0.251367	1.30326	0.0153846	0.134885	1	7333	tags=24%, list=13%, signal=27%
GOBP_C_TERMINAL_PROTEIN_AMINO_ACID_MODIFICATION	GOBP_C_TERMINAL_PROTEIN_AMINO_ACID_MODIFICATION		16	0.429985	1.30314	0.149733	0.13491	1	9391	tags=50%, list=17%, signal=60%
GOBP_CYTOPLASMIC_TRANSLATIONAL_INITIATION	GOBP_CYTOPLASMIC_TRANSLATIONAL_INITIATION		27	0.375025	1.30256	0.138973	0.135268	1	16101	tags=56%, list=28%, signal=78%
GOBP_NEGATIVE_REGULATION_OF_SIGNAL_TRANSDUCTION_IN_ABSENCE_OF_LIGAND	GOBP_NEGATIVE_REGULATION_OF_SIGNAL_TRANSDUCTION_IN_ABSENCE_OF_LIGAND		33	0.357577	1.30255	0.125373	0.1352	1	10404	tags=36%, list=18%, signal=45%
GOBP_COLLAGEN_BIOSYNTHETIC_PROCESS	GOBP_COLLAGEN_BIOSYNTHETIC_PROCESS		44	0.336534	1.30252	0.0759494	0.135152	1	5854	tags=27%, list=10%, signal=30%
GOBP_RIBONUCLEOSIDE_METABOLIC_PROCESS	GOBP_RIBONUCLEOSIDE_METABOLIC_PROCESS		35	0.355696	1.30235	0.103774	0.135218	1	11919	tags=43%, list=21%, signal=54%
GOBP_POSITIVE_REGULATION_OF_CELL_MATRIX_ADHESION	GOBP_POSITIVE_REGULATION_OF_CELL_MATRIX_ADHESION		54	0.322989	1.30215	0.0678571	0.135304	1	8097	tags=31%, list=14%, signal=37%
GOBP_REGULATION_OF_NITRIC_OXIDE_METABOLIC_PROCESS	GOBP_REGULATION_OF_NITRIC_OXIDE_METABOLIC_PROCESS		63	0.310216	1.30186	0.0509804	0.13543	1	8912	tags=22%, list=16%, signal=26%
GOBP_REGULATION_OF_PODOSOME_ASSEMBLY	GOBP_REGULATION_OF_PODOSOME_ASSEMBLY		15	0.445215	1.30104	0.159269	0.13598	1	7937	tags=47%, list=14%, signal=54%
GOBP_HISTONE_LYSINE_DEMETHYLATION	GOBP_HISTONE_LYSINE_DEMETHYLATION		28	0.373694	1.30051	0.120846	0.136326	1	13356	tags=43%, list=24%, signal=56%
GOBP_REGULATION_OF_LEUKOCYTE_MIGRATION	GOBP_REGULATION_OF_LEUKOCYTE_MIGRATION		215	0.255012	1.3003	0.0275862	0.136426	1	8912	tags=28%, list=16%, signal=34%
GOBP_NEGATIVE_REGULATION_OF_SUPRAMOLECULAR_FIBER_ORGANIZATION	GOBP_NEGATIVE_REGULATION_OF_SUPRAMOLECULAR_FIBER_ORGANIZATION		160	0.266299	1.30013	0.00621118	0.136482	1	9783	tags=31%, list=17%, signal=37%
GOBP_SPERMATID_NUCLEUS_DIFFERENTIATION	GOBP_SPERMATID_NUCLEUS_DIFFERENTIATION		21	0.409361	1.30012	0.133333	0.136417	1	8017	tags=38%, list=14%, signal=44%
GOBP_CEREBRAL_CORTEX_CELL_MIGRATION	GOBP_CEREBRAL_CORTEX_CELL_MIGRATION		44	0.33662	1.30008	0.0786885	0.136374	1	10366	tags=39%, list=18%, signal=47%
GOBP_REGULATION_OF_HISTONE_PHOSPHORYLATION	GOBP_REGULATION_OF_HISTONE_PHOSPHORYLATION		15	0.447959	1.29996	0.138728	0.136393	1	9955	tags=27%, list=18%, signal=32%
GOBP_REGULATION_OF_RUFFLE_ASSEMBLY	GOBP_REGULATION_OF_RUFFLE_ASSEMBLY		32	0.362365	1.2991	0.109375	0.13695	1	8827	tags=34%, list=16%, signal=41%
GOBP_POSITIVE_REGULATION_OF_MICROTUBULE_POLYMERIZATION_OR_DEPOLYMERIZATION	GOBP_POSITIVE_REGULATION_OF_MICROTUBULE_POLYMERIZATION_OR_DEPOLYMERIZATION		37	0.352765	1.2989	0.0959752	0.137034	1	6127	tags=24%, list=11%, signal=27%
GOBP_PYRIMIDINE_CONTAINING_COMPOUND_CATABOLIC_PROCESS	GOBP_PYRIMIDINE_CONTAINING_COMPOUND_CATABOLIC_PROCESS		41	0.341074	1.29872	0.118343	0.137095	1	6482	tags=27%, list=11%, signal=30%
GOBP_FAT_CELL_DIFFERENTIATION	GOBP_FAT_CELL_DIFFERENTIATION		235	0.252378	1.29784	0.00813008	0.137694	1	5812	tags=18%, list=10%, signal=20%
GOBP_THYMIC_T_CELL_SELECTION	GOBP_THYMIC_T_CELL_SELECTION		22	0.40189	1.29737	0.140056	0.137979	1	9439	tags=41%, list=17%, signal=49%
GOBP_FEMALE_GAMETE_GENERATION	GOBP_FEMALE_GAMETE_GENERATION		154	0.266103	1.29732	0.0259067	0.137945	1	5605	tags=19%, list=10%, signal=22%
GOBP_CELLULAR_RESPONSE_TO_GROWTH_HORMONE_STIMULUS	GOBP_CELLULAR_RESPONSE_TO_GROWTH_HORMONE_STIMULUS		24	0.385959	1.29606	0.128205	0.138861	1	3215	tags=21%, list=6%, signal=22%
GOBP_POSITIVE_REGULATION_OF_MACROPHAGE_DIFFERENTIATION	GOBP_POSITIVE_REGULATION_OF_MACROPHAGE_DIFFERENTIATION		16	0.438957	1.29564	0.136752	0.13915	1	10412	tags=50%, list=18%, signal=61%
GOBP_VESICLE_TARGETING	GOBP_VESICLE_TARGETING		42	0.337939	1.29505	0.114551	0.139607	1	13231	tags=43%, list=23%, signal=56%
GOBP_NEURAL_CREST_FORMATION	GOBP_NEURAL_CREST_FORMATION		15	0.437883	1.29376	0.172236	0.140563	1	2866	tags=27%, list=5%, signal=28%
GOBP_GLUCOSE_METABOLIC_PROCESS	GOBP_GLUCOSE_METABOLIC_PROCESS		199	0.253303	1.29362	0.0340136	0.140634	1	11792	tags=33%, list=21%, signal=42%
GOBP_APOPTOTIC_CELL_CLEARANCE	GOBP_APOPTOTIC_CELL_CLEARANCE		52	0.32164	1.2933	0.0909091	0.140818	1	11883	tags=42%, list=21%, signal=54%
GOBP_POSITIVE_REGULATION_OF_EPITHELIAL_TO_MESENCHYMAL_TRANSITION	GOBP_POSITIVE_REGULATION_OF_EPITHELIAL_TO_MESENCHYMAL_TRANSITION		52	0.319245	1.29295	0.109215	0.141021	1	5976	tags=25%, list=11%, signal=28%
GOBP_POSITIVE_REGULATION_OF_EXOCYTOSIS	GOBP_POSITIVE_REGULATION_OF_EXOCYTOSIS		83	0.290355	1.29271	0.0728745	0.141151	1	8360	tags=34%, list=15%, signal=40%
GOBP_PROTEIN_MATURATION	GOBP_PROTEIN_MATURATION		312	0.240302	1.2927	0	0.141084	1	9156	tags=28%, list=16%, signal=33%
GOBP_REGULATION_OF_CALCIUM_MEDIATED_SIGNALING	GOBP_REGULATION_OF_CALCIUM_MEDIATED_SIGNALING		74	0.297862	1.29267	0.0697674	0.141036	1	13060	tags=43%, list=23%, signal=56%
GOBP_RESOLUTION_OF_MEIOTIC_RECOMBINATION_INTERMEDIATES	GOBP_RESOLUTION_OF_MEIOTIC_RECOMBINATION_INTERMEDIATES		17	0.429878	1.29236	0.134897	0.141207	1	12561	tags=53%, list=22%, signal=68%
GOBP_REGULATION_OF_EPITHELIAL_CELL_DIFFERENTIATION_INVOLVED_IN_KIDNEY_DEVELOPMENT	GOBP_REGULATION_OF_EPITHELIAL_CELL_DIFFERENTIATION_INVOLVED_IN_KIDNEY_DEVELOPMENT		16	0.429899	1.29009	0.150418	0.142924	1	8531	tags=31%, list=15%, signal=37%
GOBP_INOSITOL_PHOSPHATE_MEDIATED_SIGNALING	GOBP_INOSITOL_PHOSPHATE_MEDIATED_SIGNALING		56	0.319574	1.28985	0.115646	0.143047	1	10727	tags=34%, list=19%, signal=42%
GOBP_DENDRITE_DEVELOPMENT	GOBP_DENDRITE_DEVELOPMENT		231	0.246625	1.28981	0.025	0.142999	1	7694	tags=26%, list=14%, signal=29%
GOBP_ANTEROGRADE_AXONAL_TRANSPORT	GOBP_ANTEROGRADE_AXONAL_TRANSPORT		49	0.325942	1.28958	0.0827586	0.143129	1	9536	tags=33%, list=17%, signal=39%
GOBP_REGULATION_OF_EXTRINSIC_APOPTOTIC_SIGNALING_PATHWAY_IN_ABSENCE_OF_LIGAND	GOBP_REGULATION_OF_EXTRINSIC_APOPTOTIC_SIGNALING_PATHWAY_IN_ABSENCE_OF_LIGAND		43	0.333408	1.28935	0.0920245	0.143241	1	10404	tags=33%, list=18%, signal=40%
GOBP_RESPONSE_TO_CHOLESTEROL	GOBP_RESPONSE_TO_CHOLESTEROL		28	0.375778	1.28907	0.117825	0.143447	1	6037	tags=36%, list=11%, signal=40%
GOBP_NEGATIVE_REGULATION_OF_CYTOKINE_PRODUCTION	GOBP_NEGATIVE_REGULATION_OF_CYTOKINE_PRODUCTION		343	0.239361	1.289	0.00990099	0.143435	1	9510	tags=25%, list=17%, signal=30%
GOBP_GLIAL_CELL_APOPTOTIC_PROCESS	GOBP_GLIAL_CELL_APOPTOTIC_PROCESS		16	0.435421	1.28881	0.157895	0.143513	1	9627	tags=44%, list=17%, signal=53%
GOBP_PROTEIN_TRANSMEMBRANE_IMPORT_INTO_INTRACELLULAR_ORGANELLE	GOBP_PROTEIN_TRANSMEMBRANE_IMPORT_INTO_INTRACELLULAR_ORGANELLE		36	0.352189	1.28878	0.12013	0.143471	1	3919	tags=28%, list=7%, signal=30%
GOBP_LENS_FIBER_CELL_DIFFERENTIATION	GOBP_LENS_FIBER_CELL_DIFFERENTIATION		37	0.344461	1.28825	0.122388	0.143843	1	7215	tags=32%, list=13%, signal=37%
GOBP_MRNA_SPLICE_SITE_SELECTION	GOBP_MRNA_SPLICE_SITE_SELECTION		47	0.32207	1.28742	0.0930233	0.144473	1	15893	tags=45%, list=28%, signal=62%
GOBP_CYTOSOLIC_CALCIUM_ION_TRANSPORT	GOBP_CYTOSOLIC_CALCIUM_ION_TRANSPORT		181	0.256692	1.28712	0.0295858	0.144643	1	9391	tags=28%, list=17%, signal=34%
GOBP_POSITIVE_REGULATION_OF_TRANSCRIPTION_REGULATORY_REGION_DNA_BINDING	GOBP_POSITIVE_REGULATION_OF_TRANSCRIPTION_REGULATORY_REGION_DNA_BINDING		24	0.388727	1.28607	0.141566	0.145429	1	6001	tags=29%, list=11%, signal=33%
GOBP_NEGATIVE_REGULATION_OF_MEIOTIC_CELL_CYCLE	GOBP_NEGATIVE_REGULATION_OF_MEIOTIC_CELL_CYCLE		16	0.43532	1.28527	0.150538	0.146019	1	1963	tags=25%, list=3%, signal=26%
GOBP_HYPEROSMOTIC_RESPONSE	GOBP_HYPEROSMOTIC_RESPONSE		26	0.377442	1.28509	0.119122	0.14609	1	12385	tags=50%, list=22%, signal=64%
GOBP_NEGATIVE_REGULATION_OF_JUN_KINASE_ACTIVITY	GOBP_NEGATIVE_REGULATION_OF_JUN_KINASE_ACTIVITY		15	0.438251	1.28485	0.149051	0.146206	1	1240	tags=20%, list=2%, signal=20%
GOBP_POSITIVE_REGULATION_OF_PROTEIN_SECRETION	GOBP_POSITIVE_REGULATION_OF_PROTEIN_SECRETION		128	0.273144	1.28401	0.0447761	0.146833	1	9837	tags=30%, list=17%, signal=37%
GOBP_EPITHELIAL_TO_MESENCHYMAL_TRANSITION_INVOLVED_IN_ENDOCARDIAL_CUSHION_FORMATION	GOBP_EPITHELIAL_TO_MESENCHYMAL_TRANSITION_INVOLVED_IN_ENDOCARDIAL_CUSHION_FORMATION		20	0.397889	1.28394	0.148688	0.146825	1	8813	tags=35%, list=16%, signal=41%
GOBP_REGULATION_OF_GLUCONEOGENESIS	GOBP_REGULATION_OF_GLUCONEOGENESIS		51	0.321108	1.28297	0.0921986	0.147529	1	11189	tags=37%, list=20%, signal=46%
GOBP_GLAND_DEVELOPMENT	GOBP_GLAND_DEVELOPMENT		432	0.233207	1.28246	0	0.147856	1	7010	tags=22%, list=12%, signal=25%
GOBP_PURINE_NUCLEOTIDE_TRANSPORT	GOBP_PURINE_NUCLEOTIDE_TRANSPORT		30	0.364553	1.28217	0.131429	0.148021	1	6352	tags=27%, list=11%, signal=30%
GOBP_ASPARTATE_FAMILY_AMINO_ACID_CATABOLIC_PROCESS	GOBP_ASPARTATE_FAMILY_AMINO_ACID_CATABOLIC_PROCESS		18	0.420208	1.28126	0.164921	0.148752	1	4607	tags=33%, list=8%, signal=36%
GOBP_SYNAPTONEMAL_COMPLEX_ORGANIZATION	GOBP_SYNAPTONEMAL_COMPLEX_ORGANIZATION		26	0.371229	1.28092	0.113497	0.148983	1	11415	tags=42%, list=20%, signal=53%
GOBP_TELENCEPHALON_DEVELOPMENT	GOBP_TELENCEPHALON_DEVELOPMENT		245	0.252056	1.28076	0.008	0.149057	1	9748	tags=29%, list=17%, signal=34%
GOBP_EPIBOLY	GOBP_EPIBOLY		37	0.338476	1.28013	0.114114	0.14952	1	8827	tags=35%, list=16%, signal=42%
GOBP_RESPIRATORY_ELECTRON_TRANSPORT_CHAIN	GOBP_RESPIRATORY_ELECTRON_TRANSPORT_CHAIN		111	0.277748	1.27991	0.0641711	0.149625	1	14029	tags=33%, list=25%, signal=44%
GOBP_POSITIVE_REGULATION_OF_PROTEIN_SERINE_THREONINE_KINASE_ACTIVITY	GOBP_POSITIVE_REGULATION_OF_PROTEIN_SERINE_THREONINE_KINASE_ACTIVITY		208	0.255906	1.27869	0.0428571	0.150637	1	9296	tags=28%, list=16%, signal=34%
GOBP_RESPIRATORY_BURST	GOBP_RESPIRATORY_BURST		37	0.335849	1.27798	0.0967742	0.15118	1	9602	tags=35%, list=17%, signal=42%
GOBP_VIRAL_BUDDING	GOBP_VIRAL_BUDDING		27	0.365241	1.27765	0.11041	0.151417	1	8468	tags=26%, list=15%, signal=30%
GOBP_MATERNAL_PLACENTA_DEVELOPMENT	GOBP_MATERNAL_PLACENTA_DEVELOPMENT		33	0.352886	1.27751	0.107558	0.151456	1	9897	tags=42%, list=18%, signal=51%
GOBP_REGULATION_OF_MUSCLE_ADAPTATION	GOBP_REGULATION_OF_MUSCLE_ADAPTATION		88	0.285698	1.27634	0.045082	0.152385	1	7033	tags=24%, list=12%, signal=27%
GOBP_ENTERIC_NERVOUS_SYSTEM_DEVELOPMENT	GOBP_ENTERIC_NERVOUS_SYSTEM_DEVELOPMENT		15	0.433594	1.2763	0.138889	0.152338	1	12022	tags=33%, list=21%, signal=42%
GOBP_REGULATION_OF_SUPEROXIDE_ANION_GENERATION	GOBP_REGULATION_OF_SUPEROXIDE_ANION_GENERATION		22	0.395883	1.27625	0.136364	0.152317	1	3554	tags=18%, list=6%, signal=19%
GOBP_NEGATIVE_REGULATION_OF_ORGAN_GROWTH	GOBP_NEGATIVE_REGULATION_OF_ORGAN_GROWTH		37	0.349804	1.27593	0.129693	0.152527	1	6165	tags=30%, list=11%, signal=33%
GOBP_EPITHELIAL_TO_MESENCHYMAL_TRANSITION	GOBP_EPITHELIAL_TO_MESENCHYMAL_TRANSITION		161	0.267079	1.27554	0.0465116	0.152792	1	7411	tags=28%, list=13%, signal=32%
GOBP_POSITIVE_REGULATION_OF_KERATINOCYTE_DIFFERENTIATION	GOBP_POSITIVE_REGULATION_OF_KERATINOCYTE_DIFFERENTIATION		19	0.408771	1.27554	0.140921	0.152715	1	4116	tags=21%, list=7%, signal=23%
GOBP_POSITIVE_REGULATION_OF_INTERLEUKIN_6_PRODUCTION	GOBP_POSITIVE_REGULATION_OF_INTERLEUKIN_6_PRODUCTION		95	0.284048	1.27497	0.0487805	0.153138	1	10829	tags=33%, list=19%, signal=40%
GOBP_POSITIVE_REGULATION_OF_GLIOGENESIS	GOBP_POSITIVE_REGULATION_OF_GLIOGENESIS		63	0.308143	1.27494	0.0988593	0.153088	1	7931	tags=25%, list=14%, signal=30%
GOBP_ORGANIC_ACID_BIOSYNTHETIC_PROCESS	GOBP_ORGANIC_ACID_BIOSYNTHETIC_PROCESS		316	0.238219	1.27491	0.011236	0.153029	1	9140	tags=28%, list=16%, signal=33%
GOBP_PROTEIN_LIPID_COMPLEX_ASSEMBLY	GOBP_PROTEIN_LIPID_COMPLEX_ASSEMBLY		28	0.362972	1.27478	0.125373	0.153079	1	14430	tags=46%, list=26%, signal=62%
GOBP_GMP_METABOLIC_PROCESS	GOBP_GMP_METABOLIC_PROCESS		27	0.370085	1.27471	0.135359	0.153061	1	11479	tags=48%, list=20%, signal=60%
GOBP_NEGATIVE_REGULATION_OF_SMALL_MOLECULE_METABOLIC_PROCESS	GOBP_NEGATIVE_REGULATION_OF_SMALL_MOLECULE_METABOLIC_PROCESS		100	0.282698	1.27447	0.0502283	0.153201	1	8930	tags=32%, list=16%, signal=38%
GOBP_REGULATION_OF_PHOSPHOLIPID_TRANSPORT	GOBP_REGULATION_OF_PHOSPHOLIPID_TRANSPORT		15	0.426894	1.27397	0.182796	0.153573	1	12848	tags=60%, list=23%, signal=78%
GOBP_INCLUSION_BODY_ASSEMBLY	GOBP_INCLUSION_BODY_ASSEMBLY		24	0.377361	1.27353	0.137725	0.153896	1	8735	tags=38%, list=15%, signal=44%
[truncated: 2,205 more rows]

## Sheet: HALLMARK
NAME	GS<br> follow link to MSigDB	GS DETAILS	SIZE	ES	NES	NOM p-val	FDR q-val	FWER p-val	RANK AT MAX	LEADING EDGE
HALLMARK_E2F_TARGETS	HALLMARK_E2F_TARGETS	Details ...	200	0.744367	3.74073	0	0	0	10005	tags=75%, list=18%, signal=90%
HALLMARK_G2M_CHECKPOINT	HALLMARK_G2M_CHECKPOINT	Details ...	200	0.747345	3.72997	0	0	0	7884	tags=67%, list=14%, signal=78%
HALLMARK_MITOTIC_SPINDLE	HALLMARK_MITOTIC_SPINDLE	Details ...	199	0.626316	3.20033	0	0	0	10087	tags=56%, list=18%, signal=68%
HALLMARK_MYC_TARGETS_V1	HALLMARK_MYC_TARGETS_V1	Details ...	200	0.605341	3.06271	0	0	0	16928	tags=69%, list=30%, signal=98%
HALLMARK_ALLOGRAFT_REJECTION	HALLMARK_ALLOGRAFT_REJECTION	Details ...	200	0.588758	3.05639	0	0	0	8912	tags=47%, list=16%, signal=55%
HALLMARK_MTORC1_SIGNALING	HALLMARK_MTORC1_SIGNALING	Details ...	200	0.577911	2.92713	0	0	0	11034	tags=54%, list=20%, signal=67%
HALLMARK_MYC_TARGETS_V2	HALLMARK_MYC_TARGETS_V2	Details ...	58	0.686662	2.80595	0	0	0	9217	tags=62%, list=16%, signal=74%
HALLMARK_UNFOLDED_PROTEIN_RESPONSE	HALLMARK_UNFOLDED_PROTEIN_RESPONSE	Details ...	113	0.582586	2.69923	0	0	0	11254	tags=49%, list=20%, signal=61%
HALLMARK_INTERFERON_GAMMA_RESPONSE	HALLMARK_INTERFERON_GAMMA_RESPONSE	Details ...	200	0.524828	2.67482	0	0	0	10134	tags=46%, list=18%, signal=56%
HALLMARK_TNFA_SIGNALING_VIA_NFKB	HALLMARK_TNFA_SIGNALING_VIA_NFKB	Details ...	200	0.472473	2.37716	0	0	0	9362	tags=39%, list=17%, signal=47%
HALLMARK_APOPTOSIS	HALLMARK_APOPTOSIS	Details ...	161	0.465534	2.29192	0	0	0	9280	tags=39%, list=16%, signal=47%
HALLMARK_INTERFERON_ALPHA_RESPONSE	HALLMARK_INTERFERON_ALPHA_RESPONSE	Details ...	97	0.506677	2.27061	0	0	0	13125	tags=52%, list=23%, signal=67%
HALLMARK_DNA_REPAIR	HALLMARK_DNA_REPAIR	Details ...	149	0.462295	2.22144	0	0	0	9897	tags=41%, list=18%, signal=49%
HALLMARK_INFLAMMATORY_RESPONSE	HALLMARK_INFLAMMATORY_RESPONSE	Details ...	200	0.432597	2.20472	0	0	0	7922	tags=36%, list=14%, signal=42%
HALLMARK_GLYCOLYSIS	HALLMARK_GLYCOLYSIS	Details ...	199	0.42072	2.13076	0	0	0	12706	tags=46%, list=22%, signal=59%
HALLMARK_IL6_JAK_STAT3_SIGNALING	HALLMARK_IL6_JAK_STAT3_SIGNALING	Details ...	87	0.487041	2.11695	0	0	0	7094	tags=34%, list=13%, signal=39%
HALLMARK_PROTEIN_SECRETION	HALLMARK_PROTEIN_SECRETION	Details ...	96	0.467832	2.09998	0	0	0	8392	tags=38%, list=15%, signal=44%
HALLMARK_COMPLEMENT	HALLMARK_COMPLEMENT	Details ...	200	0.407294	2.05814	0	0	0	9798	tags=41%, list=17%, signal=49%
HALLMARK_OXIDATIVE_PHOSPHORYLATION	HALLMARK_OXIDATIVE_PHOSPHORYLATION	Details ...	200	0.408139	2.0231	0	0	0	14029	tags=43%, list=25%, signal=57%
HALLMARK_PI3K_AKT_MTOR_SIGNALING	HALLMARK_PI3K_AKT_MTOR_SIGNALING	Details ...	104	0.438472	2.01115	0	0	0	9945	tags=40%, list=18%, signal=49%
HALLMARK_IL2_STAT5_SIGNALING	HALLMARK_IL2_STAT5_SIGNALING	Details ...	199	0.385873	1.95638	0	0.00025	0.001	9723	tags=35%, list=17%, signal=42%
HALLMARK_UV_RESPONSE_UP	HALLMARK_UV_RESPONSE_UP	Details ...	158	0.395911	1.9194	0	0.000238636	0.001	7309	tags=32%, list=13%, signal=36%
HALLMARK_TGF_BETA_SIGNALING	HALLMARK_TGF_BETA_SIGNALING	Details ...	54	0.456559	1.85348	0	0.000228261	0.001	8406	tags=37%, list=15%, signal=43%
HALLMARK_HYPOXIA	HALLMARK_HYPOXIA	Details ...	200	0.358239	1.8008	0	0.000921547	0.005	11277	tags=38%, list=20%, signal=47%
HALLMARK_HEME_METABOLISM	HALLMARK_HEME_METABOLISM	Details ...	200	0.347508	1.73682	0	0.00163335	0.009	7498	tags=29%, list=13%, signal=33%
HALLMARK_P53_PATHWAY	HALLMARK_P53_PATHWAY	Details ...	199	0.338269	1.70297	0	0.00281348	0.016	8278	tags=30%, list=15%, signal=35%
HALLMARK_REACTIVE_OXYGEN_SPECIES_PATHWAY	HALLMARK_REACTIVE_OXYGEN_SPECIES_PATHWAY	Details ...	49	0.413955	1.6719	0.0135593	0.00326103	0.019	5536	tags=27%, list=10%, signal=29%
HALLMARK_ANDROGEN_RESPONSE	HALLMARK_ANDROGEN_RESPONSE	Details ...	100	0.35832	1.66124	0	0.00343921	0.021	12548	tags=43%, list=22%, signal=55%
HALLMARK_CHOLESTEROL_HOMEOSTASIS	HALLMARK_CHOLESTEROL_HOMEOSTASIS	Details ...	74	0.388178	1.66115	0	0.00332062	0.021	9581	tags=39%, list=17%, signal=47%
HALLMARK_ADIPOGENESIS	HALLMARK_ADIPOGENESIS	Details ...	199	0.328633	1.65184	0	0.00347826	0.023	9584	tags=35%, list=17%, signal=42%
HALLMARK_SPERMATOGENESIS	HALLMARK_SPERMATOGENESIS	Details ...	135	0.324082	1.55766	0	0.00635508	0.045	5609	tags=24%, list=10%, signal=27%
HALLMARK_ESTROGEN_RESPONSE_EARLY	HALLMARK_ESTROGEN_RESPONSE_EARLY	Details ...	200	0.278464	1.39863	0	0.0248719	0.173	6092	tags=21%, list=11%, signal=23%
HALLMARK_APICAL_JUNCTION	HALLMARK_APICAL_JUNCTION	Details ...	199	0.27826	1.38598	0.0135135	0.026984	0.19	5213	tags=22%, list=9%, signal=24%
HALLMARK_FATTY_ACID_METABOLISM	HALLMARK_FATTY_ACID_METABOLISM	Details ...	157	0.27966	1.35364	0.01875	0.0336133	0.236	9818	tags=34%, list=17%, signal=42%
HALLMARK_ESTROGEN_RESPONSE_LATE	HALLMARK_ESTROGEN_RESPONSE_LATE	Details ...	199	0.245953	1.24873	0.0331126	0.0833483	0.507	6042	tags=19%, list=11%, signal=21%
HALLMARK_KRAS_SIGNALING_UP	HALLMARK_KRAS_SIGNALING_UP	Details ...	200	0.247637	1.22203	0.034965	0.100096	0.586	10602	tags=31%, list=19%, signal=38%
HALLMARK_UV_RESPONSE_DN	HALLMARK_UV_RESPONSE_DN	Details ...	144	0.249114	1.21875	0.0625	0.100882	0.597	8413	tags=27%, list=15%, signal=32%
HALLMARK_APICAL_SURFACE	HALLMARK_APICAL_SURFACE	Details ...	44	0.311761	1.19804	0.157377	0.118563	0.672	8191	tags=30%, list=14%, signal=35%
HALLMARK_EPITHELIAL_MESENCHYMAL_TRANSITION	HALLMARK_EPITHELIAL_MESENCHYMAL_TRANSITION	Details ...	200	0.234898	1.18031	0.0886076	0.13248	0.724	7047	tags=21%, list=12%, signal=24%
HALLMARK_NOTCH_SIGNALING	HALLMARK_NOTCH_SIGNALING	Details ...	32	0.326533	1.1801	0.194529	0.129284	0.724	5812	tags=25%, list=10%, signal=28%
HALLMARK_PEROXISOME	HALLMARK_PEROXISOME	Details ...	104	0.241979	1.13025	0.175439	0.186789	0.849	8278	tags=28%, list=15%, signal=33%
HALLMARK_COAGULATION	HALLMARK_COAGULATION	Details ...	138	0.220149	1.05526	0.278075	0.314726	0.963	7641	tags=22%, list=14%, signal=26%
HALLMARK_KRAS_SIGNALING_DN	HALLMARK_KRAS_SIGNALING_DN	Details ...	200	-0.412132	-1.79152	0	0.00217184	0.011	10487	tags=38%, list=19%, signal=46%
HALLMARK_PANCREAS_BETA_CELLS	HALLMARK_PANCREAS_BETA_CELLS	Details ...	40	-0.371241	-1.23837	0.165488	0.404181	0.988	11129	tags=28%, list=20%, signal=34%
HALLMARK_MYOGENESIS	HALLMARK_MYOGENESIS	Details ...	200	-0.261519	-1.11954	0.235571	0.647594	1	10248	tags=26%, list=18%, signal=31%
HALLMARK_WNT_BETA_CATENIN_SIGNALING	HALLMARK_WNT_BETA_CATENIN_SIGNALING	Details ...	42	-0.304063	-1.04044	0.393013	0.765291	1	5198	tags=21%, list=9%, signal=24%
HALLMARK_BILE_ACID_METABOLISM	HALLMARK_BILE_ACID_METABOLISM	Details ...	112	-0.258251	-1.03102	0.385588	0.643977	1	12462	tags=30%, list=22%, signal=39%
HALLMARK_XENOBIOTIC_METABOLISM	HALLMARK_XENOBIOTIC_METABOLISM	Details ...	199	-0.216788	-0.927861	0.642689	0.834512	1	12384	tags=26%, list=22%, signal=33%
HALLMARK_ANGIOGENESIS	HALLMARK_ANGIOGENESIS	Details ...	36	-0.262193	-0.858353	0.692422	0.885088	1	567	tags=8%, list=1%, signal=8%
HALLMARK_HEDGEHOG_SIGNALING	HALLMARK_HEDGEHOG_SIGNALING	Details ...	36	-0.233443	-0.756526	0.847826	0.930805	1	13255	tags=28%, list=23%, signal=36%

## Sheet: REACTOME
NAME	GS<br> follow link to MSigDB	GS DETAILS	SIZE	ES	NES	NOM p-val	FDR q-val	FWER p-val	RANK AT MAX	LEADING EDGE
REACTOME_POLO_LIKE_KINASE_MEDIATED_EVENTS	REACTOME_POLO_LIKE_KINASE_MEDIATED_EVENTS	Details ...	16	0.864154	2.59693	0	0	0	5097	tags=88%, list=9%, signal=96%
REACTOME_G1_S_SPECIFIC_TRANSCRIPTION	REACTOME_G1_S_SPECIFIC_TRANSCRIPTION	Details ...	29	0.837433	2.9303	0	0	0	3927	tags=66%, list=7%, signal=70%
REACTOME_SIGNALING_BY_CTNNB1_PHOSPHO_SITE_MUTANTS	REACTOME_SIGNALING_BY_CTNNB1_PHOSPHO_SITE_MUTANTS		15	0.818408	2.41286	0	0	0	4079	tags=60%, list=7%, signal=65%
REACTOME_CTLA4_INHIBITORY_SIGNALING	REACTOME_CTLA4_INHIBITORY_SIGNALING	Details ...	21	0.809296	2.57365	0	0	0	4171	tags=67%, list=7%, signal=72%
REACTOME_DNA_STRAND_ELONGATION	REACTOME_DNA_STRAND_ELONGATION	Details ...	32	0.807575	2.94658	0	0	0	4922	tags=78%, list=9%, signal=86%
REACTOME_ACTIVATION_OF_ATR_IN_RESPONSE_TO_REPLICATION_STRESS	REACTOME_ACTIVATION_OF_ATR_IN_RESPONSE_TO_REPLICATION_STRESS	Details ...	37	0.805309	2.94105	0	0	0	5343	tags=68%, list=9%, signal=75%
REACTOME_PD_1_SIGNALING	REACTOME_PD_1_SIGNALING	Details ...	26	0.802628	2.74758	0	0	0	4095	tags=73%, list=7%, signal=79%
REACTOME_TRANSLESION_SYNTHESIS_BY_POLK	REACTOME_TRANSLESION_SYNTHESIS_BY_POLK		17	0.80035	2.4478	0	0	0	4127	tags=59%, list=7%, signal=63%
REACTOME_PLATELET_SENSITIZATION_BY_LDL	REACTOME_PLATELET_SENSITIZATION_BY_LDL		17	0.798179	2.41944	0	0	0	4079	tags=59%, list=7%, signal=63%
REACTOME_TRANSLESION_SYNTHESIS_BY_POLH	REACTOME_TRANSLESION_SYNTHESIS_BY_POLH	Details ...	19	0.795096	2.48387	0	0	0	4127	tags=47%, list=7%, signal=51%
REACTOME_POSTMITOTIC_NUCLEAR_PORE_COMPLEX_NPC_REFORMATION	REACTOME_POSTMITOTIC_NUCLEAR_PORE_COMPLEX_NPC_REFORMATION	Details ...	27	0.794852	2.74683	0	0	0	8597	tags=81%, list=15%, signal=96%
REACTOME_TRANSCRIPTION_OF_E2F_TARGETS_UNDER_NEGATIVE_CONTROL_BY_P107_RBL1_AND_P130_RBL2_IN_COMPLEX_WITH_HDAC1	REACTOME_TRANSCRIPTION_OF_E2F_TARGETS_UNDER_NEGATIVE_CONTROL_BY_P107_RBL1_AND_P130_RBL2_IN_COMPLEX_WITH_HDAC1		16	0.790884	2.35136	0	0	0	4153	tags=56%, list=7%, signal=61%
REACTOME_ACTIVATION_OF_THE_PRE_REPLICATIVE_COMPLEX	REACTOME_ACTIVATION_OF_THE_PRE_REPLICATIVE_COMPLEX	Details ...	33	0.790479	2.8678	0	0	0	5343	tags=67%, list=9%, signal=74%
REACTOME_CYCLIN_A_B1_B2_ASSOCIATED_EVENTS_DURING_G2_M_TRANSITION	REACTOME_CYCLIN_A_B1_B2_ASSOCIATED_EVENTS_DURING_G2_M_TRANSITION	Details ...	25	0.784862	2.69549	0	0	0	10005	tags=84%, list=18%, signal=102%
REACTOME_ERK_MAPK_TARGETS	REACTOME_ERK_MAPK_TARGETS	Details ...	22	0.784345	2.51913	0	0	0	7854	tags=64%, list=14%, signal=74%
REACTOME_LAGGING_STRAND_SYNTHESIS	REACTOME_LAGGING_STRAND_SYNTHESIS	Details ...	20	0.783309	2.55635	0	0	0	8324	tags=85%, list=15%, signal=100%
REACTOME_TRANSCRIPTION_OF_E2F_TARGETS_UNDER_NEGATIVE_CONTROL_BY_DREAM_COMPLEX	REACTOME_TRANSCRIPTION_OF_E2F_TARGETS_UNDER_NEGATIVE_CONTROL_BY_DREAM_COMPLEX		19	0.767578	2.37493	0	0	0	6129	tags=58%, list=11%, signal=65%
REACTOME_RAF_INDEPENDENT_MAPK1_3_ACTIVATION	REACTOME_RAF_INDEPENDENT_MAPK1_3_ACTIVATION		23	0.763707	2.47408	0	0	0	5422	tags=52%, list=10%, signal=58%
REACTOME_PROCESSIVE_SYNTHESIS_ON_THE_LAGGING_STRAND	REACTOME_PROCESSIVE_SYNTHESIS_ON_THE_LAGGING_STRAND		15	0.761749	2.22433	0	7.73302e-05	0.005	8324	tags=87%, list=15%, signal=102%
REACTOME_MITOTIC_SPINDLE_CHECKPOINT	REACTOME_MITOTIC_SPINDLE_CHECKPOINT	Details ...	111	0.753891	3.52162	0	0	0	7515	tags=67%, list=13%, signal=77%
REACTOME_SUMOYLATION_OF_UBIQUITINYLATION_PROTEINS	REACTOME_SUMOYLATION_OF_UBIQUITINYLATION_PROTEINS	Details ...	39	0.749217	2.79305	0	0	0	8607	tags=77%, list=15%, signal=91%
REACTOME_TRANSCRIPTIONAL_REGULATION_BY_E2F6	REACTOME_TRANSCRIPTIONAL_REGULATION_BY_E2F6	Details ...	34	0.748889	2.71263	0	0	0	6603	tags=59%, list=12%, signal=67%
REACTOME_NUCLEAR_IMPORT_OF_REV_PROTEIN	REACTOME_NUCLEAR_IMPORT_OF_REV_PROTEIN	Details ...	34	0.747583	2.71425	0	0	0	8597	tags=79%, list=15%, signal=94%
REACTOME_G0_AND_EARLY_G1	REACTOME_G0_AND_EARLY_G1	Details ...	27	0.745891	2.55429	0	0	0	6129	tags=59%, list=11%, signal=66%
REACTOME_SUMOYLATION_OF_DNA_REPLICATION_PROTEINS	REACTOME_SUMOYLATION_OF_DNA_REPLICATION_PROTEINS	Details ...	46	0.745791	2.87109	0	0	0	8597	tags=72%, list=15%, signal=85%
REACTOME_NUCLEAR_PORE_COMPLEX_NPC_DISASSEMBLY	REACTOME_NUCLEAR_PORE_COMPLEX_NPC_DISASSEMBLY	Details ...	36	0.745309	2.74471	0	0	0	8597	tags=78%, list=15%, signal=92%
REACTOME_INTERACTIONS_OF_REV_WITH_HOST_CELLULAR_PROTEINS	REACTOME_INTERACTIONS_OF_REV_WITH_HOST_CELLULAR_PROTEINS	Details ...	37	0.742475	2.76513	0	0	0	10005	tags=84%, list=18%, signal=102%
REACTOME_RESOLUTION_OF_AP_SITES_VIA_THE_MULTIPLE_NUCLEOTIDE_PATCH_REPLACEMENT_PATHWAY	REACTOME_RESOLUTION_OF_AP_SITES_VIA_THE_MULTIPLE_NUCLEOTIDE_PATCH_REPLACEMENT_PATHWAY		24	0.740572	2.44982	0	0	0	8324	tags=71%, list=15%, signal=83%
REACTOME_RESOLUTION_OF_SISTER_CHROMATID_COHESION	REACTOME_RESOLUTION_OF_SISTER_CHROMATID_COHESION	Details ...	126	0.740326	3.48251	0	0	0	7515	tags=63%, list=13%, signal=73%
REACTOME_E2F_MEDIATED_REGULATION_OF_DNA_REPLICATION	REACTOME_E2F_MEDIATED_REGULATION_OF_DNA_REPLICATION		22	0.738019	2.41734	0	0	0	4922	tags=55%, list=9%, signal=60%
REACTOME_PCNA_DEPENDENT_LONG_PATCH_BASE_EXCISION_REPAIR	REACTOME_PCNA_DEPENDENT_LONG_PATCH_BASE_EXCISION_REPAIR		21	0.734989	2.40371	0	0	0	4127	tags=57%, list=7%, signal=62%
REACTOME_INTERACTIONS_OF_VPR_WITH_HOST_CELLULAR_PROTEINS	REACTOME_INTERACTIONS_OF_VPR_WITH_HOST_CELLULAR_PROTEINS	Details ...	37	0.734189	2.74612	0	0	0	8597	tags=70%, list=15%, signal=83%
REACTOME_SUMOYLATION_OF_SUMOYLATION_PROTEINS	REACTOME_SUMOYLATION_OF_SUMOYLATION_PROTEINS	Details ...	35	0.732018	2.6987	0	0	0	8597	tags=71%, list=15%, signal=84%
REACTOME_PROCESSIVE_SYNTHESIS_ON_THE_C_STRAND_OF_THE_TELOMERE	REACTOME_PROCESSIVE_SYNTHESIS_ON_THE_C_STRAND_OF_THE_TELOMERE		19	0.7297	2.21534	0	8.92241e-05	0.006	8324	tags=68%, list=15%, signal=80%
REACTOME_CYTOSOLIC_TRNA_AMINOACYLATION	REACTOME_CYTOSOLIC_TRNA_AMINOACYLATION		24	0.728264	2.42013	0	0	0	13230	tags=75%, list=23%, signal=98%
REACTOME_NUCLEAR_ENVELOPE_BREAKDOWN	REACTOME_NUCLEAR_ENVELOPE_BREAKDOWN	Details ...	53	0.727518	2.94983	0	0	0	8597	tags=72%, list=15%, signal=84%
REACTOME_REGULATION_OF_GLUCOKINASE_BY_GLUCOKINASE_REGULATORY_PROTEIN	REACTOME_REGULATION_OF_GLUCOKINASE_BY_GLUCOKINASE_REGULATORY_PROTEIN	Details ...	32	0.719129	2.57554	0	0	0	8597	tags=72%, list=15%, signal=85%
REACTOME_TRANSPORT_OF_THE_SLBP_DEPENDANT_MATURE_MRNA	REACTOME_TRANSPORT_OF_THE_SLBP_DEPENDANT_MATURE_MRNA	Details ...	36	0.718764	2.70027	0	0	0	9974	tags=81%, list=18%, signal=98%
REACTOME_DEPOLYMERISATION_OF_THE_NUCLEAR_LAMINA	REACTOME_DEPOLYMERISATION_OF_THE_NUCLEAR_LAMINA		15	0.718722	2.08442	0	0.000396619	0.034	6883	tags=60%, list=12%, signal=68%
REACTOME_MITOCHONDRIAL_TRNA_AMINOACYLATION	REACTOME_MITOCHONDRIAL_TRNA_AMINOACYLATION		21	0.718443	2.31717	0	1.79341e-05	0.001	8150	tags=57%, list=14%, signal=67%
REACTOME_EXPORT_OF_VIRAL_RIBONUCLEOPROTEINS_FROM_NUCLEUS	REACTOME_EXPORT_OF_VIRAL_RIBONUCLEOPROTEINS_FROM_NUCLEUS	Details ...	33	0.715722	2.61835	0	0	0	10005	tags=79%, list=18%, signal=96%
REACTOME_TELOMERE_C_STRAND_LAGGING_STRAND_SYNTHESIS	REACTOME_TELOMERE_C_STRAND_LAGGING_STRAND_SYNTHESIS	Details ...	34	0.711987	2.57634	0	0	0	8324	tags=71%, list=15%, signal=83%
REACTOME_METABOLISM_OF_FOLATE_AND_PTERINES	REACTOME_METABOLISM_OF_FOLATE_AND_PTERINES		17	0.707681	2.12528	0	0.00029122	0.023	4343	tags=59%, list=8%, signal=64%
REACTOME_INITIATION_OF_NUCLEAR_ENVELOPE_NE_REFORMATION	REACTOME_INITIATION_OF_NUCLEAR_ENVELOPE_NE_REFORMATION		19	0.703553	2.21063	0	8.73053e-05	0.006	8491	tags=63%, list=15%, signal=74%
REACTOME_RESOLUTION_OF_D_LOOP_STRUCTURES_THROUGH_SYNTHESIS_DEPENDENT_STRAND_ANNEALING_SDSA	REACTOME_RESOLUTION_OF_D_LOOP_STRUCTURES_THROUGH_SYNTHESIS_DEPENDENT_STRAND_ANNEALING_SDSA		26	0.703398	2.37523	0	0	0	6558	tags=62%, list=12%, signal=70%
REACTOME_SIGNALING_BY_HIPPO	REACTOME_SIGNALING_BY_HIPPO		20	0.70253	2.25133	0	4.76899e-05	0.003	7777	tags=55%, list=14%, signal=64%
REACTOME_HOMOLOGOUS_DNA_PAIRING_AND_STRAND_EXCHANGE	REACTOME_HOMOLOGOUS_DNA_PAIRING_AND_STRAND_EXCHANGE	Details ...	42	0.701479	2.65471	0	0	0	5294	tags=55%, list=9%, signal=60%
REACTOME_TRANSPORT_OF_MATURE_MRNAS_DERIVED_FROM_INTRONLESS_TRANSCRIPTS	REACTOME_TRANSPORT_OF_MATURE_MRNAS_DERIVED_FROM_INTRONLESS_TRANSCRIPTS	Details ...	43	0.701408	2.68181	0	0	0	9974	tags=74%, list=18%, signal=90%
REACTOME_BETA_CATENIN_PHOSPHORYLATION_CASCADE	REACTOME_BETA_CATENIN_PHOSPHORYLATION_CASCADE		17	0.700539	2.15034	0	0.000219468	0.017	4079	tags=53%, list=7%, signal=57%
REACTOME_RHO_GTPASES_ACTIVATE_FORMINS	REACTOME_RHO_GTPASES_ACTIVATE_FORMINS	Details ...	140	0.699505	3.32735	0	0	0	7948	tags=60%, list=14%, signal=70%
REACTOME_SUMOYLATION_OF_RNA_BINDING_PROTEINS	REACTOME_SUMOYLATION_OF_RNA_BINDING_PROTEINS	Details ...	47	0.698951	2.70617	0	0	0	8597	tags=57%, list=15%, signal=68%
REACTOME_BRANCHED_CHAIN_AMINO_ACID_CATABOLISM	REACTOME_BRANCHED_CHAIN_AMINO_ACID_CATABOLISM		21	0.69691	2.2193	0	9.12291e-05	0.006	9772	tags=67%, list=17%, signal=81%
REACTOME_NEGATIVE_REGULATION_OF_FLT3	REACTOME_NEGATIVE_REGULATION_OF_FLT3		15	0.695461	1.96512	0.00287356	0.00161631	0.153	3188	tags=47%, list=6%, signal=49%
REACTOME_NS1_MEDIATED_EFFECTS_ON_HOST_PATHWAYS	REACTOME_NS1_MEDIATED_EFFECTS_ON_HOST_PATHWAYS	Details ...	41	0.695086	2.67603	0	0	0	8597	tags=61%, list=15%, signal=72%
REACTOME_TRNA_AMINOACYLATION	REACTOME_TRNA_AMINOACYLATION	Details ...	42	0.694568	2.6583	0	0	0	8866	tags=57%, list=16%, signal=68%
REACTOME_REGULATION_OF_RUNX1_EXPRESSION_AND_ACTIVITY	REACTOME_REGULATION_OF_RUNX1_EXPRESSION_AND_ACTIVITY		17	0.689475	2.10828	0	0.000350316	0.029	8558	tags=53%, list=15%, signal=62%
REACTOME_TRANSLESION_SYNTHESIS_BY_Y_FAMILY_DNA_POLYMERASES_BYPASSES_LESIONS_ON_DNA_TEMPLATE	REACTOME_TRANSLESION_SYNTHESIS_BY_Y_FAMILY_DNA_POLYMERASES_BYPASSES_LESIONS_ON_DNA_TEMPLATE	Details ...	39	0.687167	2.63376	0	0	0	4127	tags=46%, list=7%, signal=50%
REACTOME_MITOTIC_PROMETAPHASE	REACTOME_MITOTIC_PROMETAPHASE	Details ...	202	0.687017	3.40652	0	0	0	7669	tags=55%, list=14%, signal=64%
REACTOME_VIRAL_MESSENGER_RNA_SYNTHESIS	REACTOME_VIRAL_MESSENGER_RNA_SYNTHESIS	Details ...	44	0.685184	2.64229	0	0	0	8597	tags=66%, list=15%, signal=78%
REACTOME_EXTENSION_OF_TELOMERES	REACTOME_EXTENSION_OF_TELOMERES	Details ...	51	0.683378	2.72465	0	0	0	8528	tags=63%, list=15%, signal=74%
REACTOME_GAP_FILLING_DNA_REPAIR_SYNTHESIS_AND_LIGATION_IN_GG_NER	REACTOME_GAP_FILLING_DNA_REPAIR_SYNTHESIS_AND_LIGATION_IN_GG_NER		25	0.680885	2.24471	0.00293255	7.95913e-05	0.005	4127	tags=48%, list=7%, signal=52%
REACTOME_SYNTHESIS_OF_PIPS_AT_THE_EARLY_ENDOSOME_MEMBRANE	REACTOME_SYNTHESIS_OF_PIPS_AT_THE_EARLY_ENDOSOME_MEMBRANE		16	0.679697	1.99522	0.005291	0.00112193	0.101	9795	tags=69%, list=17%, signal=83%
REACTOME_WNT5A_DEPENDENT_INTERNALIZATION_OF_FZD4	REACTOME_WNT5A_DEPENDENT_INTERNALIZATION_OF_FZD4		15	0.679629	1.95038	0	0.00180905	0.175	5795	tags=53%, list=10%, signal=59%
REACTOME_NEGATIVE_REGULATION_OF_MAPK_PATHWAY	REACTOME_NEGATIVE_REGULATION_OF_MAPK_PATHWAY	Details ...	43	0.674291	2.58373	0	0	0	6106	tags=49%, list=11%, signal=55%
REACTOME_SPRY_REGULATION_OF_FGF_SIGNALING	REACTOME_SPRY_REGULATION_OF_FGF_SIGNALING		16	0.673034	1.96109	0	0.00168857	0.161	4079	tags=38%, list=7%, signal=40%
REACTOME_TERMINATION_OF_TRANSLESION_DNA_SYNTHESIS	REACTOME_TERMINATION_OF_TRANSLESION_DNA_SYNTHESIS		32	0.67101	2.42289	0	0	0	4127	tags=47%, list=7%, signal=51%
REACTOME_SEPARATION_OF_SISTER_CHROMATIDS	REACTOME_SEPARATION_OF_SISTER_CHROMATIDS	Details ...	191	0.669066	3.37262	0	0	0	7948	tags=52%, list=14%, signal=60%
REACTOME_DNA_DAMAGE_BYPASS	REACTOME_DNA_DAMAGE_BYPASS	Details ...	48	0.667521	2.65888	0	0	0	2886	tags=42%, list=5%, signal=44%
REACTOME_MITOTIC_METAPHASE_AND_ANAPHASE	REACTOME_MITOTIC_METAPHASE_AND_ANAPHASE	Details ...	236	0.664908	3.40218	0	0	0	7515	tags=51%, list=13%, signal=58%
REACTOME_ABERRANT_REGULATION_OF_MITOTIC_G1_S_TRANSITION_IN_CANCER_DUE_TO_RB1_DEFECTS	REACTOME_ABERRANT_REGULATION_OF_MITOTIC_G1_S_TRANSITION_IN_CANCER_DUE_TO_RB1_DEFECTS		17	0.664527	1.99755	0	0.00110575	0.101	8226	tags=53%, list=15%, signal=62%
REACTOME_ANTIGEN_PRESENTATION_FOLDING_ASSEMBLY_AND_PEPTIDE_LOADING_OF_CLASS_I_MHC	REACTOME_ANTIGEN_PRESENTATION_FOLDING_ASSEMBLY_AND_PEPTIDE_LOADING_OF_CLASS_I_MHC		25	0.663956	2.21629	0	9.02155e-05	0.006	11461	tags=60%, list=20%, signal=75%
REACTOME_GLYCOLYSIS	REACTOME_GLYCOLYSIS	Details ...	72	0.66078	2.80153	0	0	0	9974	tags=64%, list=18%, signal=77%
REACTOME_HDR_THROUGH_SINGLE_STRAND_ANNEALING_SSA	REACTOME_HDR_THROUGH_SINGLE_STRAND_ANNEALING_SSA		37	0.660485	2.43841	0	0	0	4127	tags=49%, list=7%, signal=52%
REACTOME_DARPP_32_EVENTS	REACTOME_DARPP_32_EVENTS		24	0.660374	2.18944	0	9.67561e-05	0.007	5670	tags=42%, list=10%, signal=46%
REACTOME_COSTIMULATION_BY_THE_CD28_FAMILY	REACTOME_COSTIMULATION_BY_THE_CD28_FAMILY	Details ...	72	0.658905	2.80825	0	0	0	9138	tags=63%, list=16%, signal=74%
REACTOME_POLYMERASE_SWITCHING_ON_THE_C_STRAND_OF_THE_TELOMERE	REACTOME_POLYMERASE_SWITCHING_ON_THE_C_STRAND_OF_THE_TELOMERE		26	0.658523	2.21258	0	8.87365e-05	0.006	8324	tags=65%, list=15%, signal=77%
REACTOME_MITOTIC_G1_PHASE_AND_G1_S_TRANSITION	REACTOME_MITOTIC_G1_PHASE_AND_G1_S_TRANSITION	Details ...	149	0.658481	3.1375	0	0	0	9498	tags=54%, list=17%, signal=64%
REACTOME_CELL_CYCLE_CHECKPOINTS	REACTOME_CELL_CYCLE_CHECKPOINTS	Details ...	292	0.656428	3.49325	0	0	0	9438	tags=55%, list=17%, signal=65%
REACTOME_MAPK_TARGETS_NUCLEAR_EVENTS_MEDIATED_BY_MAP_KINASES	REACTOME_MAPK_TARGETS_NUCLEAR_EVENTS_MEDIATED_BY_MAP_KINASES		31	0.656418	2.35522	0	0	0	7854	tags=55%, list=14%, signal=64%
REACTOME_RESOLUTION_OF_D_LOOP_STRUCTURES	REACTOME_RESOLUTION_OF_D_LOOP_STRUCTURES		34	0.653712	2.36391	0	0	0	5294	tags=50%, list=9%, signal=55%
REACTOME_RECOGNITION_OF_DNA_DAMAGE_BY_PCNA_CONTAINING_REPLICATION_COMPLEX	REACTOME_RECOGNITION_OF_DNA_DAMAGE_BY_PCNA_CONTAINING_REPLICATION_COMPLEX		30	0.65162	2.34644	0	0	0	9876	tags=60%, list=17%, signal=73%
REACTOME_TRNA_PROCESSING_IN_THE_NUCLEUS	REACTOME_TRNA_PROCESSING_IN_THE_NUCLEUS	Details ...	59	0.648594	2.67985	0	0	0	8830	tags=54%, list=16%, signal=64%
REACTOME_REGULATION_OF_GENE_EXPRESSION_IN_LATE_STAGE_BRANCHING_MORPHOGENESIS_PANCREATIC_BUD_PRECURSOR_CELLS	REACTOME_REGULATION_OF_GENE_EXPRESSION_IN_LATE_STAGE_BRANCHING_MORPHOGENESIS_PANCREATIC_BUD_PRECURSOR_CELLS		16	0.648281	1.88327	0.00276243	0.00312525	0.326	6474	tags=50%, list=11%, signal=56%
REACTOME_LDL_CLEARANCE	REACTOME_LDL_CLEARANCE		19	0.648237	2.03545	0	0.000636359	0.059	11550	tags=58%, list=20%, signal=73%
REACTOME_METABOLISM_OF_NITRIC_OXIDE_NOS3_ACTIVATION_AND_REGULATION	REACTOME_METABOLISM_OF_NITRIC_OXIDE_NOS3_ACTIVATION_AND_REGULATION		15	0.648194	1.91476	0.00246914	0.00241198	0.241	13093	tags=60%, list=23%, signal=78%
REACTOME_SNRNP_ASSEMBLY	REACTOME_SNRNP_ASSEMBLY	Details ...	54	0.647757	2.63907	0	0	0	5239	tags=50%, list=9%, signal=55%
REACTOME_REGULATION_OF_KIT_SIGNALING	REACTOME_REGULATION_OF_KIT_SIGNALING		16	0.647256	1.9316	0	0.00207706	0.206	5795	tags=50%, list=10%, signal=56%
REACTOME_CITRIC_ACID_CYCLE_TCA_CYCLE	REACTOME_CITRIC_ACID_CYCLE_TCA_CYCLE		22	0.64611	2.10511	0	0.000347309	0.029	9445	tags=59%, list=17%, signal=71%
REACTOME_S_PHASE	REACTOME_S_PHASE	Details ...	162	0.645275	3.18707	0	0	0	9438	tags=53%, list=17%, signal=64%
REACTOME_GENERATION_OF_SECOND_MESSENGER_MOLECULES	REACTOME_GENERATION_OF_SECOND_MESSENGER_MOLECULES		37	0.645048	2.36222	0	0	0	9439	tags=65%, list=17%, signal=78%
REACTOME_RRNA_MODIFICATION_IN_THE_NUCLEUS_AND_CYTOSOL	REACTOME_RRNA_MODIFICATION_IN_THE_NUCLEUS_AND_CYTOSOL	Details ...	60	0.644287	2.68265	0	0	0	10965	tags=57%, list=19%, signal=70%
REACTOME_KINESINS	REACTOME_KINESINS	Details ...	61	0.644267	2.70184	0	0	0	7337	tags=46%, list=13%, signal=53%
REACTOME_RHOBTB2_GTPASE_CYCLE	REACTOME_RHOBTB2_GTPASE_CYCLE		23	0.644132	2.15155	0	0.000208436	0.016	12727	tags=65%, list=23%, signal=84%
REACTOME_HDR_THROUGH_HOMOLOGOUS_RECOMBINATION_HRR	REACTOME_HDR_THROUGH_HOMOLOGOUS_RECOMBINATION_HRR	Details ...	67	0.643487	2.67927	0	0	0	5294	tags=48%, list=9%, signal=53%
REACTOME_NEF_MEDIATES_DOWN_MODULATION_OF_CELL_SURFACE_RECEPTORS_BY_RECRUITING_THEM_TO_CLATHRIN_ADAPTERS	REACTOME_NEF_MEDIATES_DOWN_MODULATION_OF_CELL_SURFACE_RECEPTORS_BY_RECRUITING_THEM_TO_CLATHRIN_ADAPTERS		21	0.643107	2.07585	0	0.000466698	0.041	4122	tags=33%, list=7%, signal=36%
REACTOME_SYNTHESIS_OF_PIPS_AT_THE_GOLGI_MEMBRANE	REACTOME_SYNTHESIS_OF_PIPS_AT_THE_GOLGI_MEMBRANE		18	0.636105	1.95401	0.0026738	0.00179005	0.172	9156	tags=56%, list=16%, signal=66%
REACTOME_INHIBITION_OF_THE_PROTEOLYTIC_ACTIVITY_OF_APC_C_REQUIRED_FOR_THE_ONSET_OF_ANAPHASE_BY_MITOTIC_SPINDLE_CHECKPOINT_COMPONENTS	REACTOME_INHIBITION_OF_THE_PROTEOLYTIC_ACTIVITY_OF_APC_C_REQUIRED_FOR_THE_ONSET_OF_ANAPHASE_BY_MITOTIC_SPINDLE_CHECKPOINT_COMPONENTS		21	0.635762	2.04654	0	0.000595788	0.054	8990	tags=52%, list=16%, signal=62%
REACTOME_RHOBTB_GTPASE_CYCLE	REACTOME_RHOBTB_GTPASE_CYCLE		35	0.635338	2.33723	0	0	0	12727	tags=63%, list=23%, signal=81%
REACTOME_RNA_POLYMERASE_III_TRANSCRIPTION	REACTOME_RNA_POLYMERASE_III_TRANSCRIPTION		41	0.634706	2.3837	0	0	0	9492	tags=49%, list=17%, signal=59%
REACTOME_CELL_EXTRACELLULAR_MATRIX_INTERACTIONS	REACTOME_CELL_EXTRACELLULAR_MATRIX_INTERACTIONS		18	0.633671	1.99718	0	0.00111123	0.101	6327	tags=61%, list=11%, signal=69%
REACTOME_MISMATCH_REPAIR	REACTOME_MISMATCH_REPAIR		15	0.631879	1.88653	0.0025974	0.00301609	0.311	9659	tags=73%, list=17%, signal=88%
REACTOME_SUMOYLATION_OF_DNA_DAMAGE_RESPONSE_AND_REPAIR_PROTEINS	REACTOME_SUMOYLATION_OF_DNA_DAMAGE_RESPONSE_AND_REPAIR_PROTEINS	Details ...	77	0.63109	2.79473	0	0	0	9974	tags=57%, list=18%, signal=69%
REACTOME_HIV_TRANSCRIPTION_INITIATION	REACTOME_HIV_TRANSCRIPTION_INITIATION		47	0.62865	2.46718	0	0	0	9700	tags=51%, list=17%, signal=62%
REACTOME_MRNA_DECAY_BY_5_TO_3_EXORIBONUCLEASE	REACTOME_MRNA_DECAY_BY_5_TO_3_EXORIBONUCLEASE		15	0.628073	1.83216	0.00558659	0.00467796	0.479	1559	tags=27%, list=3%, signal=27%
REACTOME_CASPASE_ACTIVATION_VIA_DEATH_RECEPTORS_IN_THE_PRESENCE_OF_LIGAND	REACTOME_CASPASE_ACTIVATION_VIA_DEATH_RECEPTORS_IN_THE_PRESENCE_OF_LIGAND		16	0.627243	1.84777	0.0027933	0.00422471	0.433	1972	tags=38%, list=3%, signal=39%
REACTOME_SYNTHESIS_OF_DNA	REACTOME_SYNTHESIS_OF_DNA	Details ...	120	0.626186	2.92328	0	0	0	8990	tags=50%, list=16%, signal=59%
REACTOME_MATURATION_OF_SARS_COV_2_NUCLEOPROTEIN	REACTOME_MATURATION_OF_SARS_COV_2_NUCLEOPROTEIN		15	0.625953	1.83301	0.00534759	0.00464022	0.475	17704	tags=73%, list=31%, signal=107%
REACTOME_FORMATION_OF_SENESCENCE_ASSOCIATED_HETEROCHROMATIN_FOCI_SAHF	REACTOME_FORMATION_OF_SENESCENCE_ASSOCIATED_HETEROCHROMATIN_FOCI_SAHF		17	0.625185	1.94698	0	0.00184504	0.179	10566	tags=65%, list=19%, signal=80%
REACTOME_SUMOYLATION_OF_DNA_METHYLATION_PROTEINS	REACTOME_SUMOYLATION_OF_DNA_METHYLATION_PROTEINS		16	0.625046	1.86827	0.00835655	0.00363282	0.373	5450	tags=31%, list=10%, signal=35%
REACTOME_SUMOYLATION_OF_TRANSCRIPTION_COFACTORS	REACTOME_SUMOYLATION_OF_TRANSCRIPTION_COFACTORS		43	0.623807	2.38182	0	0	0	11247	tags=49%, list=20%, signal=61%
REACTOME_METALLOPROTEASE_DUBS	REACTOME_METALLOPROTEASE_DUBS		35	0.622884	2.28198	0	1.65974e-05	0.001	11391	tags=54%, list=20%, signal=68%
REACTOME_SIGNALING_BY_SCF_KIT	REACTOME_SIGNALING_BY_SCF_KIT		43	0.621573	2.358	0	0	0	9138	tags=53%, list=16%, signal=64%
REACTOME_SUMOYLATION_OF_CHROMATIN_ORGANIZATION_PROTEINS	REACTOME_SUMOYLATION_OF_CHROMATIN_ORGANIZATION_PROTEINS	Details ...	71	0.620444	2.61647	0	0	0	9974	tags=54%, list=18%, signal=65%
REACTOME_PHOSPHORYLATION_OF_THE_APC_C	REACTOME_PHOSPHORYLATION_OF_THE_APC_C		20	0.619727	1.95419	0	0.00178685	0.172	8990	tags=50%, list=16%, signal=59%
REACTOME_DISEASES_OF_DNA_REPAIR	REACTOME_DISEASES_OF_DNA_REPAIR		34	0.618925	2.29173	0	1.70203e-05	0.001	5995	tags=50%, list=11%, signal=56%
REACTOME_REGULATION_OF_TP53_ACTIVITY_THROUGH_ACETYLATION	REACTOME_REGULATION_OF_TP53_ACTIVITY_THROUGH_ACETYLATION		30	0.618924	2.14781	0	0.000217387	0.017	10887	tags=53%, list=19%, signal=66%
REACTOME_NUCLEAR_EVENTS_STIMULATED_BY_ALK_SIGNALING_IN_CANCER	REACTOME_NUCLEAR_EVENTS_STIMULATED_BY_ALK_SIGNALING_IN_CANCER		19	0.618797	1.88981	0.00273224	0.00297004	0.305	8396	tags=47%, list=15%, signal=56%
REACTOME_TP53_REGULATES_TRANSCRIPTION_OF_CELL_CYCLE_GENES	REACTOME_TP53_REGULATES_TRANSCRIPTION_OF_CELL_CYCLE_GENES		49	0.618709	2.47436	0	0	0	8878	tags=55%, list=16%, signal=65%
REACTOME_TRISTETRAPROLIN_TTP_ZFP36_BINDS_AND_DESTABILIZES_MRNA	REACTOME_TRISTETRAPROLIN_TTP_ZFP36_BINDS_AND_DESTABILIZES_MRNA		17	0.618575	1.85985	0.0060423	0.00385278	0.394	4109	tags=29%, list=7%, signal=32%
REACTOME_RNA_POLYMERASE_I_TRANSCRIPTION_INITIATION	REACTOME_RNA_POLYMERASE_I_TRANSCRIPTION_INITIATION		44	0.615754	2.40325	0	0	0	8387	tags=48%, list=15%, signal=56%
REACTOME_REGULATION_OF_HSF1_MEDIATED_HEAT_SHOCK_RESPONSE	REACTOME_REGULATION_OF_HSF1_MEDIATED_HEAT_SHOCK_RESPONSE	Details ...	82	0.614736	2.66747	0	0	0	8671	tags=57%, list=15%, signal=68%
REACTOME_TELOMERE_EXTENSION_BY_TELOMERASE	REACTOME_TELOMERE_EXTENSION_BY_TELOMERASE		23	0.614407	2.01649	0	0.000900859	0.082	14706	tags=65%, list=26%, signal=88%
REACTOME_RNA_POLYMERASE_III_TRANSCRIPTION_INITIATION_FROM_TYPE_3_PROMOTER	REACTOME_RNA_POLYMERASE_III_TRANSCRIPTION_INITIATION_FROM_TYPE_3_PROMOTER		28	0.612422	2.1293	0	0.000255548	0.02	8745	tags=46%, list=15%, signal=55%
REACTOME_RNA_POLYMERASE_I_TRANSCRIPTION_TERMINATION	REACTOME_RNA_POLYMERASE_I_TRANSCRIPTION_TERMINATION		28	0.612102	2.13771	0	0.000235152	0.019	8387	tags=46%, list=15%, signal=54%
REACTOME_M_PHASE	REACTOME_M_PHASE	Details ...	412	0.610926	3.29818	0	0	0	10362	tags=53%, list=18%, signal=65%
REACTOME_HIV_LIFE_CYCLE	REACTOME_HIV_LIFE_CYCLE	Details ...	149	0.60812	2.98727	0	0	0	10005	tags=53%, list=18%, signal=64%
REACTOME_APC_CDC20_MEDIATED_DEGRADATION_OF_NEK2A	REACTOME_APC_CDC20_MEDIATED_DEGRADATION_OF_NEK2A		26	0.607955	2.07866	0	0.000446232	0.039	7036	tags=42%, list=12%, signal=48%
REACTOME_MRNA_CAPPING	REACTOME_MRNA_CAPPING		29	0.6071	2.09485	0	0.000357437	0.03	8387	tags=52%, list=15%, signal=61%
REACTOME_RHOF_GTPASE_CYCLE	REACTOME_RHOF_GTPASE_CYCLE		42	0.606926	2.3317	0	1.81781e-05	0.001	5312	tags=48%, list=9%, signal=53%
REACTOME_INLB_MEDIATED_ENTRY_OF_LISTERIA_MONOCYTOGENES_INTO_HOST_CELL	REACTOME_INLB_MEDIATED_ENTRY_OF_LISTERIA_MONOCYTOGENES_INTO_HOST_CELL		15	0.606398	1.78914	0.0027248	0.00633465	0.618	11590	tags=60%, list=21%, signal=75%
REACTOME_INTERLEUKIN_6_FAMILY_SIGNALING	REACTOME_INTERLEUKIN_6_FAMILY_SIGNALING		24	0.605233	2.04884	0	0.000579132	0.052	2157	tags=33%, list=4%, signal=35%
REACTOME_FANCONI_ANEMIA_PATHWAY	REACTOME_FANCONI_ANEMIA_PATHWAY		39	0.604529	2.29001	0	1.68062e-05	0.001	11674	tags=62%, list=21%, signal=78%
REACTOME_CYCLIN_D_ASSOCIATED_EVENTS_IN_G1	REACTOME_CYCLIN_D_ASSOCIATED_EVENTS_IN_G1		47	0.604506	2.35174	0	0	0	8387	tags=47%, list=15%, signal=55%
REACTOME_NUCLEAR_ENVELOPE_NE_REASSEMBLY	REACTOME_NUCLEAR_ENVELOPE_NE_REASSEMBLY	Details ...	76	0.603579	2.64474	0	0	0	8597	tags=49%, list=15%, signal=57%
REACTOME_RHOBTB1_GTPASE_CYCLE	REACTOME_RHOBTB1_GTPASE_CYCLE		23	0.603512	1.96022	0.00284091	0.00168716	0.162	13845	tags=61%, list=24%, signal=81%
REACTOME_HOST_INTERACTIONS_OF_HIV_FACTORS	REACTOME_HOST_INTERACTIONS_OF_HIV_FACTORS	Details ...	131	0.603201	2.85596	0	0	0	10978	tags=50%, list=19%, signal=62%
REACTOME_TRANSPORT_OF_MATURE_TRANSCRIPT_TO_CYTOPLASM	REACTOME_TRANSPORT_OF_MATURE_TRANSCRIPT_TO_CYTOPLASM	Details ...	84	0.603188	2.65937	0	0	0	14501	tags=63%, list=26%, signal=85%
REACTOME_TP53_REGULATES_TRANSCRIPTION_OF_ADDITIONAL_CELL_CYCLE_GENES_WHOSE_EXACT_ROLE_IN_THE_P53_PATHWAY_REMAIN_UNCERTAIN	REACTOME_TP53_REGULATES_TRANSCRIPTION_OF_ADDITIONAL_CELL_CYCLE_GENES_WHOSE_EXACT_ROLE_IN_THE_P53_PATHWAY_REMAIN_UNCERTAIN		21	0.600944	1.96547	0	0.00162202	0.153	9627	tags=62%, list=17%, signal=75%
REACTOME_THE_ROLE_OF_NEF_IN_HIV_1_REPLICATION_AND_DISEASE_PATHOGENESIS	REACTOME_THE_ROLE_OF_NEF_IN_HIV_1_REPLICATION_AND_DISEASE_PATHOGENESIS		28	0.599481	2.05765	0	0.000533459	0.048	7790	tags=36%, list=14%, signal=41%
REACTOME_RHOV_GTPASE_CYCLE	REACTOME_RHOV_GTPASE_CYCLE		37	0.599244	2.25184	0	4.79772e-05	0.003	9080	tags=51%, list=16%, signal=61%
REACTOME_RNA_POLYMERASE_II_TRANSCRIBES_SNRNA_GENES	REACTOME_RNA_POLYMERASE_II_TRANSCRIBES_SNRNA_GENES	Details ...	81	0.597817	2.59551	0	0	0	11017	tags=54%, list=19%, signal=67%
REACTOME_VEGFR2_MEDIATED_CELL_PROLIFERATION	REACTOME_VEGFR2_MEDIATED_CELL_PROLIFERATION		19	0.593848	1.83253	0.00265252	0.00466696	0.477	7384	tags=37%, list=13%, signal=42%
REACTOME_MHC_CLASS_II_ANTIGEN_PRESENTATION	REACTOME_MHC_CLASS_II_ANTIGEN_PRESENTATION	Details ...	124	0.593552	2.76342	0	0	0	7337	tags=45%, list=13%, signal=52%
REACTOME_RESOLUTION_OF_ABASIC_SITES_AP_SITES	REACTOME_RESOLUTION_OF_ABASIC_SITES_AP_SITES		37	0.593237	2.16869	0	0.000161277	0.012	4127	tags=43%, list=7%, signal=47%
REACTOME_REGULATION_OF_CHOLESTEROL_BIOSYNTHESIS_BY_SREBP_SREBF	REACTOME_REGULATION_OF_CHOLESTEROL_BIOSYNTHESIS_BY_SREBP_SREBF		55	0.593128	2.4241	0	0	0	9581	tags=51%, list=17%, signal=61%
REACTOME_MITOTIC_PROPHASE	REACTOME_MITOTIC_PROPHASE	Details ...	139	0.592306	2.79536	0	0	0	10834	tags=58%, list=19%, signal=71%
REACTOME_DISEASES_ASSOCIATED_WITH_GLYCOSYLATION_PRECURSOR_BIOSYNTHESIS	REACTOME_DISEASES_ASSOCIATED_WITH_GLYCOSYLATION_PRECURSOR_BIOSYNTHESIS		18	0.591921	1.85729	0.00253165	0.00389136	0.399	15767	tags=61%, list=28%, signal=85%
REACTOME_G2_M_CHECKPOINTS	REACTOME_G2_M_CHECKPOINTS	Details ...	168	0.591755	2.87814	0	0	0	11363	tags=51%, list=20%, signal=64%
REACTOME_CHROMOSOME_MAINTENANCE	REACTOME_CHROMOSOME_MAINTENANCE	Details ...	138	0.591418	2.87435	0	0	0	9360	tags=54%, list=17%, signal=65%
REACTOME_MITOTIC_G2_G2_M_PHASES	REACTOME_MITOTIC_G2_G2_M_PHASES	Details ...	199	0.589987	2.92884	0	0	0	10362	tags=50%, list=18%, signal=61%
REACTOME_DISASSEMBLY_OF_THE_DESTRUCTION_COMPLEX_AND_RECRUITMENT_OF_AXIN_TO_THE_MEMBRANE	REACTOME_DISASSEMBLY_OF_THE_DESTRUCTION_COMPLEX_AND_RECRUITMENT_OF_AXIN_TO_THE_MEMBRANE		31	0.589834	2.12415	0	0.000288631	0.023	5748	tags=42%, list=10%, signal=47%
REACTOME_COPI_DEPENDENT_GOLGI_TO_ER_RETROGRADE_TRAFFIC	REACTOME_COPI_DEPENDENT_GOLGI_TO_ER_RETROGRADE_TRAFFIC	Details ...	100	0.589476	2.76187	0	0	0	7753	tags=42%, list=14%, signal=49%
REACTOME_TRANSCRIPTION_OF_THE_HIV_GENOME	REACTOME_TRANSCRIPTION_OF_THE_HIV_GENOME		70	0.588206	2.46798	0	0	0	9722	tags=50%, list=17%, signal=60%
REACTOME_REGULATION_OF_TP53_ACTIVITY_THROUGH_PHOSPHORYLATION	REACTOME_REGULATION_OF_TP53_ACTIVITY_THROUGH_PHOSPHORYLATION	Details ...	92	0.5871	2.64679	0	0	0	9945	tags=48%, list=18%, signal=58%
REACTOME_GLUCOSE_METABOLISM	REACTOME_GLUCOSE_METABOLISM	Details ...	91	0.585948	2.6204	0	0	0	9974	tags=55%, list=18%, signal=67%
REACTOME_DEFECTIVE_INTRINSIC_PATHWAY_FOR_APOPTOSIS	REACTOME_DEFECTIVE_INTRINSIC_PATHWAY_FOR_APOPTOSIS		25	0.585833	2.006	0	0.00102601	0.094	9627	tags=48%, list=17%, signal=58%
REACTOME_TP53_REGULATES_TRANSCRIPTION_OF_GENES_INVOLVED_IN_G2_CELL_CYCLE_ARREST	REACTOME_TP53_REGULATES_TRANSCRIPTION_OF_GENES_INVOLVED_IN_G2_CELL_CYCLE_ARREST		18	0.58355	1.83841	0.0025974	0.00449025	0.459	13022	tags=61%, list=23%, signal=79%
REACTOME_SIGNALING_BY_WNT_IN_CANCER	REACTOME_SIGNALING_BY_WNT_IN_CANCER		34	0.582096	2.1557	0	0.000199637	0.015	5748	tags=44%, list=10%, signal=49%
REACTOME_RHOC_GTPASE_CYCLE	REACTOME_RHOC_GTPASE_CYCLE	Details ...	74	0.580845	2.49888	0	0	0	12254	tags=59%, list=22%, signal=76%
REACTOME_AURKA_ACTIVATION_BY_TPX2	REACTOME_AURKA_ACTIVATION_BY_TPX2		71	0.578728	2.43459	0	0	0	12131	tags=55%, list=21%, signal=70%
REACTOME_HIV_INFECTION	REACTOME_HIV_INFECTION	Details ...	231	0.577346	2.95323	0	0	0	10005	tags=47%, list=18%, signal=57%
REACTOME_METABOLISM_OF_COFACTORS	REACTOME_METABOLISM_OF_COFACTORS		19	0.57717	1.83366	0.00286533	0.00464294	0.474	13093	tags=74%, list=23%, signal=96%
REACTOME_REGULATION_OF_PLK1_ACTIVITY_AT_G2_M_TRANSITION	REACTOME_REGULATION_OF_PLK1_ACTIVITY_AT_G2_M_TRANSITION	Details ...	86	0.576763	2.54843	0	0	0	10362	tags=50%, list=18%, signal=61%
REACTOME_PROCESSING_OF_DNA_DOUBLE_STRAND_BREAK_ENDS	REACTOME_PROCESSING_OF_DNA_DOUBLE_STRAND_BREAK_ENDS	Details ...	98	0.575642	2.55768	0	0	0	9955	tags=46%, list=18%, signal=56%
REACTOME_HOMOLOGY_DIRECTED_REPAIR	REACTOME_HOMOLOGY_DIRECTED_REPAIR	Details ...	138	0.57412	2.78345	0	0	0	9955	tags=50%, list=18%, signal=61%
REACTOME_GENE_AND_PROTEIN_EXPRESSION_BY_JAK_STAT_SIGNALING_AFTER_INTERLEUKIN_12_STIMULATION	REACTOME_GENE_AND_PROTEIN_EXPRESSION_BY_JAK_STAT_SIGNALING_AFTER_INTERLEUKIN_12_STIMULATION		38	0.574057	2.16013	0	0.000187139	0.014	8724	tags=42%, list=15%, signal=50%
REACTOME_APC_C_MEDIATED_DEGRADATION_OF_CELL_CYCLE_PROTEINS	REACTOME_APC_C_MEDIATED_DEGRADATION_OF_CELL_CYCLE_PROTEINS	Details ...	88	0.573884	2.5761	0	0	0	9438	tags=43%, list=17%, signal=52%
REACTOME_RNA_POLYMERASE_III_TRANSCRIPTION_TERMINATION	REACTOME_RNA_POLYMERASE_III_TRANSCRIPTION_TERMINATION		23	0.573226	1.88016	0	0.00319209	0.335	8745	tags=43%, list=15%, signal=51%
REACTOME_KSRP_KHSRP_BINDS_AND_DESTABILIZES_MRNA	REACTOME_KSRP_KHSRP_BINDS_AND_DESTABILIZES_MRNA		17	0.572512	1.70195	0.0136612	0.0121239	0.875	14916	tags=53%, list=26%, signal=72%
REACTOME_RHOB_GTPASE_CYCLE	REACTOME_RHOB_GTPASE_CYCLE		70	0.572368	2.46313	0	0	0	10839	tags=53%, list=19%, signal=65%
REACTOME_NEGATIVE_REGULATION_OF_MET_ACTIVITY	REACTOME_NEGATIVE_REGULATION_OF_MET_ACTIVITY		21	0.571771	1.85535	0.00290698	0.00397365	0.404	11590	tags=52%, list=21%, signal=66%
REACTOME_CELLULAR_RESPONSE_TO_HEAT_STRESS	REACTOME_CELLULAR_RESPONSE_TO_HEAT_STRESS	Details ...	101	0.571596	2.62496	0	0	0	5854	tags=45%, list=10%, signal=50%
REACTOME_PROCESSING_OF_INTRONLESS_PRE_MRNAS	REACTOME_PROCESSING_OF_INTRONLESS_PRE_MRNAS		19	0.571331	1.80805	0.0028169	0.00538004	0.549	13574	tags=58%, list=24%, signal=76%
REACTOME_REGULATION_OF_MECP2_EXPRESSION_AND_ACTIVITY	REACTOME_REGULATION_OF_MECP2_EXPRESSION_AND_ACTIVITY		32	0.570418	2.03851	0	0.000643816	0.059	8834	tags=41%, list=16%, signal=48%
REACTOME_GOLGI_TO_ER_RETROGRADE_TRANSPORT	REACTOME_GOLGI_TO_ER_RETROGRADE_TRANSPORT	Details ...	134	0.570314	2.74208	0	0	0	7753	tags=39%, list=14%, signal=45%
REACTOME_RECRUITMENT_OF_MITOTIC_CENTROSOME_PROTEINS_AND_COMPLEXES	REACTOME_RECRUITMENT_OF_MITOTIC_CENTROSOME_PROTEINS_AND_COMPLEXES	Details ...	80	0.570237	2.53391	0	0	0	10362	tags=48%, list=18%, signal=58%
REACTOME_DNA_REPLICATION	REACTOME_DNA_REPLICATION	Details ...	187	0.568808	2.80014	0	0	0	9438	tags=49%, list=17%, signal=58%
REACTOME_DNA_DOUBLE_STRAND_BREAK_REPAIR	REACTOME_DNA_DOUBLE_STRAND_BREAK_REPAIR	Details ...	167	0.567179	2.80142	0	0	0	9955	tags=49%, list=18%, signal=59%
REACTOME_RNA_POLYMERASE_III_TRANSCRIPTION_INITIATION_FROM_TYPE_1_PROMOTER	REACTOME_RNA_POLYMERASE_III_TRANSCRIPTION_INITIATION_FROM_TYPE_1_PROMOTER		28	0.566385	2.00634	0	0.00101883	0.093	9492	tags=43%, list=17%, signal=51%
REACTOME_RIP_MEDIATED_NFKB_ACTIVATION_VIA_ZBP1	REACTOME_RIP_MEDIATED_NFKB_ACTIVATION_VIA_ZBP1		17	0.566043	1.73436	0.0115607	0.00987887	0.8	7997	tags=47%, list=14%, signal=55%
REACTOME_DUAL_INCISION_IN_GG_NER	REACTOME_DUAL_INCISION_IN_GG_NER		41	0.565369	2.16101	0	0.00018807	0.014	9876	tags=51%, list=17%, signal=62%
REACTOME_BUTYRATE_RESPONSE_FACTOR_1_BRF1_BINDS_AND_DESTABILIZES_MRNA	REACTOME_BUTYRATE_RESPONSE_FACTOR_1_BRF1_BINDS_AND_DESTABILIZES_MRNA		17	0.565209	1.69929	0.0201149	0.0122492	0.878	14916	tags=59%, list=26%, signal=80%
REACTOME_CYCLIN_A_CDK2_ASSOCIATED_EVENTS_AT_S_PHASE_ENTRY	REACTOME_CYCLIN_A_CDK2_ASSOCIATED_EVENTS_AT_S_PHASE_ENTRY	Details ...	85	0.56512	2.51599	0	0	0	10978	tags=47%, list=19%, signal=58%
REACTOME_DISEASES_OF_MITOTIC_CELL_CYCLE	REACTOME_DISEASES_OF_MITOTIC_CELL_CYCLE		38	0.564846	2.14357	0	0.000226952	0.018	9274	tags=45%, list=16%, signal=53%
REACTOME_PKMTS_METHYLATE_HISTONE_LYSINES	REACTOME_PKMTS_METHYLATE_HISTONE_LYSINES		69	0.564427	2.40835	0	0	0	12245	tags=58%, list=22%, signal=74%
REACTOME_DOWNREGULATION_OF_SMAD2_3_SMAD4_TRANSCRIPTIONAL_ACTIVITY	REACTOME_DOWNREGULATION_OF_SMAD2_3_SMAD4_TRANSCRIPTIONAL_ACTIVITY		28	0.564414	1.99075	0	0.00121307	0.11	7036	tags=50%, list=12%, signal=57%
REACTOME_VITAMIN_B5_PANTOTHENATE_METABOLISM	REACTOME_VITAMIN_B5_PANTOTHENATE_METABOLISM		17	0.563162	1.73151	0.00833333	0.0101269	0.815	9082	tags=47%, list=16%, signal=56%
REACTOME_G2_M_DNA_DAMAGE_CHECKPOINT	REACTOME_G2_M_DNA_DAMAGE_CHECKPOINT	Details ...	95	0.562957	2.56355	0	0	0	9801	tags=46%, list=17%, signal=56%
REACTOME_NUCLEAR_EVENTS_KINASE_AND_TRANSCRIPTION_FACTOR_ACTIVATION	REACTOME_NUCLEAR_EVENTS_KINASE_AND_TRANSCRIPTION_FACTOR_ACTIVATION		61	0.562875	2.36654	0	0	0	7970	tags=43%, list=14%, signal=50%
REACTOME_REGULATION_OF_TP53_ACTIVITY	REACTOME_REGULATION_OF_TP53_ACTIVITY	Details ...	160	0.561296	2.71692	0	0	0	5343	tags=37%, list=9%, signal=41%
REACTOME_ORC1_REMOVAL_FROM_CHROMATIN	REACTOME_ORC1_REMOVAL_FROM_CHROMATIN		71	0.560966	2.38181	0	0	0	11295	tags=45%, list=20%, signal=56%
REACTOME_APC_C_CDC20_MEDIATED_DEGRADATION_OF_CYCLIN_B	REACTOME_APC_C_CDC20_MEDIATED_DEGRADATION_OF_CYCLIN_B		24	0.559967	1.90604	0	0.00258108	0.263	8990	tags=42%, list=16%, signal=50%
REACTOME_INTERLEUKIN_12_SIGNALING	REACTOME_INTERLEUKIN_12_SIGNALING		47	0.55929	2.23196	0	7.77721e-05	0.005	8724	tags=38%, list=15%, signal=45%
REACTOME_INTERLEUKIN_12_FAMILY_SIGNALING	REACTOME_INTERLEUKIN_12_FAMILY_SIGNALING		57	0.558809	2.23866	0	7.82191e-05	0.005	8724	tags=42%, list=15%, signal=50%
REACTOME_FORMATION_OF_RNA_POL_II_ELONGATION_COMPLEX	REACTOME_FORMATION_OF_RNA_POL_II_ELONGATION_COMPLEX		58	0.557993	2.31385	0	1.78146e-05	0.001	9788	tags=50%, list=17%, signal=60%
REACTOME_HCMV_EARLY_EVENTS	REACTOME_HCMV_EARLY_EVENTS	Details ...	134	0.557921	2.64481	0	0	0	12310	tags=57%, list=22%, signal=72%
REACTOME_PROCESSING_OF_CAPPED_INTRONLESS_PRE_MRNA	REACTOME_PROCESSING_OF_CAPPED_INTRONLESS_PRE_MRNA		28	0.557066	1.96095	0.00294118	0.00168273	0.161	14664	tags=57%, list=26%, signal=77%
REACTOME_RHO_GTPASE_EFFECTORS	REACTOME_RHO_GTPASE_EFFECTORS	Details ...	320	0.556623	2.97614	0	0	0	9360	tags=49%, list=17%, signal=58%
REACTOME_CASPASE_ACTIVATION_VIA_EXTRINSIC_APOPTOTIC_SIGNALLING_PATHWAY	REACTOME_CASPASE_ACTIVATION_VIA_EXTRINSIC_APOPTOTIC_SIGNALLING_PATHWAY		26	0.555627	1.89523	0	0.00288078	0.297	8424	tags=54%, list=15%, signal=63%
REACTOME_PYRUVATE_METABOLISM_AND_CITRIC_ACID_TCA_CYCLE	REACTOME_PYRUVATE_METABOLISM_AND_CITRIC_ACID_TCA_CYCLE		55	0.552985	2.25441	0	4.8268e-05	0.003	11085	tags=56%, list=20%, signal=70%
REACTOME_DEADENYLATION_OF_MRNA	REACTOME_DEADENYLATION_OF_MRNA		25	0.552247	1.84278	0	0.00439893	0.449	8078	tags=44%, list=14%, signal=51%
REACTOME_APOPTOTIC_FACTOR_MEDIATED_RESPONSE	REACTOME_APOPTOTIC_FACTOR_MEDIATED_RESPONSE		20	0.552045	1.72088	0.00815217	0.0106952	0.836	7667	tags=35%, list=14%, signal=40%
REACTOME_RAC2_GTPASE_CYCLE	REACTOME_RAC2_GTPASE_CYCLE		87	0.551016	2.4086	0	0	0	12254	tags=56%, list=22%, signal=72%
REACTOME_CLASS_I_PEROXISOMAL_MEMBRANE_PROTEIN_IMPORT	REACTOME_CLASS_I_PEROXISOMAL_MEMBRANE_PROTEIN_IMPORT		20	0.550861	1.72445	0.00533333	0.010527	0.831	4279	tags=40%, list=8%, signal=43%
REACTOME_SIGNALING_BY_KIT_IN_DISEASE	REACTOME_SIGNALING_BY_KIT_IN_DISEASE		20	0.550593	1.73325	0.00309598	0.00998035	0.807	10450	tags=50%, list=18%, signal=61%
REACTOME_TCR_SIGNALING	REACTOME_TCR_SIGNALING	Details ...	122	0.549163	2.60189	0	0	0	11442	tags=53%, list=20%, signal=67%
REACTOME_ANTIVIRAL_MECHANISM_BY_IFN_STIMULATED_GENES	REACTOME_ANTIVIRAL_MECHANISM_BY_IFN_STIMULATED_GENES		82	0.548618	2.39739	0	0	0	8597	tags=44%, list=15%, signal=52%
REACTOME_SWITCHING_OF_ORIGINS_TO_A_POST_REPLICATIVE_STATE	REACTOME_SWITCHING_OF_ORIGINS_TO_A_POST_REPLICATIVE_STATE	Details ...	91	0.548588	2.48301	0	0	0	11295	tags=45%, list=20%, signal=56%
REACTOME_DISEASES_ASSOCIATED_WITH_N_GLYCOSYLATION_OF_PROTEINS	REACTOME_DISEASES_ASSOCIATED_WITH_N_GLYCOSYLATION_OF_PROTEINS		17	0.548465	1.67903	0.0184697	0.0139804	0.914	8575	tags=41%, list=15%, signal=49%
REACTOME_SUMOYLATION_OF_TRANSCRIPTION_FACTORS	REACTOME_SUMOYLATION_OF_TRANSCRIPTION_FACTORS		20	0.548407	1.76566	0.0142045	0.00768695	0.701	9627	tags=50%, list=17%, signal=60%
REACTOME_DEPOSITION_OF_NEW_CENPA_CONTAINING_NUCLEOSOMES_AT_THE_CENTROMERE	REACTOME_DEPOSITION_OF_NEW_CENPA_CONTAINING_NUCLEOSOMES_AT_THE_CENTROMERE		71	0.54803	2.3106	0	1.75802e-05	0.001	10834	tags=55%, list=19%, signal=68%
REACTOME_TP53_REGULATES_TRANSCRIPTION_OF_DNA_REPAIR_GENES	REACTOME_TP53_REGULATES_TRANSCRIPTION_OF_DNA_REPAIR_GENES		62	0.547598	2.27192	0	4.91618e-05	0.003	9722	tags=50%, list=17%, signal=60%
REACTOME_INTERCONVERSION_OF_NUCLEOTIDE_DI_AND_TRIPHOSPHATES	REACTOME_INTERCONVERSION_OF_NUCLEOTIDE_DI_AND_TRIPHOSPHATES		29	0.544547	1.88905	0.00301205	0.00299398	0.308	3912	tags=31%, list=7%, signal=33%
REACTOME_DNA_REPLICATION_PRE_INITIATION	REACTOME_DNA_REPLICATION_PRE_INITIATION	Details ...	144	0.544482	2.63218	0	0	0	11363	tags=51%, list=20%, signal=64%
REACTOME_P130CAS_LINKAGE_TO_MAPK_SIGNALING_FOR_INTEGRINS	REACTOME_P130CAS_LINKAGE_TO_MAPK_SIGNALING_FOR_INTEGRINS		15	0.544277	1.61055	0.0307263	0.0221578	0.983	4502	tags=40%, list=8%, signal=43%
REACTOME_TELOMERE_MAINTENANCE	REACTOME_TELOMERE_MAINTENANCE		111	0.543809	2.46878	0	0	0	9360	tags=50%, list=17%, signal=60%
REACTOME_PLASMA_LIPOPROTEIN_CLEARANCE	REACTOME_PLASMA_LIPOPROTEIN_CLEARANCE		33	0.543692	1.95151	0	0.00181518	0.175	11772	tags=52%, list=21%, signal=65%
REACTOME_HCMV_LATE_EVENTS	REACTOME_HCMV_LATE_EVENTS	Details ...	112	0.543482	2.52807	0	0	0	12612	tags=57%, list=22%, signal=73%
REACTOME_INTERLEUKIN_10_SIGNALING	REACTOME_INTERLEUKIN_10_SIGNALING		45	0.541663	2.1299	0	0.000256709	0.02	6814	tags=36%, list=12%, signal=40%
REACTOME_SYNTHESIS_OF_ACTIVE_UBIQUITIN_ROLES_OF_E1_AND_E2_ENZYMES	REACTOME_SYNTHESIS_OF_ACTIVE_UBIQUITIN_ROLES_OF_E1_AND_E2_ENZYMES		30	0.540321	1.91414	0.00293255	0.00242199	0.243	14493	tags=60%, list=26%, signal=81%
REACTOME_PROCESSING_OF_CAPPED_INTRON_CONTAINING_PRE_MRNA	REACTOME_PROCESSING_OF_CAPPED_INTRON_CONTAINING_PRE_MRNA	Details ...	242	0.540041	2.76497	0	0	0	10205	tags=44%, list=18%, signal=53%
REACTOME_GOLGI_ASSOCIATED_VESICLE_BIOGENESIS	REACTOME_GOLGI_ASSOCIATED_VESICLE_BIOGENESIS		56	0.539145	2.19458	0	9.93024e-05	0.007	9334	tags=46%, list=17%, signal=56%
REACTOME_RECRUITMENT_OF_NUMA_TO_MITOTIC_CENTROSOMES	REACTOME_RECRUITMENT_OF_NUMA_TO_MITOTIC_CENTROSOMES		94	0.538357	2.44024	0	0	0	10362	tags=44%, list=18%, signal=53%
REACTOME_REGULATION_OF_PYRUVATE_DEHYDROGENASE_PDH_COMPLEX	REACTOME_REGULATION_OF_PYRUVATE_DEHYDROGENASE_PDH_COMPLEX		16	0.538037	1.65352	0.021978	0.0168183	0.95	10801	tags=56%, list=19%, signal=70%
REACTOME_PYRUVATE_METABOLISM	REACTOME_PYRUVATE_METABOLISM		31	0.537886	1.91388	0	0.0024143	0.243	11896	tags=61%, list=21%, signal=78%
REACTOME_INSULIN_PROCESSING	REACTOME_INSULIN_PROCESSING		27	0.537502	1.79554	0	0.00599683	0.589	4801	tags=37%, list=8%, signal=40%
REACTOME_DNA_REPAIR	REACTOME_DNA_REPAIR	Details ...	329	0.537307	2.82942	0	0	0	9955	tags=47%, list=18%, signal=57%
REACTOME_DUAL_INCISION_IN_TC_NER	REACTOME_DUAL_INCISION_IN_TC_NER		65	0.535108	2.20041	0	8.68384e-05	0.006	9876	tags=48%, list=17%, signal=58%
REACTOME_RAF_ACTIVATION	REACTOME_RAF_ACTIVATION		34	0.533921	1.98616	0	0.00129783	0.119	6106	tags=38%, list=11%, signal=43%
REACTOME_TRANSCRIPTIONAL_REGULATION_BY_SMALL_RNAS	REACTOME_TRANSCRIPTIONAL_REGULATION_BY_SMALL_RNAS		103	0.533879	2.42914	0	0	0	12738	tags=62%, list=23%, signal=80%
REACTOME_TRANSCRIPTIONAL_REGULATION_BY_TP53	REACTOME_TRANSCRIPTIONAL_REGULATION_BY_TP53	Details ...	362	0.53368	2.84281	0	0	0	9945	tags=45%, list=18%, signal=54%
REACTOME_INTERLEUKIN_2_FAMILY_SIGNALING	REACTOME_INTERLEUKIN_2_FAMILY_SIGNALING		44	0.532733	2.06598	0	0.00051898	0.046	12270	tags=57%, list=22%, signal=73%
REACTOME_TRANSCRIPTION_COUPLED_NUCLEOTIDE_EXCISION_REPAIR_TC_NER	REACTOME_TRANSCRIPTION_COUPLED_NUCLEOTIDE_EXCISION_REPAIR_TC_NER		78	0.531721	2.32427	0	1.80553e-05	0.001	9876	tags=46%, list=17%, signal=56%
REACTOME_SUMOYLATION	REACTOME_SUMOYLATION	Details ...	187	0.531628	2.65623	0	0	0	11363	tags=53%, list=20%, signal=66%
REACTOME_DEADENYLATION_DEPENDENT_MRNA_DECAY	REACTOME_DEADENYLATION_DEPENDENT_MRNA_DECAY		56	0.531041	2.14554	0	0.000229093	0.018	9297	tags=38%, list=16%, signal=45%
REACTOME_ONCOGENE_INDUCED_SENESCENCE	REACTOME_ONCOGENE_INDUCED_SENESCENCE		33	0.531016	1.91105	0.00318471	0.00245897	0.25	9627	tags=39%, list=17%, signal=47%
REACTOME_CDT1_ASSOCIATION_WITH_THE_CDC6_ORC_ORIGIN_COMPLEX	REACTOME_CDT1_ASSOCIATION_WITH_THE_CDC6_ORC_ORIGIN_COMPLEX		59	0.53083	2.17921	0	9.57738e-05	0.007	11295	tags=42%, list=20%, signal=53%
REACTOME_TRANSCRIPTIONAL_REGULATION_BY_VENTX	REACTOME_TRANSCRIPTIONAL_REGULATION_BY_VENTX		39	0.529434	2.02741	0	0.000750431	0.071	9627	tags=44%, list=17%, signal=53%
REACTOME_EPIGENETIC_REGULATION_OF_GENE_EXPRESSION	REACTOME_EPIGENETIC_REGULATION_OF_GENE_EXPRESSION	Details ...	141	0.528408	2.54877	0	0	0	12738	tags=55%, list=23%, signal=71%
REACTOME_SCF_SKP2_MEDIATED_DEGRADATION_OF_P27_P21	REACTOME_SCF_SKP2_MEDIATED_DEGRADATION_OF_P27_P21		60	0.528242	2.19919	0	8.63765e-05	0.006	10978	tags=43%, list=19%, signal=54%
REACTOME_MRNA_DECAY_BY_3_TO_5_EXORIBONUCLEASE	REACTOME_MRNA_DECAY_BY_3_TO_5_EXORIBONUCLEASE		16	0.528077	1.57277	0.0331492	0.0279172	0.99	4109	tags=25%, list=7%, signal=27%
REACTOME_RHOD_GTPASE_CYCLE	REACTOME_RHOD_GTPASE_CYCLE		53	0.527886	2.09351	0	0.000365546	0.031	6995	tags=42%, list=12%, signal=47%
REACTOME_MICRORNA_MIRNA_BIOGENESIS	REACTOME_MICRORNA_MIRNA_BIOGENESIS		25	0.527365	1.76712	0.00598802	0.00762784	0.696	8558	tags=52%, list=15%, signal=61%
REACTOME_HIV_TRANSCRIPTION_ELONGATION	REACTOME_HIV_TRANSCRIPTION_ELONGATION		43	0.526183	2.03873	0	0.000646341	0.059	9722	tags=47%, list=17%, signal=56%
REACTOME_RHOG_GTPASE_CYCLE	REACTOME_RHOG_GTPASE_CYCLE		73	0.525961	2.24684	0	6.52632e-05	0.004	12254	tags=52%, list=22%, signal=66%
REACTOME_FORMATION_OF_THE_EARLY_ELONGATION_COMPLEX	REACTOME_FORMATION_OF_THE_EARLY_ELONGATION_COMPLEX		33	0.525816	1.93487	0	0.00207099	0.203	9722	tags=45%, list=17%, signal=55%
REACTOME_INTERLEUKIN_3_INTERLEUKIN_5_AND_GM_CSF_SIGNALING	REACTOME_INTERLEUKIN_3_INTERLEUKIN_5_AND_GM_CSF_SIGNALING		48	0.525609	2.05501	0	0.000554427	0.05	9138	tags=44%, list=16%, signal=52%
REACTOME_NOTCH_HLH_TRANSCRIPTION_PATHWAY	REACTOME_NOTCH_HLH_TRANSCRIPTION_PATHWAY		28	0.525542	1.80843	0.003125	0.00539424	0.549	6510	tags=32%, list=12%, signal=36%
REACTOME_HCMV_INFECTION	REACTOME_HCMV_INFECTION	Details ...	158	0.523708	2.53705	0	0	0	12612	tags=53%, list=22%, signal=68%
REACTOME_INTERLEUKIN_RECEPTOR_SHC_SIGNALING	REACTOME_INTERLEUKIN_RECEPTOR_SHC_SIGNALING		27	0.52309	1.78572	0	0.00659294	0.634	11442	tags=52%, list=20%, signal=65%
REACTOME_INTRA_GOLGI_AND_RETROGRADE_GOLGI_TO_ER_TRAFFIC	REACTOME_INTRA_GOLGI_AND_RETROGRADE_GOLGI_TO_ER_TRAFFIC	Details ...	203	0.522073	2.64519	0	0	0	10516	tags=44%, list=19%, signal=54%
REACTOME_FLT3_SIGNALING	REACTOME_FLT3_SIGNALING		38	0.522009	1.96488	0	0.0016201	0.153	9816	tags=42%, list=17%, signal=51%
REACTOME_INTERFERON_GAMMA_SIGNALING	REACTOME_INTERFERON_GAMMA_SIGNALING		91	0.520859	2.33471	0	0	0	10134	tags=44%, list=18%, signal=53%
REACTOME_PROTEIN_UBIQUITINATION	REACTOME_PROTEIN_UBIQUITINATION		79	0.520722	2.25621	0	4.85623e-05	0.003	11441	tags=47%, list=20%, signal=59%
REACTOME_RNA_POLYMERASE_III_CHAIN_ELONGATION	REACTOME_RNA_POLYMERASE_III_CHAIN_ELONGATION		18	0.52059	1.59744	0.0278552	0.0239985	0.987	17194	tags=72%, list=30%, signal=104%
REACTOME_TRANSCRIPTIONAL_ACTIVITY_OF_SMAD2_SMAD3_SMAD4_HETEROTRIMER	REACTOME_TRANSCRIPTIONAL_ACTIVITY_OF_SMAD2_SMAD3_SMAD4_HETEROTRIMER		46	0.52013	2.05821	0	0.000535619	0.048	7377	tags=41%, list=13%, signal=47%
REACTOME_RNA_POLYMERASE_II_TRANSCRIPTION_TERMINATION	REACTOME_RNA_POLYMERASE_II_TRANSCRIPTION_TERMINATION		66	0.518786	2.19397	0	9.87824e-05	0.007	14664	tags=50%, list=26%, signal=67%
REACTOME_GLOBAL_GENOME_NUCLEOTIDE_EXCISION_REPAIR_GG_NER	REACTOME_GLOBAL_GENOME_NUCLEOTIDE_EXCISION_REPAIR_GG_NER		84	0.517592	2.3104	0	1.74653e-05	0.001	10080	tags=46%, list=18%, signal=56%
REACTOME_IL_6_TYPE_CYTOKINE_RECEPTOR_LIGAND_INTERACTIONS	REACTOME_IL_6_TYPE_CYTOKINE_RECEPTOR_LIGAND_INTERACTIONS		17	0.517115	1.5724	0.0458453	0.0279106	0.99	7253	tags=41%, list=13%, signal=47%
REACTOME_HDACS_DEACETYLATE_HISTONES	REACTOME_HDACS_DEACETYLATE_HISTONES		90	0.515029	2.29068	0	1.69126e-05	0.001	12728	tags=53%, list=23%, signal=69%
REACTOME_TP53_REGULATES_TRANSCRIPTION_OF_CELL_DEATH_GENES	REACTOME_TP53_REGULATES_TRANSCRIPTION_OF_CELL_DEATH_GENES		44	0.514086	1.98288	0	0.00135075	0.125	10977	tags=52%, list=19%, signal=65%
REACTOME_RAC3_GTPASE_CYCLE	REACTOME_RAC3_GTPASE_CYCLE		93	0.513887	2.3011	0	1.72399e-05	0.001	12254	tags=52%, list=22%, signal=66%
REACTOME_REGULATION_OF_TP53_EXPRESSION_AND_DEGRADATION	REACTOME_REGULATION_OF_TP53_EXPRESSION_AND_DEGRADATION		37	0.512949	1.88445	0	0.00307004	0.318	9627	tags=41%, list=17%, signal=49%
REACTOME_RESPONSE_OF_MTB_TO_PHAGOCYTOSIS	REACTOME_RESPONSE_OF_MTB_TO_PHAGOCYTOSIS		23	0.512498	1.69907	0.0244565	0.0122392	0.878	14754	tags=57%, list=26%, signal=76%
REACTOME_RHO_GTPASES_ACTIVATE_WASPS_AND_WAVES	REACTOME_RHO_GTPASES_ACTIVATE_WASPS_AND_WAVES		36	0.512146	1.88659	0	0.00301656	0.31	10080	tags=36%, list=18%, signal=44%
REACTOME_RECYCLING_PATHWAY_OF_L1	REACTOME_RECYCLING_PATHWAY_OF_L1		49	0.512023	2.0303	0	0.000689981	0.065	12253	tags=55%, list=22%, signal=70%
REACTOME_GENE_SILENCING_BY_RNA	REACTOME_GENE_SILENCING_BY_RNA		136	0.511258	2.45871	0	0	0	11363	tags=55%, list=20%, signal=69%
REACTOME_SYNDECAN_INTERACTIONS	REACTOME_SYNDECAN_INTERACTIONS		27	0.511254	1.77013	0.00288184	0.00748015	0.689	10928	tags=52%, list=19%, signal=64%
REACTOME_ACTIVATION_OF_IRF3_IRF7_MEDIATED_BY_TBK1_IKK_EPSILON	REACTOME_ACTIVATION_OF_IRF3_IRF7_MEDIATED_BY_TBK1_IKK_EPSILON		17	0.511232	1.55635	0.038674	0.0310326	0.994	3480	tags=29%, list=6%, signal=31%
REACTOME_RESPONSE_OF_EIF2AK1_HRI_TO_HEME_DEFICIENCY	REACTOME_RESPONSE_OF_EIF2AK1_HRI_TO_HEME_DEFICIENCY		15	0.511053	1.53977	0.05	0.0340086	0.998	15785	tags=67%, list=28%, signal=92%
REACTOME_THE_NLRP3_INFLAMMASOME	REACTOME_THE_NLRP3_INFLAMMASOME		16	0.510882	1.50731	0.0498615	0.040961	1	14274	tags=75%, list=25%, signal=100%
REACTOME_SIGNAL_TRANSDUCTION_BY_L1	REACTOME_SIGNAL_TRANSDUCTION_BY_L1		21	0.510858	1.63064	0.00564972	0.0193226	0.969	11536	tags=52%, list=20%, signal=66%
REACTOME_IRE1ALPHA_ACTIVATES_CHAPERONES	REACTOME_IRE1ALPHA_ACTIVATES_CHAPERONES		50	0.510702	2.03569	0	0.000638825	0.059	13414	tags=50%, list=24%, signal=66%
REACTOME_PROCESSING_OF_SMDT1	REACTOME_PROCESSING_OF_SMDT1		16	0.510671	1.55569	0.0424403	0.0310105	0.994	8349	tags=50%, list=15%, signal=59%
REACTOME_ACTIVATION_OF_GENE_EXPRESSION_BY_SREBF_SREBP	REACTOME_ACTIVATION_OF_GENE_EXPRESSION_BY_SREBF_SREBP		42	0.508105	1.99353	0	0.00117602	0.106	9581	tags=45%, list=17%, signal=54%
REACTOME_RIPK1_MEDIATED_REGULATED_NECROSIS	REACTOME_RIPK1_MEDIATED_REGULATED_NECROSIS		29	0.507985	1.78069	0.00607903	0.00685971	0.655	8424	tags=41%, list=15%, signal=49%
REACTOME_NOTCH3_INTRACELLULAR_DOMAIN_REGULATES_TRANSCRIPTION	REACTOME_NOTCH3_INTRACELLULAR_DOMAIN_REGULATES_TRANSCRIPTION		25	0.507666	1.76823	0.00298507	0.00759222	0.695	6474	tags=40%, list=11%, signal=45%
REACTOME_TNF_RECEPTOR_SUPERFAMILY_TNFSF_MEMBERS_MEDIATING_NON_CANONICAL_NF_KB_PATHWAY	REACTOME_TNF_RECEPTOR_SUPERFAMILY_TNFSF_MEMBERS_MEDIATING_NON_CANONICAL_NF_KB_PATHWAY		17	0.507533	1.53512	0.0505952	0.0349704	0.999	11215	tags=59%, list=20%, signal=73%
REACTOME_DEFECTS_IN_VITAMIN_AND_COFACTOR_METABOLISM	REACTOME_DEFECTS_IN_VITAMIN_AND_COFACTOR_METABOLISM		22	0.506743	1.621	0.0118343	0.0205643	0.977	8965	tags=55%, list=16%, signal=65%
REACTOME_VXPX_CARGO_TARGETING_TO_CILIUM	REACTOME_VXPX_CARGO_TARGETING_TO_CILIUM		21	0.506678	1.62669	0.0144509	0.0198428	0.973	7642	tags=43%, list=14%, signal=50%
REACTOME_PIWI_INTERACTING_RNA_PIRNA_BIOGENESIS	REACTOME_PIWI_INTERACTING_RNA_PIRNA_BIOGENESIS		29	0.505942	1.78352	0.00293255	0.00673673	0.645	8520	tags=48%, list=15%, signal=57%
REACTOME_CONDENSATION_OF_PROPHASE_CHROMOSOMES	REACTOME_CONDENSATION_OF_PROPHASE_CHROMOSOMES		70	0.505009	2.17109	0	0.000148858	0.011	12738	tags=59%, list=23%, signal=76%
REACTOME_RRNA_PROCESSING	REACTOME_RRNA_PROCESSING	Details ...	205	0.504088	2.54435	0	0	0	10965	tags=37%, list=19%, signal=45%
REACTOME_INOSITOL_PHOSPHATE_METABOLISM	REACTOME_INOSITOL_PHOSPHATE_METABOLISM		48	0.503152	1.95929	0	0.0016999	0.164	6871	tags=40%, list=12%, signal=45%
REACTOME_INTERLEUKIN_17_SIGNALING	REACTOME_INTERLEUKIN_17_SIGNALING		71	0.503108	2.19181	0	9.72549e-05	0.007	8406	tags=42%, list=15%, signal=50%
REACTOME_FACTORS_INVOLVED_IN_MEGAKARYOCYTE_DEVELOPMENT_AND_PLATELET_PRODUCTION	REACTOME_FACTORS_INVOLVED_IN_MEGAKARYOCYTE_DEVELOPMENT_AND_PLATELET_PRODUCTION		168	0.501619	2.47718	0	0	0	7337	tags=36%, list=13%, signal=42%
REACTOME_APC_C_CDH1_MEDIATED_DEGRADATION_OF_CDC20_AND_OTHER_APC_C_CDH1_TARGETED_PROTEINS_IN_LATE_MITOSIS_EARLY_G1	REACTOME_APC_C_CDH1_MEDIATED_DEGRADATION_OF_CDC20_AND_OTHER_APC_C_CDH1_TARGETED_PROTEINS_IN_LATE_MITOSIS_EARLY_G1		74	0.501345	2.15278	0	0.000196744	0.015	10978	tags=41%, list=19%, signal=50%
REACTOME_NUCLEOTIDE_EXCISION_REPAIR	REACTOME_NUCLEOTIDE_EXCISION_REPAIR		110	0.501279	2.34197	0	0	0	10080	tags=45%, list=18%, signal=54%
REACTOME_MAP3K8_TPL2_DEPENDENT_MAPK1_3_ACTIVATION	REACTOME_MAP3K8_TPL2_DEPENDENT_MAPK1_3_ACTIVATION		16	0.500968	1.51436	0.0447368	0.0392147	0.999	7884	tags=44%, list=14%, signal=51%
REACTOME_NEGATIVE_EPIGENETIC_REGULATION_OF_RRNA_EXPRESSION	REACTOME_NEGATIVE_EPIGENETIC_REGULATION_OF_RRNA_EXPRESSION		102	0.499538	2.31182	0	1.76966e-05	0.001	12738	tags=56%, list=23%, signal=72%
REACTOME_CONVERSION_FROM_APC_C_CDC20_TO_APC_C_CDH1_IN_LATE_ANAPHASE	REACTOME_CONVERSION_FROM_APC_C_CDC20_TO_APC_C_CDH1_IN_LATE_ANAPHASE		20	0.499157	1.59423	0.0174419	0.02444	0.989	8990	tags=40%, list=16%, signal=48%
REACTOME_MYD88_INDEPENDENT_TLR4_CASCADE	REACTOME_MYD88_INDEPENDENT_TLR4_CASCADE		97	0.499138	2.26206	0	4.88602e-05	0.003	8424	tags=40%, list=15%, signal=47%
REACTOME_ASSOCIATION_OF_TRIC_CCT_WITH_TARGET_PROTEINS_DURING_BIOSYNTHESIS	REACTOME_ASSOCIATION_OF_TRIC_CCT_WITH_TARGET_PROTEINS_DURING_BIOSYNTHESIS		39	0.49846	1.85239	0.00337838	0.00410014	0.42	12628	tags=59%, list=22%, signal=76%
REACTOME_METABOLISM_OF_NUCLEOTIDES	REACTOME_METABOLISM_OF_NUCLEOTIDES		97	0.4984	2.28244	0	1.67012e-05	0.001	11479	tags=49%, list=20%, signal=62%
REACTOME_INTERLEUKIN_37_SIGNALING	REACTOME_INTERLEUKIN_37_SIGNALING		21	0.497548	1.60758	0.0199005	0.0224502	0.984	9234	tags=48%, list=16%, signal=57%
REACTOME_SIGNALING_BY_ALK_IN_CANCER	REACTOME_SIGNALING_BY_ALK_IN_CANCER		55	0.496945	1.98778	0	0.00126299	0.116	12426	tags=49%, list=22%, signal=63%
REACTOME_FOXO_MEDIATED_TRANSCRIPTION_OF_CELL_DEATH_GENES	REACTOME_FOXO_MEDIATED_TRANSCRIPTION_OF_CELL_DEATH_GENES		16	0.496681	1.45948	0.0621622	0.0541046	1	5097	tags=38%, list=9%, signal=41%
REACTOME_RND2_GTPASE_CYCLE	REACTOME_RND2_GTPASE_CYCLE		43	0.495389	1.91325	0	0.00243201	0.245	13095	tags=49%, list=23%, signal=64%
REACTOME_G1_S_DNA_DAMAGE_CHECKPOINTS	REACTOME_G1_S_DNA_DAMAGE_CHECKPOINTS		68	0.494735	2.12891	0	0.000254397	0.02	10978	tags=41%, list=19%, signal=51%
REACTOME_SIGNALING_BY_ERYTHROPOIETIN	REACTOME_SIGNALING_BY_ERYTHROPOIETIN		25	0.49453	1.65266	0.00543478	0.0168744	0.95	11614	tags=48%, list=21%, signal=60%
REACTOME_BASE_EXCISION_REPAIR	REACTOME_BASE_EXCISION_REPAIR		88	0.494162	2.19304	0	9.77588e-05	0.007	9801	tags=47%, list=17%, signal=56%
REACTOME_INTERFERON_SIGNALING	REACTOME_INTERFERON_SIGNALING	Details ...	201	0.494058	2.48352	0	0	0	10134	tags=41%, list=18%, signal=50%
REACTOME_NONHOMOLOGOUS_END_JOINING_NHEJ	REACTOME_NONHOMOLOGOUS_END_JOINING_NHEJ		69	0.49386	2.1084	0	0.000351839	0.029	13167	tags=52%, list=23%, signal=68%
REACTOME_MITOCHONDRIAL_PROTEIN_IMPORT	REACTOME_MITOCHONDRIAL_PROTEIN_IMPORT		64	0.493683	2.07177	0	0.000487428	0.043	11398	tags=53%, list=20%, signal=66%
REACTOME_INTRINSIC_PATHWAY_FOR_APOPTOSIS	REACTOME_INTRINSIC_PATHWAY_FOR_APOPTOSIS		55	0.493554	2.00438	0	0.00104185	0.095	3406	tags=25%, list=6%, signal=27%
REACTOME_TOLL_LIKE_RECEPTOR_9_TLR9_CASCADE	REACTOME_TOLL_LIKE_RECEPTOR_9_TLR9_CASCADE		93	0.493241	2.24222	0	7.91286e-05	0.005	7884	tags=37%, list=14%, signal=42%
REACTOME_SIGNALING_BY_TGF_BETA_RECEPTOR_COMPLEX	REACTOME_SIGNALING_BY_TGF_BETA_RECEPTOR_COMPLEX		75	0.492452	2.13054	0	0.000257882	0.02	7937	tags=39%, list=14%, signal=45%
REACTOME_FORMATION_OF_TC_NER_PRE_INCISION_COMPLEX	REACTOME_FORMATION_OF_TC_NER_PRE_INCISION_COMPLEX		53	0.492306	1.98882	0	0.00123845	0.113	9876	tags=42%, list=17%, signal=50%
REACTOME_THE_ROLE_OF_GTSE1_IN_G2_M_PROGRESSION_AFTER_G2_CHECKPOINT	REACTOME_THE_ROLE_OF_GTSE1_IN_G2_M_PROGRESSION_AFTER_G2_CHECKPOINT		79	0.492141	2.12168	0	0.000287354	0.023	10978	tags=39%, list=19%, signal=49%
REACTOME_MRNA_SPLICING	REACTOME_MRNA_SPLICING		188	0.491514	2.47871	0	0	0	15398	tags=53%, list=27%, signal=72%
REACTOME_METABOLISM_OF_POLYAMINES	REACTOME_METABOLISM_OF_POLYAMINES		59	0.49005	2.03506	0	0.000654751	0.061	11726	tags=44%, list=21%, signal=56%
REACTOME_MITOCHONDRIAL_CALCIUM_ION_TRANSPORT	REACTOME_MITOCHONDRIAL_CALCIUM_ION_TRANSPORT		23	0.48868	1.60703	0.0203488	0.0224942	0.984	8349	tags=48%, list=15%, signal=56%
REACTOME_INFLAMMASOMES	REACTOME_INFLAMMASOMES		21	0.487864	1.55924	0.0383562	0.0304918	0.994	14274	tags=71%, list=25%, signal=96%
REACTOME_GASTRIN_CREB_SIGNALLING_PATHWAY_VIA_PKC_AND_MAPK	REACTOME_GASTRIN_CREB_SIGNALLING_PATHWAY_VIA_PKC_AND_MAPK		18	0.487324	1.55344	0.0298103	0.0314966	0.995	9554	tags=39%, list=17%, signal=47%
REACTOME_TRNA_PROCESSING	REACTOME_TRNA_PROCESSING		111	0.485591	2.24104	0	7.86712e-05	0.005	8915	tags=41%, list=16%, signal=49%
REACTOME_PERK_REGULATES_GENE_EXPRESSION	REACTOME_PERK_REGULATES_GENE_EXPRESSION		32	0.485377	1.76009	0.00611621	0.0079616	0.722	15489	tags=53%, list=27%, signal=73%
REACTOME_RHOU_GTPASE_CYCLE	REACTOME_RHOU_GTPASE_CYCLE		40	0.485345	1.82871	0.00653595	0.00477004	0.486	7864	tags=40%, list=14%, signal=46%
REACTOME_LISTERIA_MONOCYTOGENES_ENTRY_INTO_HOST_CELLS	REACTOME_LISTERIA_MONOCYTOGENES_ENTRY_INTO_HOST_CELLS		20	0.484711	1.54554	0.0303867	0.0328987	0.996	14493	tags=60%, list=26%, signal=81%
REACTOME_CROSS_PRESENTATION_OF_SOLUBLE_EXOGENOUS_ANTIGENS_ENDOSOMES	REACTOME_CROSS_PRESENTATION_OF_SOLUBLE_EXOGENOUS_ANTIGENS_ENDOSOMES		50	0.484161	1.93779	0	0.00203008	0.198	10978	tags=40%, list=19%, signal=50%
REACTOME_RETROGRADE_TRANSPORT_AT_THE_TRANS_GOLGI_NETWORK	REACTOME_RETROGRADE_TRANSPORT_AT_THE_TRANS_GOLGI_NETWORK		49	0.483696	1.91748	0	0.00236671	0.234	13773	tags=53%, list=24%, signal=70%
REACTOME_UNFOLDED_PROTEIN_RESPONSE_UPR	REACTOME_UNFOLDED_PROTEIN_RESPONSE_UPR		92	0.482624	2.19393	0	9.8268e-05	0.007	13636	tags=48%, list=24%, signal=63%
REACTOME_REGULATION_OF_RUNX3_EXPRESSION_AND_ACTIVITY	REACTOME_REGULATION_OF_RUNX3_EXPRESSION_AND_ACTIVITY		55	0.481584	1.9524	0	0.00181189	0.174	10978	tags=40%, list=19%, signal=50%
REACTOME_CARGO_CONCENTRATION_IN_THE_ER	REACTOME_CARGO_CONCENTRATION_IN_THE_ER		33	0.481081	1.74174	0	0.00929539	0.778	2617	tags=27%, list=5%, signal=29%
REACTOME_REGULATION_OF_TP53_ACTIVITY_THROUGH_METHYLATION	REACTOME_REGULATION_OF_TP53_ACTIVITY_THROUGH_METHYLATION		19	0.481057	1.49673	0.0523256	0.043552	1	14493	tags=58%, list=26%, signal=78%
REACTOME_POSITIVE_EPIGENETIC_REGULATION_OF_RRNA_EXPRESSION	REACTOME_POSITIVE_EPIGENETIC_REGULATION_OF_RRNA_EXPRESSION		99	0.480878	2.16577	0	0.000174011	0.013	12738	tags=54%, list=23%, signal=69%
REACTOME_CHROMATIN_MODIFYING_ENZYMES	REACTOME_CHROMATIN_MODIFYING_ENZYMES	Details ...	269	0.479893	2.48613	0	0	0	13356	tags=51%, list=24%, signal=66%
REACTOME_REGULATION_OF_SIGNALING_BY_CBL	REACTOME_REGULATION_OF_SIGNALING_BY_CBL		22	0.479651	1.59515	0.0308989	0.0243354	0.989	11442	tags=50%, list=20%, signal=63%
REACTOME_METAL_ION_SLC_TRANSPORTERS	REACTOME_METAL_ION_SLC_TRANSPORTERS		26	0.479282	1.62416	0.0204678	0.0201196	0.975	3785	tags=31%, list=7%, signal=33%
REACTOME_GRB2_SOS_PROVIDES_LINKAGE_TO_MAPK_SIGNALING_FOR_INTEGRINS	REACTOME_GRB2_SOS_PROVIDES_LINKAGE_TO_MAPK_SIGNALING_FOR_INTEGRINS		15	0.478832	1.40924	0.0807601	0.0716027	1	14022	tags=67%, list=25%, signal=89%
REACTOME_OXIDATIVE_STRESS_INDUCED_SENESCENCE	REACTOME_OXIDATIVE_STRESS_INDUCED_SENESCENCE		120	0.478142	2.21544	0	8.9717e-05	0.006	12738	tags=51%, list=23%, signal=65%
REACTOME_FORMATION_OF_INCISION_COMPLEX_IN_GG_NER	REACTOME_FORMATION_OF_INCISION_COMPLEX_IN_GG_NER		43	0.477457	1.8302	0	0.00474872	0.482	9876	tags=40%, list=17%, signal=48%
REACTOME_ABERRANT_REGULATION_OF_MITOTIC_EXIT_IN_CANCER_DUE_TO_RB1_DEFECTS	REACTOME_ABERRANT_REGULATION_OF_MITOTIC_EXIT_IN_CANCER_DUE_TO_RB1_DEFECTS		20	0.477409	1.52018	0.0353982	0.0383348	0.999	15789	tags=60%, list=28%, signal=83%
REACTOME_REGULATION_OF_MRNA_STABILITY_BY_PROTEINS_THAT_BIND_AU_RICH_ELEMENTS	REACTOME_REGULATION_OF_MRNA_STABILITY_BY_PROTEINS_THAT_BIND_AU_RICH_ELEMENTS		87	0.477186	2.14323	0	0.000225896	0.018	10978	tags=38%, list=19%, signal=47%
REACTOME_RND3_GTPASE_CYCLE	REACTOME_RND3_GTPASE_CYCLE		42	0.476561	1.82379	0.00341297	0.00496415	0.504	11318	tags=45%, list=20%, signal=57%
REACTOME_GPVI_MEDIATED_ACTIVATION_CASCADE	REACTOME_GPVI_MEDIATED_ACTIVATION_CASCADE		35	0.476321	1.73722	0.00303951	0.00962002	0.789	11883	tags=51%, list=21%, signal=65%
REACTOME_E3_UBIQUITIN_LIGASES_UBIQUITINATE_TARGET_PROTEINS	REACTOME_E3_UBIQUITIN_LIGASES_UBIQUITINATE_TARGET_PROTEINS		59	0.475826	1.90211	0	0.00269156	0.276	11235	tags=42%, list=20%, signal=53%
REACTOME_SYNTHESIS_OF_PIPS_AT_THE_PLASMA_MEMBRANE	REACTOME_SYNTHESIS_OF_PIPS_AT_THE_PLASMA_MEMBRANE		53	0.475752	1.91745	0	0.0023591	0.234	12991	tags=51%, list=23%, signal=66%
REACTOME_TGF_BETA_RECEPTOR_SIGNALING_ACTIVATES_SMADS	REACTOME_TGF_BETA_RECEPTOR_SIGNALING_ACTIVATES_SMADS		32	0.475601	1.72528	0.00321543	0.0104617	0.829	11806	tags=44%, list=21%, signal=55%
REACTOME_HIV_ELONGATION_ARREST_AND_RECOVERY	REACTOME_HIV_ELONGATION_ARREST_AND_RECOVERY		33	0.475575	1.72769	0.00311526	0.0103263	0.824	9722	tags=42%, list=17%, signal=51%
REACTOME_DNA_DOUBLE_STRAND_BREAK_RESPONSE	REACTOME_DNA_DOUBLE_STRAND_BREAK_RESPONSE		78	0.473853	2.03805	0	0.000641311	0.059	13167	tags=49%, list=23%, signal=63%
REACTOME_DAP12_INTERACTIONS	REACTOME_DAP12_INTERACTIONS		40	0.473776	1.78217	0	0.00678865	0.649	11442	tags=40%, list=20%, signal=50%
REACTOME_B_WICH_COMPLEX_POSITIVELY_REGULATES_RRNA_EXPRESSION	REACTOME_B_WICH_COMPLEX_POSITIVELY_REGULATES_RRNA_EXPRESSION		84	0.473126	2.13755	0	0.000234074	0.019	12738	tags=55%, list=23%, signal=71%
REACTOME_TRAF3_DEPENDENT_IRF_ACTIVATION_PATHWAY	REACTOME_TRAF3_DEPENDENT_IRF_ACTIVATION_PATHWAY		15	0.473018	1.38591	0.101408	0.0812313	1	9234	tags=53%, list=16%, signal=64%
REACTOME_DOWNSTREAM_SIGNALING_EVENTS_OF_B_CELL_RECEPTOR_BCR	REACTOME_DOWNSTREAM_SIGNALING_EVENTS_OF_B_CELL_RECEPTOR_BCR		81	0.472658	2.08266	0	0.000405959	0.035	11190	tags=41%, list=20%, signal=51%
REACTOME_ROS_AND_RNS_PRODUCTION_IN_PHAGOCYTES	REACTOME_ROS_AND_RNS_PRODUCTION_IN_PHAGOCYTES		36	0.472497	1.723	0	0.0105974	0.833	8331	tags=36%, list=15%, signal=42%
REACTOME_TNFS_BIND_THEIR_PHYSIOLOGICAL_RECEPTORS	REACTOME_TNFS_BIND_THEIR_PHYSIOLOGICAL_RECEPTORS		29	0.472238	1.72166	0.00593472	0.0107059	0.835	9609	tags=38%, list=17%, signal=46%
REACTOME_CELLULAR_SENESCENCE	REACTOME_CELLULAR_SENESCENCE		192	0.471226	2.36382	0	0	0	9801	tags=42%, list=17%, signal=50%
REACTOME_ACTIVATION_OF_BH3_ONLY_PROTEINS	REACTOME_ACTIVATION_OF_BH3_ONLY_PROTEINS		30	0.470772	1.66403	0.0145349	0.0155822	0.936	3406	tags=27%, list=6%, signal=28%
[truncated: 688 more rows]

## Sheet: MERGE-MUT
GS<br> follow link to MSigDB	GS DETAILS	SIZE	ES	NES	NOM p-val	FDR q-val	FWER p-val	RANK AT MAX	LEADING EDGE
[truncated: 2,064 more rows]

## Sheet: MERGE-WT
NAME	GS<br> follow link to MSigDB	GS DETAILS	SIZE	ES	NES	NOM p-val	FDR q-val	FWER p-val	RANK AT MAX	LEADING EDGE
[truncated: 438 more rows]
