# Supplementary material for: SMO mutation predicts the effect of immune checkpoint inhibitor: From NSCLC to multiple cancers
Source: Front Immunol. 2022 Nov 3;13:955800. doi: 10.3389/fimmu.2022.955800 (PMC9669061; doi:10.3389/fimmu.2022.955800)
Supplement: Supplementary Table 9 — Differential GSVA score between SMO_MUT and SMO_WT tumors in TCGA pan-cancers. (p<0.05 were listed). [file Table_2.xlsx]

## Sheet: gsvaOut
id	TCGA-FD-A3SS-01A	TCGA-FD-A43S-01A	TCGA-UY-A78K-01A	TCGA-DK-A2HX-01A	TCGA-DK-A1A3-01A	TCGA-GC-A6I3-01A	TCGA-XF-AAMJ-01A	TCGA-GC-A6I1-01A	TCGA-ZF-A9RL-01A	TCGA-DK-A3IL-01A	TCGA-E7-A6MF-01A	TCGA-BT-A20R-01A	TCGA-H4-A2HQ-01A	TCGA-GV-A3QH-01A	TCGA-4Z-AA82-01A	TCGA-E7-A4XJ-01A	TCGA-XF-A8HE-01A	TCGA-XF-A9T0-01A	TCGA-FD-A5BT-01A	TCGA-FD-A3SN-01A	TCGA-G2-AA3C-01A	TCGA-HQ-A2OE-01A	TCGA-BL-A3JM-01A	TCGA-XF-AAN3-01A	TCGA-FD-A3SR-01A	TCGA-4Z-AA89-01A	TCGA-G2-A2EO-01A	TCGA-ZF-AA5H-01A	TCGA-BT-A20V-01A	TCGA-GC-A3WC-01A	TCGA-GV-A3JV-01A	TCGA-YF-AA3M-01A	TCGA-FD-A3B5-01A	TCGA-CF-A47V-01A	TCGA-GU-A42P-01A	TCGA-BT-A20T-01A	TCGA-XF-AAN0-01A	TCGA-E7-A7DV-01A	TCGA-GV-A40E-01A	TCGA-FJ-A3Z9-01A	TCGA-XF-A9ST-01A	TCGA-FJ-A3ZF-01A	TCGA-YC-A89H-01A	TCGA-CF-A9FM-01A	TCGA-DK-A1AD-01A	TCGA-G2-A2EK-01A	TCGA-E5-A2PC-01A	TCGA-C4-A0F1-01A	TCGA-FD-A43N-01A
ACTIVATED_T_CELL_PROLIFERATION	-0.537625	0.340886	0.107428	-0.307397	-0.100082	0.0777211	-0.0442753	0.283322	-0.321529	-0.472616	-0.37365	-0.393842	-0.436224	-0.377536	-0.190919	-0.387293	0.243671	-0.384791	0.300744	-0.250153	0.0336631	-0.372368	-0.329812	-0.142938	0.0482727	-0.278028	0.0328859	0.0541051	-0.116504	0.0384818	-0.040049	-0.0985657	-0.394785	-0.19126	-0.432771	0.100026	-0.140272	0.0407805	-0.0813747	-0.378954	-0.351743	-0.527797	-0.0629258	-0.170603	-0.453619	-0.271532	-0.277502	-0.241546	-0.336116
DNA_REPLICATION	0.270667	-0.484311	0.236157	-0.324224	-0.0323433	-0.0383636	-0.419814	0.287494	0.156417	-0.000382279	-0.320374	-0.0316443	0.295383	0.362491	0.230637	-0.295312	0.354565	0.235495	-0.221635	0.228679	0.230358	0.352358	0.439821	-0.445031	0.0209384	0.0674979	0.277018	0.333564	0.3837	0.180642	-0.0585031	0.475277	0.0582787	-0.467386	0.305438	0.115435	0.0220594	0.190952	0.326208	-0.177029	0.548044	0.153324	0.289802	-0.308912	-0.092108	-0.503029	0.317564	-0.13315	-0.272356
MISMATCH_REPAIR	0.379207	-0.42875	0.159848	-0.150306	-0.157765	-0.0109829	-0.17653	-0.0508622	-0.048359	0.326824	0.0415428	-0.28522	0.109227	0.0390681	0.413294	-0.41906	0.386748	0.279934	-0.347814	0.253753	0.100733	0.415047	0.459898	-0.47886	-0.184992	0.0933088	0.124118	0.13762	0.288402	0.0744338	-0.137579	0.364859	0.12298	-0.250735	0.46113	-0.0585021	0.213005	-0.216345	0.21364	-0.203183	0.345304	0.186063	0.10658	-0.054816	0.269804	-0.279328	0.102956	-0.344149	-0.472446
NUCLEOTIDE_EXCISION_REPAIR	0.196839	-0.322697	0.168768	-0.328428	0.024611	-0.0375827	-0.364342	0.238172	0.18289	-0.0561989	0.00496914	-0.218438	0.213641	0.214697	0.0587894	-0.234573	0.27392	0.213362	-0.221832	0.0933519	0.234398	0.316544	0.494461	-0.358969	0.0127857	0.255593	0.190286	0.180858	0.224235	-0.0616165	-0.130145	0.400791	-0.106898	-0.348458	0.404972	0.0684733	-0.036554	0.113264	0.253034	-0.187481	0.492275	0.0593312	0.345696	0.116482	-0.0452496	-0.338863	0.262038	-0.262558	-0.376089
ACTIVATION_OF_IMMUNE_RESPONSE	-0.520165	0.327137	0.35696	-0.226539	0.171127	0.136237	0.0884758	0.462578	-0.493501	-0.492013	-0.420632	-0.256568	-0.460426	-0.475767	-0.272817	-0.530035	0.211116	-0.0219799	0.239668	-0.347074	-0.101415	-0.223236	-0.432561	-0.220977	-0.122173	-0.467901	0.137589	0.253532	-0.333906	0.250036	0.127527	-0.279112	-0.48957	-0.39214	-0.571382	-0.139495	0.0572374	-0.0769578	-0.374077	-0.525233	-0.455485	-0.54865	-0.113151	-0.273994	-0.366578	-0.340228	-0.369395	-0.194538	-0.208805
ACTIVATION_OF_INNATE_IMMUNE_RESPONSE	-0.486244	-0.211089	-0.000203439	-0.456782	-0.182061	-0.320279	-0.407885	0.190381	-0.169398	-0.471835	0.0453208	-0.282219	-0.162663	-0.101856	0.0459411	-0.559837	0.402426	-0.335939	-0.175209	-0.302573	0.106455	0.00918778	0.181268	0.0146036	-0.116337	-0.126885	-0.151009	0.124405	-0.13219	0.373153	-0.225143	0.0271387	-0.522117	-0.221295	-0.498993	-0.0654703	-0.098772	0.0302874	-0.258497	-0.468509	-0.34635	-0.424087	-0.188993	0.139692	-0.438965	-0.438653	-0.0388725	-0.263575	-0.502781
ADAPTIVE_IMMUNE_RESPONSE_BASED_ON_SOMATIC_RECOMBINATION_OF_IMMUNE_RECEPTORS_BUILT_FROM_IMMUNOGLOBULIN_SUPERFAMILY_DOMAINS	-0.511795	0.352024	0.355617	-0.272827	0.163472	0.138417	0.159765	0.551303	-0.562252	-0.546022	-0.494941	-0.315991	-0.498968	-0.539794	-0.191298	-0.544564	0.226486	-0.0408313	0.296208	-0.314663	-0.0153325	-0.326805	-0.473817	-0.189191	-0.0568978	-0.475913	0.178312	0.338841	-0.28358	0.308023	0.102202	-0.36966	-0.462852	-0.396356	-0.592738	-0.0819681	0.140157	-0.0162192	-0.277607	-0.560844	-0.522702	-0.608387	-0.0342026	-0.293883	-0.39312	-0.379167	-0.320874	-0.0954065	-0.257042
ALPHA_BETA_T_CELL_ACTIVATION	-0.503369	0.322603	0.256825	-0.195716	-0.046405	0.0243584	0.0314905	0.46007	-0.414664	-0.549795	-0.249463	-0.260601	-0.420724	-0.419911	-0.180479	-0.555484	0.243405	-0.314629	0.326371	-0.317343	0.0494214	-0.409812	-0.341249	-0.125961	0.0096176	-0.283655	0.173819	0.318411	-0.124924	0.189452	0.0891455	-0.339489	-0.348176	-0.302534	-0.543782	0.0663325	0.0243142	0.00267941	-0.282439	-0.498494	-0.530535	-0.577759	-0.304483	-0.199595	-0.472197	-0.353969	-0.30217	-0.228193	-0.378066
ALPHA_BETA_T_CELL_DIFFERENTIATION	-0.503244	0.284527	0.26025	-0.113042	0.00316022	-0.0602335	0.0521194	0.421398	-0.3926	-0.556979	-0.243205	-0.202698	-0.436234	-0.416507	-0.11269	-0.546943	0.162367	-0.255135	0.242462	-0.327984	-0.0631939	-0.355521	-0.344755	-0.139137	-0.00563264	-0.320928	0.168619	0.293611	-0.169621	0.159488	0.085368	-0.337369	-0.339322	-0.365663	-0.563496	0.0585804	0.0250298	-0.113874	-0.277658	-0.543073	-0.539981	-0.581006	-0.331915	-0.19678	-0.458852	-0.34497	-0.345426	-0.205398	-0.384215
ALPHA_BETA_T_CELL_PROLIFERATION	-0.529673	0.271272	0.35469	-0.0702104	-0.144447	0.115726	-0.0824774	0.47949	-0.437185	-0.605891	-0.237857	-0.423422	-0.403746	-0.350694	-0.209365	-0.661037	0.317975	-0.482022	0.344964	-0.319242	-0.0308234	-0.428767	-0.336014	-0.0783734	0.168696	-0.125511	0.0976911	0.39858	0.000702124	0.147698	0.223202	-0.194085	-0.358321	-0.0855968	-0.531156	0.185179	0.0688859	0.167895	-0.304592	-0.47982	-0.57616	-0.59136	-0.366416	-0.00278197	-0.47677	-0.253334	-0.188995	-0.218356	-0.464281
ANDROGEN_RECEPTOR_SIGNALING_PATHWAY	-0.248142	-0.181607	-0.00941191	-0.0644682	0.147372	-0.321836	0.0715797	-0.377532	0.21254	-0.224243	0.283066	-0.101582	-0.0944055	0.173128	0.00568204	-0.291339	-0.0367904	0.223526	-0.333776	-0.265914	-0.282084	0.261305	0.417382	0.180624	0.0964957	0.282973	0.00572461	-0.0124223	-0.282568	-0.338707	0.108485	-0.0244032	-0.253049	0.0787487	0.204762	0.216643	0.10979	-0.420105	-0.265687	-0.0323889	-0.0718946	0.173687	-0.0528265	0.410233	-0.24409	0.0597739	-0.331232	0.0260447	-0.103311
ANTIGEN_PRESENTATION_FOLDING_ASSEMBLY_AND_PEPTIDE_LOADING_OF_CLASS_I_MHC	-0.424001	-0.312702	-0.240732	-0.130376	0.0519515	-0.13166	-0.275932	0.497552	-0.571074	-0.718217	-0.504385	-0.193807	-0.255575	-0.155801	0.386123	-0.783108	0.411469	-0.336875	0.222435	0.196514	0.302898	-0.53396	-0.19592	-0.487896	0.425905	0.422842	-0.16758	0.650124	0.00584365	0.124131	-0.0425479	-0.545711	0.16412	-0.307237	-0.512115	0.555843	-0.404087	0.523542	0.440931	-0.643136	-0.397003	-0.723392	-0.414752	-0.295178	-0.200465	-0.52149	0.577194	0.140288	-0.318972
ANTIGEN_PROCESSING_AND_PRESENTATION	-0.572724	0.321688	0.177666	-0.157272	0.170471	0.0724859	-0.299525	0.503492	-0.504875	-0.635628	-0.393356	-0.230793	-0.544678	-0.50401	0.0864622	-0.615416	0.155184	-0.372204	0.365967	-0.198532	0.273368	-0.488819	-0.465917	0.067341	0.241143	-0.203769	0.0823123	0.383422	-0.214757	0.268289	-0.213619	-0.361397	-0.408431	-0.26888	-0.625128	0.360642	-0.143244	0.424371	-0.212338	-0.571873	-0.60697	-0.656904	-0.195359	-0.140929	-0.337291	-0.266115	-0.0656277	-0.0813714	-0.444588
ANTIGEN_PROCESSING_AND_PRESENTATION_OF_EXOGENOUS_ANTIGEN	-0.720151	0.418533	0.274975	-0.317019	0.217771	0.175336	-0.546141	0.44499	-0.617204	-0.713573	-0.372893	-0.432686	-0.610113	-0.607298	0.196882	-0.576082	-0.0104536	-0.458861	0.425318	-0.37615	0.0728781	-0.622431	-0.587142	0.228811	0.364812	-0.242476	0.229225	0.222462	-0.346205	0.50893	-0.0941894	-0.516576	-0.643177	-0.165373	-0.766095	0.385363	-0.104727	0.372985	-0.431528	-0.640246	-0.725185	-0.769264	-0.122936	-0.169733	-0.360343	-0.322297	-0.0632919	-0.246293	-0.606846
ANTIGEN_PROCESSING_AND_PRESENTATION_OF_EXOGENOUS_PEPTIDE_ANTIGEN	-0.71486	0.441117	0.321096	-0.315188	0.174046	0.1659	-0.519001	0.553403	-0.602825	-0.755324	-0.466281	-0.327085	-0.638989	-0.614225	0.0698833	-0.632292	0.0564836	-0.448155	0.525801	-0.373739	0.0497767	-0.720142	-0.621876	0.164435	0.387609	-0.299434	0.351909	0.357327	-0.398312	0.480875	-0.17847	-0.550052	-0.655021	-0.305832	-0.782939	0.392163	-0.052978	0.448982	-0.481551	-0.688034	-0.776526	-0.809798	-0.143338	-0.347584	-0.374841	-0.400354	-0.121425	-0.386575	-0.604669
ANTIGEN_PROCESSING_AND_PRESENTATION_OF_EXOGENOUS_PEPTIDE_ANTIGEN_VIA_MHC_CLASS_II	-0.708425	0.452332	0.421535	-0.246216	0.435035	0.12227	-0.550684	0.610594	-0.652554	-0.734576	-0.601946	-0.15006	-0.731141	-0.672041	-0.111769	-0.647626	-0.156208	-0.350352	0.627859	-0.359664	0.0309321	-0.711052	-0.669162	0.136386	0.372214	-0.478678	0.427337	0.29292	-0.508954	0.394991	-0.393991	-0.536525	-0.663047	-0.399587	-0.75885	0.304276	0.127261	0.460216	-0.560428	-0.732812	-0.758362	-0.8172	-0.102826	-0.522063	-0.472417	-0.418082	-0.432319	-0.561642	-0.69367
ANTIGEN_PROCESSING_AND_PRESENTATION_OF_PEPTIDE_ANTIGEN	-0.651049	0.414941	0.103152	-0.34024	0.099885	0.188965	-0.460449	0.5613	-0.58106	-0.724857	-0.39432	-0.240199	-0.527359	-0.51012	0.0767207	-0.637581	0.325963	-0.433186	0.475634	-0.205535	0.239268	-0.667148	-0.508385	0.0563401	0.291781	-0.161809	0.0630374	0.401264	-0.197436	0.316926	-0.322986	-0.427086	-0.453848	-0.208011	-0.63473	0.384131	-0.103222	0.485274	-0.299765	-0.627607	-0.695816	-0.718386	-0.193993	-0.222025	-0.387535	-0.402698	0.0899555	-0.244728	-0.471994
ANTIGEN_PROCESSING_AND_PRESENTATION_OF_PEPTIDE_OR_POLYSACCHARIDE_ANTIGEN_VIA_MHC_CLASS_II	-0.673959	0.457777	0.395193	-0.168976	0.416308	0.158928	-0.450361	0.637964	-0.598919	-0.647688	-0.556166	-0.0663762	-0.678765	-0.64181	-0.0168607	-0.634896	-0.042827	-0.299035	0.574651	-0.270819	0.0943303	-0.60136	-0.645442	0.237472	0.444455	-0.478407	0.354944	0.288125	-0.496938	0.2977	-0.344189	-0.518574	-0.55069	-0.374982	-0.731875	0.345854	0.235663	0.461234	-0.457647	-0.694687	-0.738769	-0.775729	-0.038226	-0.426466	-0.447974	-0.442423	-0.343988	-0.448481	-0.666127
ANTIGEN_PROCESSING_CROSS_PRESENTATION	-0.311001	0.0873775	0.360354	-0.141656	0.0476973	0.292418	-0.411939	0.626066	-0.416678	-0.449257	-0.60367	0.00389563	-0.0907894	-0.25513	0.111133	-0.551419	0.359622	-0.0851093	0.410729	0.304248	0.656599	-0.324387	-0.0234204	-0.108179	-0.0924178	0.0306206	0.377457	0.496131	0.113837	0.175952	-0.320507	0.219055	-0.146578	-0.413735	-0.455257	0.25061	-0.16006	0.586623	0.434003	-0.449242	-0.0288337	-0.459871	0.184834	-0.130203	-0.236766	-0.537581	0.454836	0.184238	-0.42783
ANTIGEN_PROCESSING_UBIQUITINATION_PROTEASOME_DEGRADATION	-0.0924542	-0.330471	0.0611665	-0.00741915	0.0272923	-0.231633	-0.261955	0.0739568	0.110799	-0.278085	0.0397915	-0.261697	0.160722	0.0925311	0.0298476	-0.398504	0.237466	-0.0555221	-0.266781	-0.0152624	0.041579	0.100635	0.256008	-0.0510075	-0.048172	0.13502	-0.0914191	0.170091	-0.00854172	0.00183855	-0.151565	0.160933	-0.0423941	-0.369843	0.0386568	0.017413	-0.229983	-0.143052	0.157199	-0.300462	0.176034	-0.20549	0.00671257	0.292258	-0.2315	-0.257141	0.17422	-0.0994148	-0.389566
ANTIGEN_RECEPTOR_MEDIATED_SIGNALING_PATHWAY	-0.562402	0.419979	0.502631	-0.275595	0.150804	0.244945	0.151601	0.53992	-0.531296	-0.501831	-0.456977	-0.361103	-0.496517	-0.526928	-0.37683	-0.535519	0.203156	0.0509527	0.23111	-0.376591	-0.301992	-0.236057	-0.534125	-0.360457	-0.145727	-0.50774	0.255331	0.287965	-0.459147	0.265777	0.284942	-0.377487	-0.56109	-0.408463	-0.610535	-0.206193	0.105175	-0.255082	-0.4424	-0.524529	-0.470595	-0.587835	-0.097426	-0.38199	-0.376791	-0.359459	-0.449311	-0.273905	-0.0702376
APC_C_MEDIATED_DEGRADATION_OF_CELL_CYCLE_PROTEINS	0.0769842	-0.323249	0.452773	-0.413068	-0.0480854	0.18154	-0.557921	0.567022	0.03034	-0.147052	-0.54344	-0.252737	0.285667	0.246773	0.280025	-0.441118	0.475037	0.338711	0.0386849	0.455774	0.626768	0.291303	0.491906	-0.366574	-0.402796	0.173959	0.506284	0.507718	0.236262	-0.00721883	-0.173168	0.584996	0.0771908	-0.503032	-0.0178342	0.242469	-0.32362	0.476817	0.538596	-0.247529	0.571092	0.0501923	0.508604	-0.181564	-0.203597	-0.591125	0.498115	0.170533	-0.473663
B_CELL_ACTIVATION_INVOLVED_IN_IMMUNE_RESPONSE	-0.340551	0.0977553	0.259479	-0.243546	-0.0376545	-0.272952	-0.0699809	0.439396	-0.321995	-0.4216	-0.345391	-0.187327	-0.373049	-0.317098	-0.00635846	-0.440868	0.154119	-0.218933	0.0263755	-0.1932	0.209657	-0.203466	-0.0489993	-0.194856	-0.00136852	-0.354918	0.0598966	0.240021	-0.0888169	0.227028	-0.0281654	-0.066246	-0.378357	-0.393123	-0.442814	-0.101382	-0.0521821	0.145022	-0.137213	-0.467848	-0.270619	-0.455723	-0.160646	-0.197538	-0.376915	-0.297587	-0.213215	-0.263381	-0.34194
B_CELL_MEDIATED_IMMUNITY	-0.544156	0.401389	0.466617	-0.311708	0.311169	0.226193	0.180555	0.603326	-0.608472	-0.542417	-0.598267	-0.339627	-0.48956	-0.589658	-0.363951	-0.578045	0.15889	0.123642	0.313847	-0.396349	-0.105311	-0.344817	-0.494157	-0.298	-0.10081	-0.534828	0.302575	0.354618	-0.417325	0.329756	0.147359	-0.40119	-0.55443	-0.500159	-0.608625	-0.128619	0.245091	-0.153218	-0.426736	-0.607071	-0.500486	-0.613047	-0.00490921	-0.405591	-0.345793	-0.396407	-0.391889	-0.177166	-0.249228
BASE_EXCISION_REPAIR	0.423133	-0.388189	0.271548	-0.353468	0.119772	0.162187	-0.399882	0.535184	0.0368175	0.2662	-0.291445	0.0720104	0.384964	0.395016	0.223026	-0.176146	0.210221	0.337428	-0.00454191	0.468461	0.304953	0.377864	0.254202	-0.485588	0.0997357	0.214849	0.486737	0.319054	0.484559	0.0999213	-0.0434388	0.491118	0.341096	-0.534447	0.412695	0.310104	0.0456803	0.331287	0.441003	-0.167193	0.590695	0.269036	0.352936	-0.424433	-0.133005	-0.541393	0.437583	-0.0295437	0.0853134
BASE_EXCISION_REPAIR_AP_SITE_FORMATION	0.458275	-0.40391	0.226713	-0.390768	0.0796	0.175042	-0.310715	0.626455	-0.0665154	0.214276	-0.413067	0.360268	0.437003	0.385774	0.156558	0.00610588	0.058753	0.399705	0.181933	0.417191	0.258234	0.394365	-0.010979	-0.458009	0.0813237	0.440041	0.606661	0.242509	0.479593	0.153047	-0.0553596	0.341946	0.470877	-0.566047	0.368127	0.482634	-0.206209	0.534538	0.481512	-0.212411	0.617466	0.323919	0.302405	-0.481549	-0.216706	-0.557251	0.456203	0.157321	0.436986
BETA_CATENIN_INDEPENDENT_WNT_SIGNALING	-0.0866576	-0.106028	0.123809	-0.0244022	-0.100326	-0.0522651	-0.104189	0.339367	-0.25095	-0.284374	-0.414205	0.0267582	-0.0237925	-0.200299	0.159501	-0.432072	0.0167378	-0.164401	0.151659	0.140419	0.306771	-0.132039	0.219444	-0.0709323	-0.277347	-0.221939	0.135581	0.359711	0.0692009	-0.107253	-0.130712	0.231891	-0.134192	-0.450692	-0.236769	0.0809899	-0.33828	0.155825	0.101009	-0.346427	0.111596	-0.384355	0.0206339	-0.162055	-0.269487	-0.41472	0.143543	-0.0701104	-0.359953
CD4_POSITIVE_ALPHA_BETA_T_CELL_ACTIVATION	-0.454767	0.303786	0.259065	-0.117402	-0.0104195	0.0267271	0.111822	0.488107	-0.358121	-0.504629	-0.236779	-0.124578	-0.37937	-0.341812	-0.0876971	-0.504305	0.148458	-0.263752	0.301099	-0.244248	-0.0385453	-0.278693	-0.377346	0.00628861	0.0413902	-0.253576	0.144143	0.313201	-0.0256754	0.130378	0.0963016	-0.247928	-0.238794	-0.24318	-0.488369	0.143408	-0.0126886	-0.0273356	-0.165581	-0.423229	-0.519506	-0.548537	-0.231289	-0.0923343	-0.434607	-0.301303	-0.301426	-0.194032	-0.294179
CD4_POSITIVE_ALPHA_BETA_T_CELL_DIFFERENTIATION	-0.483087	0.27389	0.294555	-0.107408	0.0416462	-0.0152574	0.115246	0.465354	-0.372278	-0.538024	-0.293438	-0.109382	-0.447849	-0.358149	-0.0404052	-0.523276	0.106242	-0.266182	0.264867	-0.326408	-0.102384	-0.243955	-0.411814	-0.0476088	0.0955123	-0.306254	0.191753	0.393603	-0.0192591	0.198835	0.100707	-0.337429	-0.320081	-0.291377	-0.530361	0.124739	0.0347933	-0.0369335	-0.189977	-0.510791	-0.591423	-0.5791	-0.275722	-0.143413	-0.451938	-0.325287	-0.349485	-0.233822	-0.311207
CD4_POSITIVE_OR_CD8_POSITIVE_ALPHA_BETA_T_CELL_LINEAGE_COMMITMENT	-0.670138	0.494358	0.161839	-0.4411	-0.0238021	-0.0259331	-0.105139	0.439316	-0.404589	-0.626348	-0.294321	-0.586048	-0.560234	-0.565222	-0.187018	-0.543216	0.0848066	-0.409644	0.294398	-0.592782	-0.24303	-0.362901	-0.34659	-0.427079	-0.0083835	-0.435748	0.00380531	0.117712	0.117139	0.351864	0.133537	-0.541456	-0.490645	-0.319879	-0.611797	-0.033631	0.0638027	-0.264536	-0.373083	-0.613055	-0.590036	-0.74286	-0.411486	-0.297004	-0.684491	-0.504179	-0.496514	-0.499121	-0.424036
CD40_SIGNALING_PATHWAY	-0.298008	0.0194323	0.254876	-0.396278	0.0093283	-0.12144	-0.103285	0.675907	-0.625803	-0.479643	-0.534725	-0.168121	-0.486267	-0.169358	0.0132037	-0.59151	0.412747	-0.240453	0.121577	0.134785	0.211707	-0.442516	-0.278943	-0.48496	0.164967	-0.510219	0.232618	0.560336	0.019948	0.0713066	0.129287	0.0940297	-0.164933	-0.222509	-0.373249	-0.172477	-0.372808	0.172303	0.375217	-0.474015	-0.0485493	-0.53802	0.0997607	-0.36664	-0.436844	-0.597084	0.0422474	-0.00670218	-0.24982
CD8_POSITIVE_ALPHA_BETA_T_CELL_ACTIVATION	-0.626716	0.384449	0.400116	-0.358368	-0.124537	0.016662	-0.38099	0.453291	-0.553083	-0.635043	-0.456192	-0.352719	-0.535006	-0.612598	-0.259514	-0.758327	0.300154	-0.627899	0.417706	-0.40073	0.371858	-0.61555	-0.265596	-0.435217	0.196295	-0.315326	0.153904	0.524171	-0.245534	0.49504	-0.0112298	-0.479544	-0.519414	-0.421493	-0.643254	0.0694377	0.045918	0.295766	-0.390964	-0.619475	-0.496474	-0.698923	-0.589309	-0.45508	-0.540922	-0.511862	-0.218836	-0.373928	-0.412411
CELL_ACTIVATION_INVOLVED_IN_IMMUNE_RESPONSE	-0.391808	0.198161	0.224478	-0.128801	0.00207487	-0.130207	-0.0174506	0.399984	-0.401917	-0.475342	-0.314577	-0.121697	-0.457291	-0.363983	-0.0652523	-0.475721	0.204742	-0.237764	0.225859	-0.221125	0.181559	-0.352913	-0.314383	-0.0937865	0.133632	-0.375871	0.0132744	0.295083	-0.0563601	0.206942	-0.142753	-0.203231	-0.330393	-0.335462	-0.455836	-0.0677895	0.0720477	0.162386	-0.142532	-0.461861	-0.426005	-0.495894	-0.142892	-0.171221	-0.412769	-0.282398	-0.267721	-0.226172	-0.343058
CELL_CYCLE_CHECKPOINT_SIGNALING	0.275327	-0.485134	0.136028	-0.292739	0.0978303	-0.224499	-0.422215	-0.0658957	0.268941	-0.0416185	-0.175308	-0.0784084	0.233908	0.355086	0.123996	-0.29095	0.327953	0.215244	-0.425266	0.111452	0.066274	0.289397	0.502016	-0.41739	0.125619	-0.0341424	0.0202512	0.205397	0.37894	0.0602057	0.0210393	0.457801	-0.0140583	-0.409579	0.263904	0.0444367	0.0254189	0.00254071	0.202275	-0.170473	0.465681	0.093867	0.0440094	-0.169283	-0.00112485	-0.412657	0.0860339	-0.14225	-0.419073
CELL_CYCLE_CHECKPOINTS	0.3922	-0.56874	0.330925	-0.366625	0.0625746	-0.118283	-0.535732	0.294664	0.112599	-0.0710214	-0.498255	0.0947572	0.358055	0.381302	0.31608	-0.433391	0.402807	0.324973	-0.278586	0.334128	0.292807	0.418868	0.522594	-0.498372	-0.0552029	-0.033606	0.372117	0.43146	0.440137	0.206246	-0.0695085	0.583377	0.174991	-0.554261	0.305703	0.0735981	-0.0170239	0.273817	0.433366	-0.156493	0.591413	0.248527	0.377782	-0.390121	0.0107941	-0.565106	0.423192	0.0332034	-0.339787
CELL_CYCLE_DNA_REPLICATION	0.293091	-0.683802	0.405367	-0.42545	-0.113899	-0.383976	-0.529808	-0.110098	0.288086	0.162568	-0.396354	-0.0656342	0.325451	0.489531	0.138783	-0.571753	0.414473	0.343527	-0.541962	0.127851	0.0391671	0.454253	0.690165	-0.698637	0.399031	-0.364152	0.144633	0.340009	0.443286	0.508841	0.128274	0.582689	-0.16719	-0.555951	0.233341	-0.223087	0.403053	-0.153377	0.278112	-0.333079	0.677287	0.0339433	0.277628	-0.557137	-0.00832404	-0.522635	0.264582	-0.433116	-0.565301
CELL_CYCLE_G1_S_PHASE_TRANSITION	0.088988	-0.312949	-0.0539867	0.0209013	0.040764	-0.390992	-0.201577	0.044288	-0.100989	-0.147237	-0.103178	-0.01595	-0.0498707	-0.041575	0.190831	-0.369681	0.173256	-0.059333	-0.185212	0.181507	-0.04341	0.154456	0.273922	-0.152474	0.0159211	-0.155755	-0.0771501	0.126102	0.120203	0.0243314	-0.0156425	0.202497	-0.0706712	-0.354839	0.0840054	-0.0488375	0.0499265	-0.0965086	-0.002447	-0.319147	0.176004	-0.298701	-0.114486	-0.128249	-0.211332	-0.371278	-0.0629821	-0.191016	-0.344599
CELL_CYCLE_G2_M_PHASE_TRANSITION	0.200891	-0.401238	0.181781	-0.168772	0.0461139	-0.295393	-0.290708	-0.140465	0.200434	-0.0369859	-0.228535	-0.0342439	0.114502	0.231405	0.205129	-0.22735	0.274516	0.155708	-0.354905	0.0889969	0.0492394	0.277659	0.404316	-0.335397	0.0472816	0.0159027	0.159341	0.177205	0.247526	0.0446146	0.0779824	0.32465	0.0552191	-0.371252	0.176686	0.0914029	0.0567092	-0.0376084	0.0880865	-0.0559778	0.387604	0.0312157	0.165357	-0.188889	-0.0788873	-0.343479	0.00320423	-0.0755193	-0.34215
CELLULAR_RESPONSE_TO_INTERFERON_BETA	-0.298336	0.268964	0.33318	-0.10287	0.117986	0.0164362	-0.325158	0.630613	-0.301819	-0.614996	-0.459344	-0.0955555	-0.194183	-0.169329	0.289572	-0.339575	0.478767	-0.310451	0.377099	0.341562	0.522056	-0.392524	-0.218766	-0.0824605	0.118758	0.126457	0.283135	0.443032	-0.0448754	-0.0183438	-0.295275	0.086862	-0.185874	-0.0934432	-0.425541	0.194302	0.162946	0.547353	0.503977	-0.321178	-0.403821	-0.419892	-0.189192	0.0407293	-0.403417	-0.478401	0.0427338	0.072833	-0.217762
CELLULAR_RESPONSE_TO_INTERFERON_GAMMA	-0.317669	0.211899	0.176097	-0.209709	0.110412	-0.0475305	-0.0334844	0.474268	-0.415016	-0.537035	-0.403328	-0.0828105	-0.318561	-0.34409	-0.0335024	-0.439411	0.208159	-0.164526	0.365621	0.0705954	0.273451	-0.379912	-0.356684	-0.0802236	-0.216424	-0.225656	0.0741925	0.344784	-0.0346324	0.259211	0.115652	-0.148199	-0.328321	-0.404789	-0.482757	0.137215	0.0473242	0.346408	0.111457	-0.455774	-0.509023	-0.547172	0.0321473	0.0533516	-0.264367	-0.328494	-0.131169	0.0690501	-0.174306
CHROMOSOME_ORGANIZATION_INVOLVED_IN_MEIOTIC_CELL_CYCLE	0.237449	-0.375231	0.207345	-0.278173	-0.0546084	-0.101865	-0.291447	-0.284375	0.204418	-0.0502391	-0.155822	0.169576	0.381014	0.399992	0.299479	-0.326185	0.46195	0.296932	-0.325494	0.164871	-0.188047	0.249649	0.401159	-0.433854	0.019558	-0.191553	0.0299377	0.222161	0.305148	0.0283133	0.0150626	0.514139	0.025595	-0.291626	0.405883	-0.337942	0.214045	0.167069	0.402999	-0.107021	0.321488	0.2931	0.166978	-0.340808	0.235926	-0.327915	0.152285	0.0528213	-0.206779
CLASS_I_MHC_MEDIATED_ANTIGEN_PROCESSING_PRESENTATION	-0.163834	-0.270029	0.0527637	0.0160515	0.0617029	-0.211115	-0.233752	0.156004	-0.0294958	-0.36043	-0.086641	-0.210166	0.0580893	-0.0068181	0.0597796	-0.463445	0.25445	-0.0654975	-0.158776	0.0145332	0.123976	-0.0277872	0.162843	-0.0472869	0.00168785	0.0902494	-0.0863189	0.230955	-0.0183354	0.0173197	-0.17667	0.0694061	-0.0547067	-0.37749	-0.0976962	0.065184	-0.193185	0.0111423	0.182625	-0.360198	0.0507636	-0.331226	-0.00625843	0.197348	-0.250909	-0.29438	0.171951	-0.069413	-0.394816
CLEC7A_DECTIN_1_SIGNALING	-0.12823	-0.105825	0.350035	-0.0620746	0.042723	0.0466691	-0.450427	0.484825	-0.0755846	-0.265169	-0.340506	-0.0699186	0.114588	0.00127438	0.256958	-0.440057	0.351802	-0.0495592	-0.0265455	0.145637	0.383055	0.105999	0.0531527	-0.0135459	-0.141812	0.0843564	0.186288	0.425567	0.125048	-0.080293	-0.124094	0.314988	-0.0826396	-0.371925	-0.236767	0.207748	-0.241079	0.321617	0.373802	-0.339673	0.0419282	-0.225775	0.28658	0.236169	-0.227283	-0.476604	0.37181	-0.00194227	-0.384801
CROSS_PRESENTATION_OF_SOLUBLE_EXOGENOUS_ANTIGENS_ENDOSOMES	-0.121445	-0.0650134	0.463167	-0.173946	-0.0547495	0.465214	-0.524557	0.68665	-0.302087	-0.265172	-0.697063	0.128254	0.133531	-0.0569811	0.112633	-0.52898	0.346405	0.0426697	0.317228	0.480756	0.732238	-0.044803	0.431051	-0.30124	-0.358194	0.000377588	0.615925	0.541477	0.279393	0.15491	-0.182985	0.625893	-0.14427	-0.527173	-0.365398	0.225532	-0.366557	0.603329	0.592246	-0.467839	0.427362	-0.261985	0.382493	-0.261551	-0.270344	-0.658617	0.653054	0.200023	-0.460539
CTLA4_INHIBITORY_SIGNALING	-0.139874	-0.363219	0.152848	0.102681	-0.0702292	-0.384574	-0.266738	0.353742	-0.181876	-0.583442	-0.366227	-0.112595	-0.253054	-0.149683	0.0304696	-0.648208	0.204134	-0.308624	-0.33452	-0.237686	-0.350197	-0.181982	0.294867	0.0829083	0.0595659	-0.462815	0.124079	0.193684	-0.392324	0.0556495	-0.00244857	0.253391	0.0362353	-0.457317	-0.337208	-0.0612977	-0.210145	-0.0459989	-0.420741	-0.471787	-0.120126	-0.506507	-0.273808	-0.0222826	-0.412324	-0.516344	0.0645471	-0.494689	-0.489572
CYTOKINE_MEDIATED_SIGNALING_PATHWAY	-0.281873	0.199944	0.0572519	-0.0159691	0.00732352	-0.160123	0.0460314	0.378753	-0.415637	-0.445021	-0.244652	-0.179091	-0.327926	-0.293168	0.0421368	-0.400842	0.312069	-0.21897	0.22832	-0.0435548	0.109145	-0.289713	-0.360466	-0.0626234	-0.051072	-0.260902	-0.0964922	0.210471	-0.0451152	0.146363	-0.0661448	-0.121825	-0.131877	-0.188075	-0.421885	-0.0242154	0.00671939	0.169628	0.054818	-0.39124	-0.441193	-0.481302	-0.0552383	0.0338842	-0.356052	-0.271217	-0.139678	-0.0103147	-0.159529
CYTOKINE_PRODUCTION_INVOLVED_IN_IMMUNE_RESPONSE	-0.356344	0.34612	0.113612	-0.120184	0.172427	-0.0418965	0.199669	0.484758	-0.378008	-0.554526	-0.339398	-0.0622832	-0.4744	-0.381356	0.00278805	-0.457574	0.323138	-0.203194	0.384697	-0.00108025	0.236454	-0.309188	-0.371618	-0.01852	0.0173349	-0.218414	0.16844	0.259459	-0.137837	0.192006	-0.065065	-0.306672	-0.104282	-0.153649	-0.507207	0.233549	0.0293308	0.290505	-0.089636	-0.384084	-0.402942	-0.438448	-0.0776342	0.0207248	-0.293561	-0.30569	-0.267276	0.0827548	-0.107122
CYTOPLASMIC_PATTERN_RECOGNITION_RECEPTOR_SIGNALING_PATHWAY	0.0160498	-0.297841	-0.105163	-0.0835677	0.0984523	-0.390448	-0.260978	0.315942	-0.0417692	-0.401144	0.0769916	-0.0840166	0.171195	0.290378	0.261869	-0.3024	0.327172	-0.213198	-0.154378	0.0835207	-0.124316	0.163889	-0.122086	-0.108776	0.193442	0.154022	-0.19951	0.29325	0.226665	0.103508	-0.182282	0.0123137	0.0897099	-0.144828	-0.0418506	0.173109	-0.044213	0.00530811	0.142387	-0.112647	-0.300754	-0.159082	-0.158818	0.249865	-0.341666	-0.236668	-0.0503278	0.0932933	-0.198564
CYTOPLASMIC_PATTERN_RECOGNITION_RECEPTOR_SIGNALING_PATHWAY_IN_RESPONSE_TO_VIRUS	0.0807469	-0.297993	0.00495369	-0.181919	0.0217367	-0.126732	-0.375896	0.296008	-0.24106	-0.371069	0.039788	-0.121736	0.242998	0.473999	0.404142	-0.214207	0.227434	-0.177468	-0.0144407	0.26467	0.0264705	0.253932	0.235704	-0.145891	0.206001	0.167734	-0.162164	0.317576	0.351809	0.21204	-0.116439	0.139572	-0.0365062	-0.0802046	0.127841	-0.0121613	-0.0667892	0.133924	0.227604	-0.0760702	-0.130103	-0.159868	-0.175212	0.170947	-0.300391	-0.24373	0.0941246	0.0610498	-0.186065
DAP12_SIGNALING	-0.52491	0.139426	0.271063	-0.273059	-0.186936	0.0627298	0.123152	0.502353	-0.238549	-0.561945	-0.260645	-0.227412	-0.179692	-0.480386	-0.22758	-0.545612	0.44928	-0.26235	0.182771	0.0331682	-0.0487341	-0.222078	-0.194269	-0.043701	-0.0717156	-0.314752	0.0573981	0.232548	-0.0927465	0.315818	0.0961308	-0.16194	-0.281778	-0.250541	-0.636584	0.0087412	0.00977793	0.169418	-0.226077	-0.199371	-0.425141	-0.455303	-0.200006	-0.140875	-0.102676	-0.480112	0.102611	-0.349331	-0.338645
DDX58_IFIH1_MEDIATED_INDUCTION_OF_INTERFERON_ALPHA_BETA	-0.198961	-0.147204	0.148717	-0.0589182	-0.0816748	-0.226605	-0.248395	0.340578	-0.0693094	-0.395942	0.118471	-0.326516	0.0394541	0.194022	0.235371	-0.389734	0.443281	-0.275428	-0.136843	0.0225935	0.106468	0.0837925	-0.0555041	0.0353084	0.095664	0.205777	-0.231679	0.238632	0.0936286	0.153329	-0.355186	-0.0207248	0.122023	-0.041025	-0.192039	0.207508	-0.032511	0.086521	0.287225	-0.286175	-0.273832	-0.356287	-0.135439	0.349544	-0.294038	-0.24883	0.137135	0.00721008	-0.276735
DECTIN_1_MEDIATED_NONCANONICAL_NF_KB_SIGNALING	-0.129296	-0.0415639	0.474645	-0.0637506	0.049879	0.375677	-0.594949	0.638943	-0.261275	-0.300938	-0.587643	-0.0723828	0.174741	0.0774851	0.212624	-0.500576	0.374039	0.101651	0.233191	0.388137	0.590752	0.0800216	0.295839	-0.124286	-0.276718	0.224847	0.484367	0.50548	0.224678	-0.105645	-0.131718	0.501139	-0.083613	-0.48797	-0.221731	0.266904	-0.278672	0.460982	0.515326	-0.478095	0.316668	-0.175978	0.4007	0.0283487	-0.259247	-0.611462	0.573345	0.19676	-0.42293
DISEASES_OF_DNA_REPAIR	0.478145	-0.677072	0.387881	-0.495676	0.0114908	-0.441927	-0.49335	-0.492723	0.119529	0.173797	-0.140341	-0.110344	0.231112	0.362405	0.275753	-0.582645	0.342907	0.242901	-0.634974	-0.106308	-0.240689	0.468	0.611756	-0.664965	0.435212	-0.387966	-0.00852576	0.342546	0.564133	0.360429	-0.0541704	0.507935	-0.0448488	-0.625867	0.251413	-0.3567	0.133837	-0.124084	0.236731	-0.363718	0.490635	0.266558	-0.0853002	-0.503735	0.171004	-0.479562	0.139694	-0.354066	-0.578519
DISEASES_OF_MITOTIC_CELL_CYCLE	0.0778415	-0.335776	0.255749	-0.166755	0.0480481	-0.198568	-0.330981	0.265696	0.375593	-0.0579392	-0.0883071	-0.244816	0.336196	0.403939	0.205775	-0.272167	0.45317	0.42564	-0.190566	0.298904	0.226687	0.373979	0.389122	-0.432358	-0.102072	0.116817	0.0657752	0.271261	0.0424293	-0.135159	-0.0454	0.50489	0.14814	-0.354609	0.200256	0.120646	-0.0587687	-0.119193	0.297852	-0.154401	0.483035	-0.0717403	0.308523	0.035428	-0.171435	-0.509471	0.0996618	-0.385705	-0.453772
DNA_DAMAGE_RESPONSE_SIGNAL_TRANSDUCTION_BY_P53_CLASS_MEDIATOR_RESULTING_IN_CELL_CYCLE_ARREST	0.33028	0.166052	0.0616547	0.461445	0.260244	-0.134421	-0.256892	0.134592	-0.366185	-0.172265	0.0572282	0.09259	-0.244778	-0.107825	0.381484	0.231776	0.40397	0.0593378	0.0590723	0.223302	0.171963	0.220784	-0.0104677	0.0643456	-0.174971	0.33791	0.0452346	0.0713912	0.508541	0.00208311	0.547254	0.546169	0.318583	-0.148931	-0.0840751	0.089448	-0.0946296	-0.103017	0.369932	0.149004	0.0993073	-0.265738	0.115641	0.397392	-0.11518	0.199645	0.00127477	0.158371	0.109555
DNA_DEPENDENT_DNA_REPLICATION	0.244086	-0.612487	0.23842	-0.401525	-0.0832255	-0.184078	-0.456651	0.0980816	0.247091	0.0684421	-0.293175	-0.13792	0.37231	0.463877	0.280215	-0.366974	0.475839	0.268115	-0.491923	0.206771	0.110964	0.399932	0.604882	-0.569591	0.11885	-0.181898	0.104772	0.390845	0.474541	0.305886	0.0150518	0.568146	-0.043455	-0.477383	0.336912	-0.155924	0.225781	0.0088854	0.386397	-0.149394	0.552253	0.150265	0.269981	-0.440377	0.0963876	-0.532814	0.27925	-0.339026	-0.452875
DNA_DEPENDENT_DNA_REPLICATION_MAINTENANCE_OF_FIDELITY	0.41559	-0.583816	0.291441	-0.383497	0.0496837	-0.0325082	-0.380642	-0.135535	0.391655	0.305531	-0.159221	-0.153982	0.366211	0.474115	0.329321	-0.24451	0.574904	0.185034	-0.456886	0.16802	0.111588	0.234227	0.605303	-0.54172	0.313158	0.01586	0.0338649	0.399727	0.504858	0.360689	-0.0218537	0.607948	-0.156871	-0.236463	0.437792	0.062175	0.324721	0.0149569	0.485857	0.0472669	0.386865	0.358656	0.0602972	-0.3715	0.174202	-0.495012	0.299935	-0.407508	-0.43392
DNA_DOUBLE_STRAND_BREAK_REPAIR	0.379797	-0.537859	0.233248	-0.363036	0.0602079	-0.159964	-0.450186	0.0992283	0.167821	0.053207	-0.217665	-0.0113791	0.302263	0.478047	0.176787	-0.384733	0.35225	0.241157	-0.399397	0.0855011	0.0567878	0.379189	0.398925	-0.494628	0.178621	0.0399485	0.202935	0.408807	0.44153	0.223681	-0.0774631	0.460247	0.121356	-0.505126	0.42709	0.118649	0.0519182	0.102401	0.253748	-0.256309	0.50939	0.290406	0.197347	-0.380823	-0.0269573	-0.509299	0.32659	-0.168373	-0.178029
DNA_INTEGRITY_CHECKPOINT_SIGNALING	0.231092	-0.465927	0.0521361	-0.197728	0.102079	-0.26885	-0.415845	-0.132498	0.220691	-0.11364	-0.0732354	-0.105773	0.215354	0.288522	0.127555	-0.300191	0.302134	0.130594	-0.496829	0.0534909	-0.0549043	0.334929	0.456454	-0.326204	0.167035	-0.00814728	-0.0355443	0.176741	0.39547	0.0820675	0.00909713	0.39456	-0.0359463	-0.394168	0.2565	0.0578139	0.0643202	-0.0740616	0.140917	-0.296192	0.373214	-0.0300805	-0.023701	-0.0693628	-0.0134976	-0.301556	0.102236	-0.209609	-0.409685
DNA_REPAIR	0.310652	-0.450728	0.226771	-0.360407	0.0581122	-0.122044	-0.359177	0.208191	0.228833	-0.00518802	-0.100712	-0.0629483	0.291131	0.345522	0.144651	-0.281739	0.336776	0.216026	-0.284909	0.160179	0.141558	0.335555	0.456386	-0.454891	0.109318	0.167232	0.208439	0.297477	0.367094	0.0916312	-0.066676	0.425424	0.0492915	-0.414078	0.381907	0.0866017	-0.0192999	0.114	0.269219	-0.201618	0.498085	0.166717	0.225594	-0.146623	-0.0266119	-0.423771	0.309816	-0.151793	-0.24294
DNA_REPLICATION_CHECKPOINT_SIGNALING	0.395749	-0.751895	0.5014	-0.475574	-0.200602	0.00570824	-0.635963	0.112648	0.0735449	0.176995	-0.544614	0.248564	0.278149	0.531056	0.486207	-0.430359	0.455865	0.478499	-0.550139	0.173276	0.191114	0.548881	0.745844	-0.562551	0.21901	-0.329535	0.383918	0.595365	0.593191	0.418747	-0.261314	0.662064	-0.141719	-0.56837	0.461794	-0.245242	0.377958	0.225819	0.73213	-0.488891	0.793588	0.306633	0.250548	-0.649912	0.175557	-0.780795	0.259259	-0.464548	-0.385752
DNA_REPLICATION_DEPENDENT_CHROMATIN_ORGANIZATION	0.524364	-0.566965	0.156653	-0.427297	0.194801	0.215597	-0.51736	0.569222	0.287746	-0.128471	-0.525347	0.561605	0.509892	0.512694	-0.0676441	-0.0555452	0.22088	0.24933	-0.00573945	0.314064	0.209781	0.271963	-0.0103048	-0.567114	0.385136	0.40642	0.614222	0.429364	0.495965	0.284507	-0.362559	0.414769	0.32261	-0.534233	0.509293	0.284664	-0.0438349	0.532966	0.383243	-0.139139	0.721515	0.414605	0.208369	-0.623071	-0.216596	-0.575696	0.47419	-0.0473084	0.372056
DNA_REPLICATION_INDEPENDENT_CHROMATIN_ORGANIZATION	0.561765	-0.552076	0.319236	-0.300156	-0.220724	0.00783193	-0.445274	0.259805	0.366027	0.0225378	-0.414206	0.270078	0.470611	0.520617	0.149387	-0.278447	0.36553	0.303717	-0.323365	0.258374	0.252462	0.365768	0.363665	-0.525744	0.076216	0.146949	0.352428	0.242856	0.428831	0.432924	-0.141009	0.372571	0.0186771	-0.506159	0.46204	0.0820436	0.100489	0.246305	0.321242	0.0250517	0.614264	0.406176	0.380147	-0.450884	0.0816945	-0.495273	0.40996	-0.235383	0.122498
DNA_REPLICATION_INITIATION	0.428649	-0.740518	0.350213	-0.466865	-0.110579	-0.245288	-0.576496	0.114013	0.189196	0.093374	-0.486169	0.114889	0.278851	0.448272	0.367863	-0.519741	0.503105	0.404782	-0.531865	0.210858	0.18481	0.475131	0.671362	-0.743069	0.13997	-0.378543	0.186742	0.450266	0.486843	0.265642	-0.0221456	0.5568	0.0834089	-0.636727	0.351897	-0.349674	0.2012	0.0719793	0.403944	-0.193442	0.661815	0.139141	0.39422	-0.60041	0.127761	-0.645494	0.335689	-0.386922	-0.410772
DNA_REPLICATION_PRE_INITIATION	0.409139	-0.467981	0.416061	-0.370341	0.0185217	0.219177	-0.506267	0.591219	-0.0777832	0.0295445	-0.569958	0.35408	0.382897	0.377674	0.255267	-0.337006	0.321972	0.23142	0.0813432	0.394014	0.522946	0.358829	0.329328	-0.495658	-0.0282085	0.149731	0.578389	0.47893	0.455554	0.188932	-0.121385	0.579706	0.268749	-0.580658	0.328889	0.208958	-0.10993	0.509422	0.53973	-0.325075	0.667333	0.249401	0.419026	-0.511273	-0.155679	-0.645928	0.514025	0.131252	0.0277221
DNA_STRAND_ELONGATION_INVOLVED_IN_DNA_REPLICATION	0.578579	-0.771883	0.40881	-0.405078	-0.253151	-0.00422945	-0.582585	-0.0353512	0.161624	0.39304	-0.567558	-0.219181	0.270992	0.621247	0.452073	-0.630167	0.493229	0.507836	-0.603637	0.195482	0.422419	0.546348	0.767712	-0.853672	0.113077	-0.595591	0.283318	0.536906	0.695085	0.337389	0.0208984	0.818086	-0.105307	-0.713218	0.6259	-0.39029	0.618845	-0.199666	0.606397	-0.481851	0.792761	0.308128	0.1085	-0.807568	-0.0833433	-0.842708	0.305937	-0.570791	-0.590938
DNA_SYNTHESIS_INVOLVED_IN_DNA_REPAIR	0.295148	-0.530169	0.102414	-0.378174	-0.162063	-0.1831	-0.540703	0.0415774	0.159347	-0.0911566	-0.0583453	-0.331044	0.167205	0.140131	0.195486	-0.364477	0.447941	-0.0270407	-0.347578	-0.108251	0.177848	0.288441	0.520342	-0.627794	0.0189205	-0.154631	-0.200513	0.415356	0.278467	0.150252	-0.0459588	0.309474	0.020843	-0.347742	0.364813	-0.14982	0.112702	-0.0666607	0.327618	-0.260352	0.432737	-0.0959667	-0.0358968	-0.251222	-0.404185	-0.533408	0.0736965	-0.183092	-0.506459
DNA_UNWINDING_INVOLVED_IN_DNA_REPLICATION	0.276345	-0.762795	0.289919	-0.542244	-0.203634	-0.0651845	-0.441245	0.320192	0.0256029	-0.0942433	-0.567176	-0.196016	0.309028	0.421284	0.389659	-0.440384	0.503419	0.339176	-0.429641	0.43087	0.377126	0.551061	0.668033	-0.748044	0.0130763	-0.508483	0.106805	0.443987	0.658812	0.29908	0.302805	0.728568	-0.36609	-0.686437	0.235127	-0.453678	0.310353	-0.19864	0.573748	-0.0707428	0.743611	-0.0879854	0.44063	-0.628248	-0.202775	-0.754896	0.454732	-0.189864	-0.519774
DOUBLE_STRAND_BREAK_REPAIR	0.210056	-0.48136	0.174964	-0.387989	-0.0583462	-0.190375	-0.346727	0.0612422	0.342282	-0.0595793	-0.0490734	-0.156602	0.26874	0.386785	0.245498	-0.3902	0.311069	0.121691	-0.403379	0.0629321	-0.0407427	0.293185	0.507744	-0.418379	0.151471	0.0265821	0.0183894	0.358451	0.365382	0.0925862	-0.0920988	0.38334	-0.0231591	-0.361526	0.230177	-0.111267	-0.0157388	-0.0623396	0.184451	-0.182016	0.333892	0.148486	0.118889	-0.118128	0.0111844	-0.403953	0.162561	-0.134001	-0.391444
DOUBLE_STRAND_BREAK_REPAIR_VIA_NONHOMOLOGOUS_END_JOINING	0.109275	-0.428514	0.0955428	-0.339822	-0.164664	-0.233551	-0.33382	0.283703	0.277906	-0.145207	0.0611699	-0.321085	0.325688	0.33375	0.292783	-0.456904	0.349649	-0.0112529	-0.417783	-0.0133786	-0.0848253	0.181969	0.544426	-0.23981	0.076824	0.02682	-0.0619021	0.325916	0.226144	0.0665421	-0.300646	0.398854	-0.00135896	-0.302201	0.0632506	0.124596	0.0379874	-0.0403166	0.124972	-0.257522	0.225228	0.0389886	0.0369713	0.105626	-0.176467	-0.400633	0.261933	-0.12217	-0.404834
DOWNSTREAM_SIGNALING_EVENTS_OF_B_CELL_RECEPTOR_BCR	-0.0642875	-0.0815887	0.337097	-0.0677552	-0.0589715	0.161642	-0.483737	0.572745	-0.138098	-0.316076	-0.495181	0.00586421	0.178944	-0.072599	0.190592	-0.487572	0.379367	0.0453334	0.0715173	0.181811	0.47848	0.140778	0.182271	-0.0814952	-0.220493	0.172685	0.347323	0.485075	0.149209	-0.0246371	-0.167641	0.320908	0.000453301	-0.474832	-0.256875	0.322504	-0.313631	0.426491	0.410449	-0.407687	0.202491	-0.258545	0.290988	0.133865	-0.272035	-0.550497	0.478751	0.0877702	-0.409076
E2F_MEDIATED_REGULATION_OF_DNA_REPLICATION	0.364426	-0.743597	0.293248	-0.404193	-0.263125	-0.367179	-0.66417	0.144693	0.317897	-0.0494872	-0.365965	0.0937193	0.197552	0.277069	0.219631	-0.50305	0.300737	0.214316	-0.508174	0.0153882	0.0989855	0.362001	0.555999	-0.555826	-0.325952	-0.391862	0.228331	0.135611	0.407931	0.176479	-0.0879276	0.547977	-0.286792	-0.659703	0.00996362	-0.179308	-0.0828556	0.185454	0.135909	-0.304346	0.582236	0.132991	0.214694	-0.375749	-0.0318426	-0.651252	0.350583	-0.408413	-0.607789
ER_NUCLEUS_SIGNALING_PATHWAY	0.123438	-0.59306	-0.177269	0.332087	0.378968	-0.521606	-0.261985	-0.0326114	0.245777	-0.403208	0.183386	-0.182535	0.0575384	0.0464327	0.202583	-0.412923	0.187683	0.0486285	-0.543607	-0.0081201	-0.460735	0.264783	0.138275	-0.0515043	-0.00511855	0.288173	-0.222464	-0.100723	0.123559	-0.113619	0.186101	0.357957	0.0689958	-0.431545	0.0992579	0.0772915	-0.286642	-0.337314	-0.158095	-0.131575	0.263233	-0.295083	-0.0471281	0.337986	-0.0535786	0.0927891	0.276464	-0.0478576	-0.252449
ERBB_SIGNALING_PATHWAY	-0.227901	-0.174404	-0.135337	0.148155	-0.0611819	-0.416646	0.0115236	0.0262714	-0.0549245	-0.343339	0.0449475	-0.121366	-0.0249681	0.0413529	0.0790694	-0.237008	-0.0354235	-0.153962	-0.213396	-0.00797044	-0.210117	-0.1832	-0.195235	-0.0434576	-0.125288	-0.152652	-0.322101	0.182973	-0.0653262	-0.323413	-0.0214902	0.0051858	0.0189332	-0.202117	-0.262112	-0.112948	-0.118797	-0.110835	-0.0561097	-0.0102024	-0.291713	-0.354173	0.0919527	0.0474068	-0.387673	-0.217535	-0.0338762	-0.10193	-0.111102
ESR_MEDIATED_SIGNALING	0.204103	-0.329395	0.0428014	-0.125046	0.111303	-0.310633	-0.208646	0.253721	-0.0066144	-0.242253	-0.0927148	0.192074	0.158982	0.164254	0.253846	-0.233013	0.16379	0.0141996	-0.186022	0.0764048	-0.156555	0.172849	0.0576258	-0.125043	0.0533225	0.11315	0.146854	0.185207	0.14624	0.0225318	0.0146877	0.244193	0.241429	-0.402233	0.189507	0.221596	-0.100595	0.020051	0.0993284	-0.156614	0.300757	0.0181287	0.10875	-0.127098	-0.216135	-0.357427	0.239022	0.0709623	0.0942301
EXTRA_NUCLEAR_ESTROGEN_SIGNALING	0.118099	-0.0378784	0.0555263	0.245381	0.160374	-0.371448	0.198184	0.296213	-0.202737	-0.345105	-0.0868991	0.210553	-0.139364	-0.262245	0.333511	-0.230892	0.232994	-0.223821	-0.134435	0.181142	-0.0317154	-0.173805	-0.0913048	0.141566	0.0326435	-0.260338	-0.0768593	0.296853	0.00327083	-0.0401501	0.0907779	0.15557	0.160559	-0.297347	-0.126676	0.105057	-0.119651	0.0481015	0.0794884	-0.168569	-0.182681	-0.296634	0.103115	0.0459283	-0.26475	-0.198962	0.199125	0.116751	-0.0111787
EXTRINSIC_APOPTOTIC_SIGNALING_PATHWAY	-0.158146	0.0300435	-0.105149	0.148337	0.0649306	-0.325315	0.0638185	0.233724	-0.146554	-0.261233	-0.0204212	-0.0252196	-0.195973	-0.255326	0.154645	-0.227355	0.195727	-0.232106	0.0665825	0.166132	0.0649134	-0.138546	-0.190896	0.100969	-0.0253953	-0.00922592	-0.00493758	0.2639	0.0116105	-0.0798982	0.0548496	0.024375	0.0463943	-0.14169	-0.270265	0.179545	-0.0980762	-0.0373445	0.0932702	-0.24752	-0.232847	-0.424509	-0.0359113	0.205883	-0.279158	-0.253878	0.0504653	0.0920283	-0.153485
EXTRINSIC_APOPTOTIC_SIGNALING_PATHWAY_VIA_DEATH_DOMAIN_RECEPTORS	-0.0540488	0.0577394	0.0532097	0.251853	0.100973	-0.33892	-0.000403349	0.237196	-0.149818	-0.255778	-0.0188541	0.111458	-0.125017	-0.182075	0.133318	-0.142017	0.125975	-0.198778	0.048426	0.168572	0.015348	0.00206136	-0.0422147	0.156346	0.0537212	0.0477295	0.0682138	0.183631	-0.0160958	-0.101778	0.216245	0.101205	0.000720619	-0.136132	-0.206805	0.215239	0.0212919	-0.0914197	0.296523	-0.221157	-0.140709	-0.425365	0.0561249	0.291345	-0.286136	-0.359729	0.050802	0.0536708	-0.0720603
FC_EPSILON_RECEPTOR_FCERI_SIGNALING	-0.458243	0.0593156	0.417079	-0.208135	0.199119	0.0716873	-0.0959797	0.493363	-0.492509	-0.528233	-0.541491	-0.310451	-0.262414	-0.460873	-0.245906	-0.57375	0.24431	0.156371	0.0169708	-0.130754	-0.167115	-0.00719409	-0.334145	-0.337992	-0.337505	-0.442136	0.243384	0.369063	-0.428471	0.0942399	0.0406428	-0.118195	-0.475752	-0.531481	-0.533678	-0.142032	0.0607163	-0.213561	-0.30812	-0.510858	-0.141262	-0.544882	0.168774	-0.296693	-0.281392	-0.514694	-0.163266	-0.0419199	-0.167882
FC_GAMMA_RECEPTOR_SIGNALING_PATHWAY	-0.571085	-0.135632	0.252404	-0.173725	0.123412	-0.142872	0.137228	0.321329	-0.359247	-0.534516	-0.0899973	-0.0694303	-0.4891	-0.311033	-0.0941188	-0.548854	0.0570564	-0.193869	0.082299	-0.096499	0.149376	-0.257504	-0.319408	0.358346	-0.0327074	-0.451756	-0.159863	0.291252	-0.0610708	0.162231	-0.290916	-0.218159	-0.421695	-0.505986	-0.547223	-0.316386	-0.310001	0.223501	-0.131318	-0.50729	-0.521332	-0.396529	-0.179315	-0.0955794	-0.339305	-0.337494	-0.355693	-0.410159	-0.371706
FC_RECEPTOR_MEDIATED_STIMULATORY_SIGNALING_PATHWAY	-0.508424	-0.0523505	0.294151	-0.182793	0.15842	-0.0799723	0.126009	0.311913	-0.343191	-0.481783	-0.123296	-0.124659	-0.425374	-0.235809	0.00211348	-0.516438	0.0278687	-0.277415	-0.00626246	-0.177296	0.104921	-0.189415	-0.300071	0.233226	-0.00927463	-0.440551	-0.181915	0.215504	-0.0751124	0.173987	-0.249089	-0.16086	-0.409425	-0.410892	-0.472257	-0.256335	-0.196477	0.138967	-0.220513	-0.463172	-0.506331	-0.35008	-0.311252	-0.00172187	-0.284712	-0.302811	-0.30143	-0.387934	-0.304312
FC_RECEPTOR_SIGNALING_PATHWAY	-0.490154	-0.107129	0.0286094	-0.0659041	0.112162	-0.196496	0.0449644	0.0738172	-0.274656	-0.506085	0.0230764	-0.13031	-0.373948	-0.261281	0.0062767	-0.510211	0.0995728	-0.191513	-0.0903444	-0.295195	-0.155805	-0.197731	-0.155523	0.209376	0.0726882	-0.366219	-0.221885	0.174803	-0.342861	0.263836	-0.105349	-0.286268	-0.444133	-0.352633	-0.549237	-0.242073	-0.101164	-0.0400657	-0.305121	-0.40973	-0.496377	-0.387446	-0.276338	0.0592431	-0.251018	-0.299119	-0.443238	-0.351925	-0.314468
FLT3_SIGNALING	-0.506758	0.0357231	0.335704	0.0477101	-0.0299895	-0.237346	-0.284427	0.125639	-0.414575	-0.588544	-0.0876218	-0.10835	-0.35756	-0.239428	-0.277125	-0.631233	0.133783	-0.357714	-0.137627	-0.360853	-0.0186888	-0.170385	-0.120619	-0.0429079	0.254887	-0.478851	-0.0655201	-0.0618547	-0.178843	0.0516209	-0.246511	-0.146623	-0.0981091	-0.533049	-0.317688	-0.238839	0.0271834	-0.228106	-0.443366	-0.452978	-0.241731	-0.430253	-0.480478	-0.323704	-0.311828	-0.402694	-0.279702	-0.207691	-0.511416
GAP_FILLING_DNA_REPAIR_SYNTHESIS_AND_LIGATION_IN_GG_NER	0.274439	-0.276094	0.477763	-0.261663	0.245037	0.209944	-0.45352	0.407499	-0.261616	0.220374	-0.34579	-0.0203352	0.250898	0.218873	0.202002	-0.517961	0.417723	0.276774	-0.0161888	0.348764	0.573695	0.442603	0.440608	-0.567305	0.0275174	-0.284254	0.361063	0.506992	0.399187	0.0790163	-0.221319	0.682958	0.00261969	-0.633582	0.453587	0.0492343	0.371306	0.338093	0.476254	-0.389666	0.612467	0.061619	0.435015	-0.508138	-0.106787	-0.620972	0.36683	-0.258563	-0.625177
GENE_AND_PROTEIN_EXPRESSION_BY_JAK_STAT_SIGNALING_AFTER_INTERLEUKIN_12_STIMULATION	-0.0885929	-0.0519214	0.317961	-0.260702	0.199245	-0.0891298	-0.227674	0.612737	-0.165407	-0.261674	-0.524328	-0.0317628	-0.146453	-0.424985	0.208111	-0.337564	0.397967	0.321289	-0.0773797	0.0601265	0.481349	-0.174148	-0.0407969	-0.0146631	-0.334752	0.142629	0.448526	0.448555	0.145829	0.185468	0.0586815	0.291649	-0.198044	-0.379856	-0.2056	0.337892	-0.323463	0.347245	0.37079	-0.0712534	0.226232	-0.328709	0.424868	0.184869	-0.212711	-0.497966	0.26211	0.298376	-0.23769
GLOBAL_GENOME_NUCLEOTIDE_EXCISION_REPAIR_GG_NER	0.149488	-0.317304	0.304647	-0.270142	0.073563	0.0115725	-0.331776	0.394351	0.17463	-0.110927	-0.0277847	-0.130944	0.299574	0.11046	0.109532	-0.289119	0.333506	0.202507	-0.153992	0.14037	0.37892	0.217877	0.440644	-0.283282	-0.0461925	0.18967	0.31313	0.301958	0.299783	0.00212486	-0.192413	0.535114	-0.0784127	-0.419112	0.386746	0.0380266	-0.0389124	0.285637	0.308304	-0.171149	0.501226	0.0588035	0.42037	0.0620952	-0.00711235	-0.416039	0.339565	-0.132793	-0.431637
HEME_SIGNALING	-0.382595	-0.396485	-0.216817	0.000363577	-0.00329303	-0.602305	-0.112839	-0.421581	-0.138685	-0.453829	0.38675	-0.248952	0.0504181	-0.0283506	-0.157817	-0.51784	0.0723258	-0.308918	-0.430991	-0.384166	-0.508491	0.151078	-0.054885	-0.0449974	0.0855226	-0.182227	-0.582991	-0.239768	-0.205632	0.136993	-0.076345	-0.294601	-0.0284164	-0.359581	-0.0785061	-0.0174742	-0.0102178	-0.531598	-0.503282	-0.320271	-0.227743	-0.281116	-0.423206	0.271683	-0.26794	0.215079	-0.0550169	0.0722445	-0.364169
HIPPO_SIGNALING	-0.00749943	-0.570759	-0.38927	0.343935	0.198337	-0.662881	0.131114	-0.394371	0.0413208	-0.417744	0.14687	0.104748	-0.186581	0.145088	0.329276	-0.514626	-0.0555708	-0.29843	-0.400811	0.133082	-0.403244	-0.0571083	-0.104129	-0.171152	0.108079	-0.399344	-0.536327	0.276273	-0.0841906	-0.360028	0.0176931	-0.12533	0.0283078	-0.3263	-0.0752078	-0.118868	-0.158986	-0.409751	0.0819603	-0.369166	0.267387	-0.330232	-0.256157	-0.035378	-0.454864	-0.106931	-0.225361	-0.362427	-0.324356
HOMOLOGY_DIRECTED_REPAIR	0.423141	-0.554157	0.347414	-0.389872	0.10405	-0.145188	-0.488831	0.124879	0.178389	0.0856338	-0.355234	0.0355842	0.354899	0.475635	0.206586	-0.376602	0.372303	0.291497	-0.37843	0.131278	0.132687	0.424287	0.384332	-0.521293	0.23865	0.00934659	0.2499	0.421304	0.478059	0.294545	-0.0491719	0.476095	0.155675	-0.509624	0.460398	0.141667	0.0765442	0.214174	0.340388	-0.228909	0.514897	0.331528	0.264041	-0.476106	-0.0350785	-0.539892	0.358749	-0.155718	-0.142185
I_KAPPAB_KINASE_NF_KAPPAB_SIGNALING	-0.211695	0.00921465	0.0132645	0.0930927	-0.00445306	-0.323522	0.0428266	0.20933	-0.110066	-0.391847	0.102837	-0.156998	-0.143324	-0.109882	0.154188	-0.392421	0.19086	-0.264693	-0.0828886	-0.00761373	-0.0433038	-0.113099	-0.287414	0.0842043	0.0651511	-0.0253482	-0.229114	0.177598	-0.0837264	0.0538617	-0.0805145	-0.0311228	-0.094258	-0.133861	-0.236865	0.081572	-0.008613	0.00130016	-0.00390997	-0.305449	-0.39936	-0.353623	-0.0771326	0.190743	-0.351989	-0.208788	-0.0278928	-0.0168359	-0.235567
IMMUNE_RESPONSE_REGULATING_CELL_SURFACE_RECEPTOR_SIGNALING_PATHWAY	-0.548894	0.330956	0.421658	-0.238041	0.208918	0.206972	0.124259	0.488933	-0.512868	-0.517819	-0.394177	-0.27765	-0.492623	-0.490641	-0.326295	-0.546671	0.245109	0.0148202	0.216657	-0.35474	-0.19237	-0.229269	-0.482769	-0.286566	-0.0799925	-0.502086	0.199146	0.324664	-0.408669	0.278427	0.182074	-0.373846	-0.517874	-0.374076	-0.590462	-0.204572	0.105169	-0.127663	-0.408651	-0.518208	-0.467197	-0.572794	-0.109595	-0.341164	-0.38097	-0.360719	-0.431101	-0.253114	-0.143282
IMMUNE_RESPONSE_REGULATING_SIGNALING_PATHWAY	-0.493189	0.21034	0.311328	-0.14285	0.145229	0.0262055	0.0528016	0.44888	-0.458201	-0.5147	-0.285275	-0.240613	-0.420691	-0.362239	-0.170111	-0.510413	0.284954	-0.113331	0.150428	-0.232185	-0.106178	-0.194393	-0.428539	-0.175673	-0.00723525	-0.399651	0.0603008	0.299928	-0.289157	0.216155	0.0247286	-0.272082	-0.377715	-0.325701	-0.514464	-0.118346	0.0858351	-0.0502382	-0.287293	-0.476065	-0.451485	-0.530865	-0.109571	-0.226115	-0.38771	-0.320416	-0.296622	-0.163994	-0.195601
IMMUNE_RESPONSE_TO_TUMOR_CELL	-0.423193	0.00190275	0.240586	-0.175264	-0.115696	0.233211	-0.392797	0.402182	-0.547225	-0.616169	-0.504307	-0.235139	-0.498701	-0.347632	0.135674	-0.451347	0.623602	-0.441065	0.251799	0.176397	0.241081	-0.529951	-0.230746	-0.215913	0.154658	-0.272885	0.194015	0.35425	0.0951212	0.363609	-0.000428204	-0.338011	-0.379779	-0.451638	-0.643278	0.113749	0.127386	0.236647	0.00400297	-0.555329	-0.568113	-0.569166	0.210062	-0.183404	-0.339563	-0.458592	0.118873	-0.103426	-0.368966
IMMUNOGLOBULIN_PRODUCTION_INVOLVED_IN_IMMUNOGLOBULIN_MEDIATED_IMMUNE_RESPONSE	-0.352071	0.0651477	0.340707	-0.368823	0.0886548	-0.148568	-0.306839	0.52709	-0.281094	-0.448736	-0.335213	-0.179447	-0.342847	-0.291514	0.0331918	-0.479276	0.258416	-0.115596	0.0584972	-0.290546	0.171108	-0.213078	-0.0332704	-0.0445453	0.174766	-0.256982	0.236437	0.361263	-0.0959788	0.377469	-0.042029	-0.127529	-0.349801	-0.404258	-0.393659	0.273019	-0.0842009	0.219193	-0.114168	-0.51899	-0.327747	-0.448163	-0.100202	-0.172432	-0.282255	-0.350649	0.0742154	-0.271307	-0.402002
INLB_MEDIATED_ENTRY_OF_LISTERIA_MONOCYTOGENES_INTO_HOST_CELL	-0.0611287	-0.160334	0.479152	0.193881	0.319387	-0.370329	-0.212456	0.294207	-0.19371	-0.474331	0.108978	-0.153839	-0.0879093	0.24036	-0.0703727	-0.15865	0.077294	0.0827883	-0.122164	0.273968	0.373566	0.427572	-0.108393	0.00232031	0.00382487	0.0835606	-0.141955	0.272523	-0.293787	-0.332986	0.0457804	0.181989	0.275784	-0.424855	0.234623	0.138858	0.350668	0.187494	0.0807767	0.0691	0.156563	0.161434	0.0988339	0.10261	0.0332173	-0.524786	-0.177561	0.0452008	-0.198002
INSULIN_RECEPTOR_SIGNALING_PATHWAY	-0.154575	-0.230227	-0.182486	0.254961	0.221186	-0.435049	-0.0544801	-0.118466	-0.0730116	-0.144074	0.13395	-0.0217605	-0.0839338	-0.034725	-0.0517572	-0.350521	-0.116325	-0.142495	-0.252535	-0.148613	-0.371193	-0.0250015	0.13205	-0.0399217	-0.125367	-0.141597	-0.262389	0.0123497	-0.0972288	-0.175208	0.0799064	0.0381608	-0.0241313	-0.246461	-0.112914	-0.149246	-0.136819	-0.410713	-0.299858	-0.309936	-0.0914972	-0.239649	-0.188964	0.19341	-0.229588	-0.0192137	-0.2	-0.0299934	-0.120657
INTEGRATED_STRESS_RESPONSE_SIGNALING	0.31548	-0.514413	-0.240332	-0.03583	0.362162	-0.600505	-0.353456	0.235046	0.0589194	-0.559918	0.0350328	-0.146887	0.202878	0.0447376	-0.068701	-0.377162	0.190853	0.147611	-0.464566	-0.177001	-0.464674	0.168959	-0.051887	0.0542109	-0.0631377	0.16341	-0.0736686	-0.0434516	0.0710987	-0.122224	0.0553731	0.21413	0.10528	-0.462922	-0.0524092	-0.119692	-0.118352	-0.452285	0.0073761	-0.43315	0.25057	-0.342539	-0.0840372	0.264709	-0.197567	-0.166796	-0.13287	-0.332239	-0.478636
INTEGRIN_MEDIATED_SIGNALING_PATHWAY	-0.395269	0.105172	-0.106104	0.290125	0.177328	-0.33384	0.330299	0.0237482	-0.463188	-0.442469	-0.211128	0.0553307	-0.404444	-0.489942	0.230668	-0.367819	0.000830891	-0.326823	0.0714757	0.0815326	0.0182155	-0.367524	-0.266043	0.252315	0.0267969	-0.478309	-0.0402758	0.297844	-0.0874998	-0.158789	-0.0441584	-0.0662335	-0.262631	-0.303238	-0.494224	-0.0656459	-0.0412569	0.0783754	-0.201842	-0.432674	-0.385162	-0.562113	0.0512209	-0.18094	-0.358429	-0.241444	-0.238379	-0.171545	-0.0820784
INTEGRIN_SIGNALING	-0.384542	-0.115506	0.0310128	0.224661	-0.174143	-0.489307	0.034787	0.115593	-0.389535	-0.329186	0.0622563	-0.187859	-0.178228	-0.222157	0.089635	-0.408761	0.241409	-0.27747	-0.116409	-0.132863	0.0267623	-0.254886	-0.0468402	-0.108956	0.0206539	-0.414167	-0.471181	0.254794	-0.274178	-0.0413603	-0.0839183	-0.315723	-0.270812	-0.128737	-0.340394	-0.394588	-0.361613	-0.091922	-0.196307	-0.269976	-0.193163	-0.36857	-0.295692	0.078158	-0.212007	-0.194475	-0.0521602	-0.198688	-0.304855
INTERFERON_ALPHA_PRODUCTION	-0.24341	-0.248503	0.197305	-0.102172	0.15966	-0.316139	-0.0821023	0.427244	-0.170976	-0.631827	-0.221169	0.119891	-0.0559292	0.0667462	0.474682	-0.665887	0.524931	-0.339133	0.0155639	0.059966	-0.130301	-0.189849	0.204217	0.0458734	0.111073	-0.0471242	-0.248815	0.415644	-0.0145974	0.40941	-0.152644	-0.164668	-0.492684	-0.30014	-0.452633	-0.057934	0.110822	0.204219	0.0314371	-0.480478	-0.563403	-0.372707	-0.142195	-0.0743206	-0.111925	-0.221471	-0.148126	-0.274383	-0.142676
INTERFERON_BETA_PRODUCTION	-0.193534	-0.269932	-0.19651	0.133958	-0.10826	-0.0763021	-0.13691	0.388463	-0.114125	-0.560878	0.152005	0.00426435	0.0750797	0.176374	0.398115	-0.5665	0.427284	-0.340211	0.0818027	-0.0336776	0.153397	-0.0772635	0.0644438	0.0345454	0.36148	0.142201	-0.232546	0.268092	0.309589	0.323763	-0.157212	0.0285558	-0.0546418	-0.0763017	-0.271316	0.120774	0.13999	0.277624	0.0894612	-0.367829	-0.415297	-0.34982	-0.148578	0.12699	-0.271906	-0.293803	0.111305	-0.0250427	-0.298774
INTERFERON_GAMMA_MEDIATED_SIGNALING_PATHWAY	-0.224848	0.0238474	0.373761	-0.416963	-0.126947	0.0488848	-0.0277316	0.569591	-0.444142	-0.593792	-0.165362	-0.201599	0.213687	0.167815	0.103693	-0.371274	0.357566	-0.291783	0.211804	0.0751581	0.415098	-0.244367	-0.129092	0.0440955	-0.105104	0.32978	-0.0460687	0.484058	0.0624705	0.376987	-0.131909	0.00874667	-0.178106	-0.11563	-0.356182	0.272738	0.144894	0.153321	0.142661	-0.294053	-0.496144	-0.39876	-0.281037	0.399689	-0.0461383	-0.280063	0.336381	0.0958996	-0.270729
INTERFERON_GAMMA_PRODUCTION	-0.477971	0.436414	0.252836	-0.201548	-0.0415926	0.178869	-0.0330643	0.584187	-0.489966	-0.550442	-0.417264	-0.289693	-0.564558	-0.452445	-0.0597547	-0.413108	0.400208	-0.321246	0.538823	-0.187881	0.243997	-0.486037	-0.491968	-0.1253	0.0168774	-0.328453	0.0971724	0.348876	-0.0832564	0.299133	-0.153749	-0.237427	-0.261158	-0.298685	-0.542781	0.13192	0.0435231	0.2077	-0.0832336	-0.437671	-0.529477	-0.55129	-0.102321	-0.300714	-0.375458	-0.386848	-0.288288	-0.192589	-0.255641
INTERFERON_GAMMA_SIGNALING	-0.318522	0.254817	0.201764	-0.118778	0.102003	0.088029	0.123971	0.501248	-0.348583	-0.497725	-0.258633	-0.139001	-0.117085	-0.11947	0.198956	-0.482948	0.474527	-0.354452	0.285492	0.0396941	0.207138	-0.365973	-0.455022	0.213017	0.239274	0.144363	-0.0290697	0.540671	0.0377665	0.472357	0.00575587	-0.168961	-0.184369	0.041711	-0.535189	0.41733	-0.00489318	0.304172	0.117438	-0.438591	-0.640965	-0.52397	-0.313366	0.134942	-0.265927	-0.314389	0.385264	-0.0238785	-0.205623
INTERFERON_SIGNALING	-0.182529	-0.157539	0.0530281	-0.165782	0.0853815	-0.0946938	-0.0320786	0.404417	-0.302865	-0.483314	-0.187832	-0.158684	0.0736769	0.132379	0.269968	-0.503124	0.498373	-0.316236	0.0379375	0.0624174	0.0939755	-0.142791	-0.0186848	0.00237934	0.155724	0.0903706	-0.120566	0.357684	0.082346	0.354935	-0.172749	-0.0181455	-0.0251074	-0.0833922	-0.34181	0.168791	-0.0141151	0.140183	0.246981	-0.438381	-0.307957	-0.428522	-0.288506	0.081697	-0.11107	-0.341895	0.167829	0.0486392	-0.186356
INTERLEUKIN_1_FAMILY_SIGNALING	-0.0706502	-0.0713957	0.308719	-0.0560746	0.0503125	-0.0434944	-0.24783	0.489902	-0.0845601	-0.237956	-0.350418	-0.055826	0.0619433	0.00280815	0.166499	-0.40006	0.452424	-0.0550866	0.0241376	0.20045	0.339168	0.0403563	0.0209809	0.113871	-0.101703	0.131644	0.165824	0.286349	0.119754	0.0638683	-0.0908734	0.43007	0.0939448	-0.219606	-0.293346	0.225326	-0.186622	0.240384	0.347416	-0.344032	0.0345075	-0.2632	0.125116	0.170212	-0.103642	-0.369004	0.382451	0.262724	-0.269925
INTERLEUKIN_1_SIGNALING	-0.0354271	-0.13044	0.31581	-0.0538116	-0.0227253	0.0207681	-0.394944	0.524288	-0.0852306	-0.228044	-0.452294	-0.0548374	0.123975	0.0894158	0.20496	-0.462768	0.423042	-0.0406605	0.038838	0.224434	0.397872	0.109997	0.0838246	0.0254922	-0.18415	0.13605	0.276071	0.315806	0.128982	-0.0289977	-0.141784	0.478599	0.107736	-0.288486	-0.218718	0.254503	-0.269079	0.359438	0.456268	-0.362216	0.155589	-0.157058	0.244235	0.199482	-0.168175	-0.474662	0.414822	0.265767	-0.272886
INTERLEUKIN_10_SIGNALING	-0.477701	0.460118	-0.117269	-0.0794163	-0.00946813	0.142926	0.218466	0.653906	-0.686994	-0.659333	-0.696745	-0.267423	-0.660817	-0.585677	-0.22428	-0.631053	0.482015	-0.20414	0.621434	0.0275269	0.371685	-0.462612	-0.642534	-0.149158	-0.276283	-0.620593	0.126336	0.459206	0.0415408	0.401168	0.0307197	-0.354486	-0.305502	-0.424267	-0.738031	-0.185622	-0.103924	0.53964	0.303719	-0.664463	-0.728329	-0.737663	-0.0345534	0.0496133	-0.4925	-0.525216	-0.472308	0.0687846	-0.141733
INTERLEUKIN_12_FAMILY_SIGNALING	-0.256208	-0.0675002	0.197982	-0.19213	0.167362	-0.188803	-0.238023	0.518279	-0.304801	-0.452115	-0.523181	-0.174884	-0.225071	-0.410001	0.144933	-0.422722	0.382591	0.026282	0.0215838	-0.0790079	0.345223	-0.26356	-0.0167706	-0.0683537	-0.240213	-0.0501042	0.297772	0.394888	0.213277	0.202668	-0.0539863	0.00159312	-0.196089	-0.379914	-0.342539	0.230307	-0.223043	0.272059	0.223497	-0.350787	-0.0726887	-0.435286	0.098115	-0.00780462	-0.355599	-0.485865	0.129657	0.127347	-0.413441
INTERLEUKIN_12_SIGNALING	-0.129546	-0.0832301	0.287238	-0.203611	0.208436	-0.143393	-0.201864	0.536243	-0.215751	-0.383439	-0.533696	-0.104379	-0.132812	-0.390508	0.199041	-0.386051	0.398018	0.198441	-0.0128015	-0.0524663	0.434445	-0.223946	-0.0399866	-0.00786106	-0.239064	0.0514096	0.358584	0.390037	0.231202	0.19678	0.0737769	0.159812	-0.148149	-0.415314	-0.301192	0.2866	-0.188407	0.320966	0.274045	-0.252194	0.0454592	-0.344257	0.251992	0.0266109	-0.263601	-0.491625	0.191259	0.22733	-0.36708
INTERLEUKIN_17_SIGNALING	-0.085492	-0.21787	-0.179401	-0.126411	0.0570457	-0.410839	-0.3318	0.165166	-0.00417181	-0.477204	0.204959	-0.309139	-0.0984501	0.10487	0.10177	-0.380946	0.256388	-0.218698	-0.336342	-0.230378	-0.122266	0.0280752	-0.104387	-0.0184611	-0.192396	0.00764389	-0.209487	0.0364734	-0.185162	-0.335174	-0.0751461	0.133413	0.133084	-0.346218	-0.219993	-0.0447745	-0.0390134	-0.131953	0.109481	-0.331588	-0.241409	-0.406628	-0.0173818	0.359321	-0.313929	-0.278276	0.00810148	0.0580765	-0.322794
INTERLEUKIN_2_FAMILY_SIGNALING	-0.571364	0.224874	0.327929	-0.143624	-0.0998803	0.00764746	-0.184701	0.471204	-0.524014	-0.70313	-0.319478	-0.408373	-0.332796	-0.435904	-0.155424	-0.516954	0.438694	-0.457267	0.234925	-0.226179	0.103945	-0.295157	-0.409151	0.178723	0.143747	-0.446724	-0.0456635	0.307549	0.0202032	0.487174	-0.0954733	-0.275877	-0.305134	-0.321065	-0.520105	-0.0498494	0.276421	0.2579	-0.305958	-0.597058	-0.487776	-0.558778	-0.422234	-0.0820428	-0.457766	-0.385268	-0.0577601	-0.0541018	-0.374723
INTERLEUKIN_3_INTERLEUKIN_5_AND_GM_CSF_SIGNALING	-0.453561	0.0423548	0.305129	-0.115297	0.0597118	-0.221751	-0.188175	0.29096	-0.45447	-0.68526	-0.102709	-0.332669	-0.420464	-0.301179	-0.0832899	-0.432081	0.218637	-0.307571	0.0444897	-0.179687	0.0727252	-0.0967712	-0.258573	0.100545	0.0955759	-0.401583	-0.0617212	0.00130571	-0.0503012	0.278069	-0.240337	-0.271513	-0.147345	-0.442511	-0.464857	-0.108728	-0.0244334	0.239131	-0.2985	-0.546192	-0.233745	-0.392685	-0.317928	-0.0104632	-0.41627	-0.331475	-0.418327	-0.102628	-0.299377
INTERLEUKIN_37_SIGNALING	-0.206081	-0.145357	0.18894	-0.119852	0.172818	-0.359302	0.124094	0.14622	-0.154096	-0.428759	0.210069	-0.352163	0.118973	-0.200284	0.0770607	-0.385562	0.387857	-0.128568	-0.269958	0.0224407	0.0545239	-0.036236	0.0410012	0.403969	0.168437	0.0436821	-0.32031	-0.0722705	0.0582927	0.296096	-0.0841728	0.151567	0.0124881	-0.0129606	-0.429277	0.17951	-0.0566015	-0.289705	-0.0892921	-0.205758	-0.4319	-0.470618	-0.319979	0.235944	-0.0324665	0.0550519	0.290564	-0.00357227	-0.493119
INTERLEUKIN_6_FAMILY_SIGNALING	-0.360075	0.0456608	-0.463674	0.14069	-0.0432354	-0.496982	0.0427483	0.173674	-0.585857	-0.591571	-0.395991	0.110879	-0.225581	-0.366795	0.391235	-0.535853	0.171602	-0.502433	0.159989	-0.175589	0.218162	-0.426169	-0.280973	-0.0209529	-0.439485	-0.519661	-0.550357	0.224398	-0.0147791	0.300894	-0.0352165	-0.0407325	0.316363	-0.399015	-0.462167	-0.346676	0.280166	0.13215	-0.0755225	-0.584689	-0.235531	-0.580778	-0.391367	-0.222294	-0.673315	-0.50958	-0.345058	0.14032	-0.227792
INTERLEUKIN_6_SIGNALING	-0.483421	-0.240154	-0.621589	0.112092	-0.0627841	-0.687671	-0.110065	0.0339244	-0.546716	-0.808229	-0.174898	-0.239421	-0.0635303	-0.388189	0.178956	-0.782727	0.303998	-0.693467	-0.290788	-0.284885	0.0884358	-0.379822	-0.210704	-0.00280371	-0.321207	-0.50408	-0.592705	0.140529	0.161605	0.657447	-0.0647498	-0.2809	0.0744187	-0.374954	-0.537354	-0.434843	0.286755	-0.260218	-0.491411	-0.796279	-0.52214	-0.705358	-0.753215	0.0811891	-0.721888	-0.539001	-0.339172	0.171693	-0.475296
INTERLEUKIN_RECEPTOR_SHC_SIGNALING	-0.428344	0.127345	0.239277	-0.128874	0.115362	-0.0334043	0.0255245	0.384137	-0.488895	-0.688332	-0.260358	-0.374393	-0.454119	-0.474467	-0.203564	-0.397921	0.283934	-0.383121	0.110744	-0.0945666	0.0563153	-0.148482	-0.455531	0.143235	0.016303	-0.453015	-0.0419739	0.165043	0.0384023	0.397552	-0.168509	-0.393287	-0.221272	-0.278097	-0.503137	-0.00999371	0.0373259	0.232067	-0.281019	-0.609795	-0.275083	-0.444996	-0.34554	-0.0515893	-0.503812	-0.306069	-0.35542	-0.22288	-0.0712755
INTERSTRAND_CROSS_LINK_REPAIR	0.347034	-0.566552	0.0643649	-0.423872	-0.0335537	-0.13355	-0.441687	0.0672571	0.417616	-0.0703346	-0.0210209	-0.232853	0.306978	0.314374	0.286192	-0.470276	0.412808	-0.0733706	-0.272125	0.259819	0.235832	0.272264	0.643795	-0.425336	0.0365777	-0.308779	-0.189704	0.549056	0.594412	0.396609	-0.264537	0.452377	0.0580357	-0.377746	0.430206	-0.134418	0.20088	-0.117242	0.359831	-0.137456	0.250037	0.341769	0.128174	-0.407333	0.126453	-0.540517	0.230426	-0.1982	-0.58882
INTRACELLULAR_ESTROGEN_RECEPTOR_SIGNALING_PATHWAY	-0.284676	-0.262025	-0.244003	-0.133508	0.208686	-0.34011	-0.114875	-0.109382	0.222034	-0.176092	0.429584	-0.260931	0.141861	0.224847	-0.00199784	-0.319663	0.137661	0.0225431	-0.467014	-0.256267	-0.301892	0.187396	0.198359	0.108607	0.0670945	0.21136	-0.0606059	-0.142616	-0.127835	-0.00418563	0.0610523	0.129632	-0.122923	-0.122977	0.220138	0.20804	0.047862	-0.371565	-0.143262	0.0834639	0.370744	-0.037472	0.0418909	0.263625	-0.095502	-0.0458945	-0.0614273	-0.230151	-0.305665
INTRACELLULAR_RECEPTOR_SIGNALING_PATHWAY	-0.132734	-0.169601	-0.152515	0.0789469	0.136908	-0.386822	-0.0155472	-0.0720655	0.0486002	-0.257787	0.180086	-0.0512979	0.0114061	0.148945	0.113001	-0.237213	0.0793937	-0.049842	-0.22895	-0.120913	-0.242753	0.10733	-0.0138411	0.0475286	0.0839997	0.172311	-0.087471	-0.00408182	-0.0132975	-0.0130229	0.00313624	0.083777	0.0353515	-0.0693407	0.0327711	0.171871	0.0482676	-0.235286	-0.0758837	-0.0950355	-0.0615779	-0.142902	-0.0700348	0.25152	-0.231128	-0.0350106	-0.0728489	0.0235089	-0.143799
INTRACELLULAR_SIGNALING_BY_SECOND_MESSENGERS	-0.122129	-0.133818	0.0731222	0.0756264	0.0705418	-0.208427	-0.151086	0.0359233	-0.102509	-0.246557	-0.114632	-0.084493	-0.124558	-0.0227297	0.0518016	-0.338954	0.0749815	-0.184093	-0.135876	-0.00951524	-0.0447297	0.0497193	0.066967	-0.0224406	0.0431725	-0.129429	-0.0444476	0.119898	-0.0378711	-0.0687909	0.0245251	0.158455	-0.028959	-0.289537	-0.105366	0.044175	-0.168387	-0.0973231	-0.0865257	-0.369608	0.00660255	-0.238051	-0.0948344	0.0429324	-0.270618	-0.287905	0.0358207	-0.176913	-0.243623
INTRINSIC_APOPTOTIC_SIGNALING_PATHWAY	-0.00291979	-0.0929367	-0.0596629	0.056633	0.0475356	-0.236158	-0.116232	0.241081	-0.0173883	-0.303988	0.00594622	-0.0659883	-0.0166925	-0.0814543	0.162835	-0.195109	0.246896	0.0437216	-0.0743399	0.0257002	0.0261367	-0.00648294	-0.0348784	0.0520024	-0.191392	0.121405	0.107884	0.0236269	-0.0225703	-0.128165	-0.091344	0.252352	-0.00165543	-0.309902	-0.186076	0.0444637	-0.134342	0.0320439	0.0664316	-0.182504	-0.0148161	-0.328319	0.0846121	0.200872	-0.197556	-0.225317	0.055042	0.0262105	-0.175283
INTRINSIC_APOPTOTIC_SIGNALING_PATHWAY_BY_P53_CLASS_MEDIATOR	-0.106588	-0.0829256	-0.292165	-0.00122503	-0.202134	-0.319628	-0.299192	0.0759728	-0.00619525	-0.322157	0.224055	-0.151993	-0.0212825	-0.0740841	0.260382	-0.116293	0.327777	-0.0824022	-0.118705	-0.211679	0.061936	0.01277	0.110593	-0.0236726	-0.342788	0.208256	0.0466345	-0.169569	0.206576	-0.0930363	0.069803	0.147937	0.112824	-0.262561	-0.209735	0.167883	-0.127439	-0.11026	-0.0302291	-0.228193	-0.0924082	-0.462222	0.0791971	0.230222	-0.225031	-0.147802	-0.0538121	0.110229	-0.293839
INTRINSIC_APOPTOTIC_SIGNALING_PATHWAY_IN_RESPONSE_TO_DNA_DAMAGE	0.0636622	0.0431668	-0.0199148	0.112007	0.00740776	-0.185456	-0.107207	0.231441	-0.106708	-0.16011	0.0872769	-0.0280006	-0.14101	-0.0897138	0.285447	-0.216807	0.304936	-0.0733069	0.0671244	0.109787	0.0685349	0.0515709	-0.0373999	0.0272214	-0.0589491	0.0344534	0.0819033	0.084045	0.129861	-0.0247366	0.0674463	0.236353	0.0648988	-0.24198	-0.172717	0.126764	0.0152502	0.0230321	0.0900904	-0.237756	-0.0430817	-0.452585	0.0658209	0.15315	-0.195974	-0.232643	-0.063985	0.0974511	-0.201736
INTRINSIC_APOPTOTIC_SIGNALING_PATHWAY_IN_RESPONSE_TO_DNA_DAMAGE_BY_P53_CLASS_MEDIATOR	-0.033882	-0.107039	-0.292267	-0.0141078	-0.231151	-0.285119	-0.269933	0.207902	-0.0775184	-0.261293	0.272302	-0.13224	-0.0371369	-0.169897	0.341924	-0.251499	0.468979	-0.168833	-0.0278167	-0.142987	0.0426554	0.0811883	0.0332983	0.00640748	-0.353205	0.15361	-0.00415293	-0.0579088	0.372515	-0.0411822	-0.0453058	0.19334	0.205874	-0.222223	-0.226436	0.286825	-0.198528	-0.0129602	-0.0235787	-0.163075	-0.0144408	-0.554604	0.0467525	0.179109	-0.152192	-0.130455	-0.0235896	0.185261	-0.324987
INTRINSIC_APOPTOTIC_SIGNALING_PATHWAY_IN_RESPONSE_TO_ENDOPLASMIC_RETICULUM_STRESS	-0.0906452	-0.203163	-0.0876075	0.255162	0.193525	-0.355381	-0.154486	0.153744	-0.126676	-0.404757	-0.19536	-0.14222	0.0237256	-0.0697085	-0.115833	-0.27746	-0.0233965	0.0252036	-0.165222	-0.181444	-0.13422	-0.0415265	-0.197584	-0.11046	-0.150426	0.0592013	0.0086873	-0.156457	-0.097884	-0.325285	-0.0398835	0.163529	-0.197974	-0.405977	-0.305977	-0.0696043	-0.20275	-0.0326777	0.0588761	-0.306688	-0.0856294	-0.362021	-0.1146	0.185879	-0.373307	-0.245233	-0.053817	-0.353044	-0.23323
INTRINSIC_APOPTOTIC_SIGNALING_PATHWAY_IN_RESPONSE_TO_OXIDATIVE_STRESS	-0.0683184	-0.190127	0.00416662	0.147996	-0.0391679	-0.297651	-0.0576442	0.362766	0.0539987	-0.394738	-0.0242965	-0.0568563	-0.043988	-0.259861	0.0468096	-0.457257	0.141495	-0.0394559	-0.0876535	-0.163954	0.0452721	-0.251889	-0.110353	0.0685398	-0.251437	0.139847	-0.0480088	0.306756	-0.134605	-0.0642848	-0.247876	0.256575	-0.114733	-0.427348	-0.0981552	-0.0300105	-0.155121	0.0926564	-0.0963814	-0.14271	-0.0833681	-0.333477	-0.0746868	0.17783	-0.204976	-0.347029	0.226798	0.191436	-0.290664
LEUKOCYTE_MEDIATED_IMMUNITY	-0.472563	0.33128	0.336262	-0.243788	0.17729	0.0938895	0.0984161	0.528943	-0.515345	-0.519047	-0.47596	-0.265249	-0.47556	-0.51161	-0.153469	-0.525621	0.27561	-0.0602769	0.299826	-0.255596	0.0864303	-0.362157	-0.444324	-0.211598	0.00664773	-0.446605	0.133129	0.345192	-0.279666	0.275563	0.0134419	-0.316373	-0.444606	-0.397105	-0.56578	-0.0453323	0.190625	0.0599022	-0.258707	-0.539367	-0.472088	-0.576502	-0.0395998	-0.272092	-0.397764	-0.356951	-0.307997	-0.106789	-0.276649
LIPOPOLYSACCHARIDE_MEDIATED_SIGNALING_PATHWAY	-0.454264	0.310219	0.134163	-0.271197	-0.00327346	-0.198885	0.0815788	0.420825	-0.48041	-0.557428	-0.408426	-0.219013	-0.503515	-0.213612	-0.180602	-0.470574	0.303971	-0.0742043	0.250186	-0.0485766	0.235281	-0.25789	-0.316583	-0.363892	-0.0856948	-0.367729	-0.0532071	0.264208	-0.280949	-0.0181748	-0.00386125	-0.232928	-0.247971	-0.210399	-0.484294	-0.219216	-0.0464124	0.33477	-0.191565	-0.430609	-0.568362	-0.574344	-0.0235502	-0.0467564	-0.546167	-0.364343	-0.332869	-0.234707	-0.194583
LYMPHOCYTE_ACTIVATION_INVOLVED_IN_IMMUNE_RESPONSE	-0.390164	0.169671	0.285774	-0.134962	-0.0487912	-0.153951	-0.0300377	0.408397	-0.376323	-0.46091	-0.280453	-0.159449	-0.458676	-0.312321	-0.0522034	-0.460025	0.172888	-0.240308	0.170023	-0.196581	0.0930331	-0.326221	-0.240357	-0.117784	0.0642841	-0.331198	0.0825402	0.33552	-0.0192146	0.209775	-0.0112373	-0.16922	-0.335221	-0.319284	-0.451049	-0.0438986	-0.00151494	0.0936185	-0.123429	-0.4411	-0.420966	-0.483055	-0.1116	-0.160331	-0.388955	-0.243957	-0.220887	-0.213762	-0.32435
LYMPHOCYTE_MEDIATED_IMMUNITY	-0.484438	0.362382	0.415229	-0.290264	0.196236	0.152138	0.113878	0.561253	-0.533184	-0.526698	-0.511159	-0.310918	-0.484288	-0.542097	-0.193219	-0.530847	0.274748	-0.0293187	0.311413	-0.270379	0.0317138	-0.355818	-0.44992	-0.235647	-0.0130695	-0.443558	0.201741	0.399959	-0.300429	0.325921	0.0894736	-0.326867	-0.458484	-0.394275	-0.581847	-0.00756404	0.17565	0.0161786	-0.2682	-0.554944	-0.505133	-0.597326	-0.00228329	-0.291516	-0.364194	-0.363706	-0.271205	-0.0894941	-0.256233
MACROPHAGE_ACTIVATION_INVOLVED_IN_IMMUNE_RESPONSE	-0.556644	0.398211	0.356516	0.0447794	0.196673	0.0081666	-0.17099	0.531226	-0.653665	-0.656874	-0.390608	0.345595	-0.34419	-0.529033	-0.225676	-0.632451	0.391479	-0.426608	0.520054	-0.188108	0.55136	-0.385666	0.0619319	0.00957773	0.382531	-0.520731	-0.0444457	0.178845	-0.348758	0.409277	-0.430893	-0.273222	-0.326652	-0.17502	-0.561538	0.128786	0.120302	0.452209	-0.0828622	-0.560372	-0.712601	-0.60011	-0.459112	-0.0593477	-0.30518	-0.499346	-0.244099	-0.113189	-0.527475
MAPK_FAMILY_SIGNALING_CASCADES	-0.100616	-0.0773533	0.0189401	0.131035	0.155778	-0.16913	-0.0804114	0.075344	-0.181207	-0.293831	-0.198746	0.0586523	-0.18378	-0.0942539	0.00265783	-0.255172	0.078219	-0.162219	-0.0110663	0.0213255	-0.022567	-0.021069	0.0224596	-0.0509011	0.000999666	-0.18887	-0.0525393	0.150006	-0.109946	-0.151842	0.0113293	0.134077	-0.0533321	-0.309499	-0.27895	0.123333	-0.108375	-0.0395232	0.0126519	-0.302261	-0.024194	-0.354746	0.043462	0.0331568	-0.325582	-0.340216	-0.0570473	-0.160168	-0.209554
MEIOSIS_I_CELL_CYCLE_PROCESS	0.362909	-0.376513	0.25841	-0.369182	-0.0882675	-0.0471901	-0.219308	-0.164693	0.164725	0.0120635	-0.218083	-0.00842706	0.352922	0.331639	0.201333	-0.233821	0.379648	0.312164	-0.170521	0.128379	0.0460806	0.145178	0.375604	-0.44721	-0.00739329	-0.245052	0.0182666	0.298292	0.368677	0.0277306	-0.101392	0.418583	0.0830576	-0.324037	0.427324	-0.339134	-0.0160302	0.200055	0.344465	0.0151597	0.355059	0.268188	0.197048	-0.354036	0.0544231	-0.329071	0.083431	-0.0118718	-0.28896
MEIOTIC_CELL_CYCLE	0.347346	-0.421348	0.198049	-0.277589	0.030941	-0.192338	-0.229899	-0.204667	0.145743	0.00412272	-0.198542	0.0100624	0.248183	0.292608	0.2492	-0.187948	0.259724	0.239684	-0.28106	0.0924807	-0.0693485	0.203621	0.333133	-0.43267	-0.0149511	-0.249482	-0.0538419	0.245044	0.315069	-0.0221752	-0.0255271	0.369549	0.0922963	-0.318394	0.283386	-0.193118	0.0456425	0.059283	0.2041	-0.016006	0.316927	0.180611	0.147787	-0.304532	-0.0715167	-0.331586	0.0324546	-0.0428525	-0.226012
MEIOTIC_CELL_CYCLE_PROCESS	0.38168	-0.388817	0.185929	-0.318711	-0.0175229	-0.109366	-0.193676	-0.170022	0.125305	0.00944756	-0.287464	0.0494506	0.281637	0.311713	0.238657	-0.215684	0.339276	0.220551	-0.208463	0.158917	-0.0134385	0.170576	0.337107	-0.445188	-0.0187822	-0.253381	-0.00330488	0.271853	0.283807	-0.0428043	-0.074788	0.381063	0.134484	-0.333593	0.309348	-0.214969	-0.018861	0.129557	0.304976	-0.012202	0.364461	0.202857	0.15992	-0.337003	0.00968086	-0.377634	0.0801821	0.0198333	-0.245414
MET_ACTIVATES_PTK2_SIGNALING	-0.316265	-0.0946435	-0.643017	0.523959	0.164462	-0.472251	0.637086	0.291903	-0.580336	-0.424853	-0.327372	0.119894	-0.330804	-0.551801	0.555903	-0.124961	-0.00536762	-0.000159934	0.29943	0.646125	-0.242871	-0.32297	-0.471269	0.608981	-0.0916921	-0.42985	0.0968795	0.601961	-0.284222	-0.405019	0.313235	-0.104224	0.561094	-0.113476	-0.4652	0.348991	-0.561734	0.133644	0.37127	-0.372985	-0.412747	-0.631413	0.41108	-0.274809	-0.188448	-0.223876	-0.106428	0.543122	0.210403
METAPHASE_ANAPHASE_TRANSITION_OF_CELL_CYCLE	0.289647	-0.602313	0.286446	-0.562963	-0.0133279	-0.229286	-0.458407	0.0243595	0.306741	0.0125727	-0.435952	-0.108745	0.321356	0.459234	0.331613	-0.292501	0.48806	0.444037	-0.282043	0.232116	0.376302	0.206854	0.549424	-0.643251	-0.296703	-0.127538	0.167091	0.296907	0.251399	-0.0659095	-0.166386	0.578284	-0.104293	-0.529157	0.387449	-0.0891427	-0.0357537	0.274893	0.324736	0.0386692	0.673634	0.296517	0.354355	-0.396573	-0.105717	-0.56354	0.0455007	-0.0630331	-0.427593
MHC_CLASS_II_ANTIGEN_PRESENTATION	-0.187207	-0.189803	0.125308	0.0806299	0.174145	-0.292856	-0.307041	0.28443	-0.283779	-0.387476	-0.459455	0.128197	-0.255796	-0.133625	0.301568	-0.562481	0.0178333	-0.0152227	0.0550709	0.0973832	0.104144	-0.102798	0.0457673	-0.256707	-0.110692	-0.284638	0.0829063	0.321387	-0.172321	-0.228445	-0.294349	0.0359712	0.0247197	-0.519189	-0.306465	0.0618802	-0.138262	0.212396	0.0344667	-0.391787	-0.112377	-0.465079	0.17634	-0.258592	-0.332396	-0.442113	-0.0107682	0.0357329	-0.31014
MITOCHONDRIAL_DNA_REPLICATION	0.0167196	-0.637168	0.221704	-0.260174	-0.546845	-0.386337	-0.311866	0.232669	0.0947002	-0.145475	0.26886	-0.270526	0.450503	0.378729	0.264703	0.0545176	0.469004	0.505491	-0.546613	0.000619502	0.00723534	0.299668	0.620377	-0.435376	-0.248471	0.146871	0.388886	0.229797	0.528272	0.381366	0.256811	0.407606	-0.167061	-0.562204	0.158527	-0.184519	0.24209	0.158177	0.436644	-0.1782	0.661126	0.175698	0.211286	0.0326232	0.205342	-0.494881	0.0651111	-0.0505875	-0.338644
MITOCHONDRIAL_GENOME_MAINTENANCE	0.378269	-0.505342	-0.0571588	-0.369587	-0.0106527	-0.359726	-0.322337	0.021279	0.0413936	-0.124143	0.0402351	-0.230451	-0.0949151	0.0823542	0.013613	-0.195951	-0.180064	0.123884	-0.498525	-0.412801	-0.0433145	0.143063	0.420155	-0.411547	-0.0215847	-0.275245	-0.0556749	-0.0927725	0.402158	0.276833	0.085273	0.298998	-0.383596	-0.30546	0.192023	-0.250486	-0.160135	-0.403917	-0.176398	-0.460432	0.301899	-0.125052	-0.115664	-0.292006	-0.313869	-0.385548	-0.279643	-0.134769	-0.312004
MITOTIC_CELL_CYCLE_CHECKPOINT_SIGNALING	0.240742	-0.4227	0.188346	-0.271974	0.101897	-0.177986	-0.339836	0.00117961	0.192374	0.0260064	-0.173644	-0.0313945	0.241418	0.334997	0.150134	-0.199574	0.284425	0.244403	-0.377467	0.113772	0.154431	0.260449	0.46697	-0.413115	0.0729032	-0.00986016	0.0512293	0.205989	0.316042	0.0395565	0.045493	0.4869	-0.0919376	-0.393527	0.240674	0.0878523	0.0444075	0.0940174	0.242889	-0.093551	0.431652	0.155611	0.13957	-0.207527	-0.00648308	-0.42189	0.0641093	-0.138936	-0.312813
MITOTIC_CELL_CYCLE_PHASE_TRANSITION	0.119566	-0.38929	0.107919	-0.144844	0.0635526	-0.321371	-0.259848	-0.00674609	0.0435992	-0.102477	-0.158084	-0.049677	0.0426777	0.122228	0.211419	-0.311596	0.239325	0.0886997	-0.265873	0.148605	0.0385697	0.213268	0.362993	-0.239758	-0.0180291	-0.0788782	0.0395776	0.169271	0.209646	-0.0195938	-0.0552428	0.314263	-0.0707004	-0.413268	0.149481	0.0139501	0.0292634	-0.0586083	0.0736408	-0.196621	0.328686	-0.0973893	0.0464644	-0.139957	-0.114001	-0.380879	0.0154293	-0.122352	-0.341274
MITOTIC_DNA_INTEGRITY_CHECKPOINT_SIGNALING	0.123304	-0.343493	0.0836722	-0.163181	0.113921	-0.213715	-0.289278	-0.0613475	0.111182	-0.0699271	-0.0333219	-0.0691798	0.210756	0.234568	0.128142	-0.184209	0.215836	0.151323	-0.481991	0.00213911	0.00716667	0.319433	0.353502	-0.290646	0.0840582	0.0489267	-0.0364106	0.155213	0.310372	0.0446614	0.0633279	0.387493	-0.159456	-0.367306	0.203305	0.114651	0.0647511	0.011294	0.154569	-0.257658	0.291423	0.00207208	0.0328035	-0.0612139	0.0303655	-0.263749	0.0277733	-0.223116	-0.262595
MITOTIC_G1_S_TRANSITION_CHECKPOINT_SIGNALING	0.00614303	-0.141908	-0.0906917	0.175695	0.285951	-0.340281	-0.248916	0.122969	-0.25137	-0.253017	0.203916	0.13071	-0.0542878	-0.0907429	0.396239	-0.0760169	0.228934	-0.0132377	-0.166996	0.0619131	0.0935027	0.251204	0.158407	-0.204023	-0.182406	0.0295735	-0.185017	-0.0344516	0.312181	-0.16882	0.281912	0.22695	-0.0974289	-0.265103	-0.0747024	0.078628	-0.0310269	-0.178453	0.160321	-0.195609	0.175699	-0.349301	0.0664256	0.209655	-0.0971053	0.0253774	-0.0784386	0.0383534	-0.252531
MITOTIC_G2_DNA_DAMAGE_CHECKPOINT_SIGNALING	0.231126	-0.372573	0.128256	-0.210162	-0.0260026	-0.254844	-0.248534	-0.217011	0.361546	0.0155201	-0.112942	-0.191482	0.371612	0.328371	0.0242652	-0.307848	0.224968	0.315937	-0.522858	-0.0382037	-0.0701735	0.353454	0.454056	-0.16003	0.160986	0.140077	0.0413879	0.10596	0.334543	0.26822	-0.00767888	0.375376	-0.211307	-0.379636	0.187396	0.0874084	0.245003	-0.184703	-0.00786878	-0.282225	0.179318	0.0634145	-0.0434963	-0.221123	-0.0462674	-0.332046	-0.0735217	-0.24732	-0.297137
MITOTIC_INTRA_S_DNA_DAMAGE_CHECKPOINT_SIGNALING	0.4548	-0.595555	0.166449	-0.442786	0.0577597	0.126379	-0.407254	-0.169159	0.328722	0.24035	-0.082487	-0.118442	0.224462	0.325345	-0.0722097	-0.0191177	0.239229	0.264977	-0.501524	0.159096	-0.0755059	0.37918	0.451064	-0.444629	0.0335073	0.00265816	-0.108336	0.25623	0.222208	0.116713	-0.0781805	0.564385	-0.367396	-0.229237	0.538377	0.133425	-0.165247	0.359208	0.20409	-0.205704	0.401843	0.306678	0.102273	-0.147767	0.16337	-0.39392	0.27296	-0.513068	-0.182044
MYELOID_CELL_ACTIVATION_INVOLVED_IN_IMMUNE_RESPONSE	-0.364752	0.319518	0.205315	-0.0743907	0.0742628	0.00958758	0.0802557	0.422738	-0.478787	-0.474344	-0.388626	0.0453667	-0.466411	-0.425072	-0.11293	-0.477274	0.238136	-0.142181	0.380957	-0.262181	0.408421	-0.439855	-0.446319	-0.020538	0.287313	-0.394364	-0.132854	0.220969	-0.138356	0.212033	-0.293195	-0.289895	-0.371309	-0.313996	-0.486379	-0.120442	0.254717	0.343832	-0.133787	-0.481251	-0.489413	-0.495838	-0.161851	-0.124852	-0.451147	-0.321945	-0.302644	-0.230047	-0.29896
MYELOID_LEUKOCYTE_MEDIATED_IMMUNITY	-0.33312	0.277639	0.0680367	0.0337258	0.157102	-0.0388829	0.120633	0.410642	-0.473043	-0.472639	-0.369249	-0.0130116	-0.460275	-0.36623	-0.0630907	-0.459621	0.226518	-0.141873	0.272833	-0.262234	0.289923	-0.357692	-0.479658	-0.040227	0.14822	-0.451019	-0.125316	0.18698	-0.27937	0.0904404	-0.191069	-0.211651	-0.316815	-0.381783	-0.464707	-0.131829	0.240439	0.228203	-0.117486	-0.495123	-0.364629	-0.494888	-0.129127	-0.157733	-0.447684	-0.346771	-0.392007	-0.112195	-0.242666
NATURAL_KILLER_CELL_ACTIVATION	-0.241419	0.152388	0.28376	-0.0976017	-0.00412026	-0.0758245	-0.114246	0.375398	-0.305425	-0.452695	-0.255047	-0.310915	-0.335225	-0.379371	-0.0658063	-0.455973	0.426656	-0.261657	0.241742	-0.190206	0.0120489	-0.3256	-0.28145	-0.12652	0.199492	-0.251624	-0.0320722	0.421124	0.0682979	0.430691	-0.080891	-0.193102	-0.112199	-0.207207	-0.478853	0.196325	0.0704956	0.0106181	-0.0229744	-0.451194	-0.358706	-0.495839	-0.0990541	-0.0972783	-0.30117	-0.199292	-0.0148782	-0.109882	-0.371443
NATURAL_KILLER_CELL_ACTIVATION_INVOLVED_IN_IMMUNE_RESPONSE	0.0702612	0.270789	0.442088	0.0338058	0.154797	0.192168	0.190403	0.411185	-0.261684	-0.264906	-0.220912	-0.195181	-0.353383	-0.152436	0.113555	-0.21998	0.356378	-0.113993	0.471689	0.228981	0.294195	-0.461152	0.0378213	-0.181703	0.175261	-0.0587219	0.0639809	0.401391	0.354874	0.404703	-0.179662	0.0715603	0.0473566	0.0966472	-0.383076	0.257017	0.200397	0.204648	0.29548	-0.1916	-0.299395	-0.398292	0.186715	0.0303642	-0.107215	0.0312244	0.275797	0.087288	0.0643826
NATURAL_KILLER_CELL_DIFFERENTIATION	-0.312769	0.126798	0.0905941	-0.0393672	0.0221721	-0.24243	-0.0971978	0.223749	-0.35015	-0.530342	-0.0616593	-0.288594	-0.538304	-0.29271	-0.0722438	-0.616272	0.33472	-0.455782	0.0958856	-0.395868	-0.182061	-0.305133	-0.442781	-0.0320041	0.266438	-0.435584	-0.202134	0.309001	0.0135414	0.415901	-0.306907	-0.336723	-0.0507376	-0.532832	-0.343844	-0.188601	-0.039933	-0.195933	-0.389546	-0.604484	-0.516598	-0.417298	-0.459157	-0.134698	-0.314141	-0.256479	-0.191504	-0.244667	-0.48809
NATURAL_KILLER_CELL_MEDIATED_IMMUNITY	-0.249375	0.24138	0.387453	-0.216127	-0.0569204	0.0577214	-0.218485	0.563475	-0.448943	-0.495103	-0.459705	-0.204717	-0.393875	-0.481576	-0.061077	-0.512118	0.44747	-0.333479	0.428957	0.0755905	0.315608	-0.469675	-0.23776	-0.367825	0.136107	-0.344158	0.0996248	0.549645	0.0153028	0.302799	0.00500071	-0.172549	-0.25378	-0.270737	-0.600314	0.219821	0.11066	0.313739	0.210618	-0.500135	-0.432519	-0.586779	0.0329142	-0.270104	-0.371627	-0.455821	0.106712	-0.0527422	-0.343276
NEGATIVE_REGULATION_OF_ACTIVATED_T_CELL_PROLIFERATION	-0.22817	0.0792225	0.207859	-0.132944	-0.15393	-0.0170326	0.121443	0.410048	-0.0983409	-0.676874	-0.43249	-0.112426	-0.28432	-0.395008	0.0204184	-0.657065	0.383742	-0.346838	0.157172	-0.151497	0.103455	-0.298041	-0.0857127	0.0684713	0.450874	-0.225733	0.144376	0.397947	0.0241271	0.392842	0.406566	-0.111095	-0.324487	-0.12115	-0.405047	0.421085	-0.0436534	0.193551	0.0201746	-0.383688	-0.509473	-0.675153	0.0203471	-0.100947	-0.381911	-0.264598	-0.16612	-0.201581	-0.308906
NEGATIVE_REGULATION_OF_ADAPTIVE_IMMUNE_RESPONSE	-0.493268	0.408455	0.26486	-0.191374	-0.0679339	-0.119057	-0.0626291	0.427008	-0.40205	-0.474405	-0.459826	-0.277747	-0.480622	-0.444444	-0.0702538	-0.460163	0.358019	-0.14791	0.312963	-0.254331	0.246374	-0.36207	-0.416842	-0.0206685	0.136759	-0.159208	-0.0468497	0.339694	-0.261084	0.254577	0.0178335	-0.434386	-0.288904	-0.211762	-0.456366	0.118317	0.272833	0.211587	-0.191177	-0.534788	-0.591424	-0.550306	-0.200093	-0.0831831	-0.517203	-0.148524	-0.158879	0.0205823	-0.238114
NEGATIVE_REGULATION_OF_ALPHA_BETA_T_CELL_ACTIVATION	-0.394102	0.12675	-0.0565454	-0.150636	-0.282368	-0.161485	0.222993	0.399717	-0.143776	-0.515718	-0.0163016	-0.0427766	-0.188295	-0.16145	0.0420086	-0.414173	0.206837	-0.389355	0.208549	-0.0523815	0.0135769	-0.130731	-0.145092	0.0258567	-0.0700391	-0.0281425	-0.0220815	0.205002	0.319506	0.0551725	0.243241	-0.177059	-0.17103	-0.0143849	-0.426486	0.300858	-0.0948054	0.0782527	-0.140868	-0.174899	-0.291371	-0.477963	-0.204004	-0.0250245	-0.550792	-0.191346	-0.120812	-0.0111861	-0.107699
NEGATIVE_REGULATION_OF_ALPHA_BETA_T_CELL_DIFFERENTIATION	-0.341829	0.109202	-0.0476837	-0.0546026	-0.36281	-0.387969	0.369295	0.279538	-0.131562	-0.518214	-0.129826	-0.103869	-0.244734	-0.245863	0.132352	-0.284701	0.169135	-0.31972	0.177854	0.0401591	-0.0917097	-0.0947952	-0.102529	0.0163951	-0.0205651	-0.0969239	0.04921	0.214619	0.278096	0.173024	0.446729	-0.265184	-0.311491	-0.167398	-0.599934	0.357736	-0.186202	-0.119508	-0.197178	-0.274799	-0.291734	-0.522948	-0.254466	-0.0446306	-0.591946	-0.159898	-0.151601	-0.015551	-0.183964
NEGATIVE_REGULATION_OF_ANTIGEN_RECEPTOR_MEDIATED_SIGNALING_PATHWAY	-0.586718	0.394677	0.392414	-0.141348	-0.372793	-0.000813062	-0.439746	0.350842	-0.46958	-0.547563	-0.484278	-0.139159	-0.649853	-0.497767	-0.406125	-0.527556	0.245919	-0.390614	0.367923	-0.452519	0.222033	-0.605782	-0.378728	-0.101705	0.108333	-0.421596	-0.0178263	0.368693	-0.297542	0.285478	0.0111284	-0.34528	-0.528584	-0.332364	-0.592286	-0.217292	-0.1139	0.213301	-0.24877	-0.592154	-0.611971	-0.602533	-0.148516	-0.41822	-0.526012	-0.470658	-0.520545	-0.442678	-0.348517
NEGATIVE_REGULATION_OF_APOPTOTIC_SIGNALING_PATHWAY	-0.0985106	-0.086242	-0.20834	0.0697124	0.0983298	-0.320596	0.00807967	0.204704	-0.099382	-0.2949	-0.114771	-0.0753868	-0.161982	-0.193222	0.155673	-0.262701	0.175989	-0.0183765	-0.0576188	0.141238	0.0227506	0.0209155	-0.0637621	0.0189913	-0.191088	0.0178712	-0.00546116	0.16129	-0.110273	-0.182542	-0.0417468	0.15161	0.0475147	-0.370856	-0.214394	0.105391	-0.155387	0.0482053	0.0400206	-0.23242	-0.0266208	-0.398773	0.0384548	0.169424	-0.183216	-0.313344	0.0099957	0.199119	-0.144726
NEGATIVE_REGULATION_OF_CALCINEURIN_MEDIATED_SIGNALING	0.10217	0.109985	0.19815	0.492195	0.492871	-0.208721	0.0691546	0.114768	0.128246	-0.341582	-0.107518	0.0292193	-0.0742596	-0.124324	-0.00911751	-0.427897	-0.312164	-0.145142	0.0440769	0.26431	-0.283603	0.0159047	0.0801214	-0.164832	0.272014	-0.221491	-0.304032	0.307132	0.0316048	0.194687	0.366253	-0.0202194	0.422357	-0.304787	-0.380497	0.148615	-0.00174748	0.155097	-0.190438	-0.203445	-0.465283	-0.388207	0.230795	-0.0873235	-0.165784	-0.140638	-0.325859	0.182625	-0.240765
NEGATIVE_REGULATION_OF_CALCIUM_MEDIATED_SIGNALING	-0.233376	0.207596	0.335611	0.325122	0.433704	-0.214786	-0.0378289	0.196537	-0.190948	-0.384308	-0.334118	-0.0652427	-0.314343	-0.340962	-0.172925	-0.52589	-0.0978208	-0.298405	0.206995	0.0131276	-0.172187	-0.154449	-0.0600999	-0.290576	0.240185	-0.421107	-0.250178	0.285727	-0.178789	0.271218	0.358061	-0.227617	0.0892801	-0.398415	-0.533303	-0.0335135	0.0873621	0.135447	-0.30695	-0.425954	-0.557583	-0.507617	-0.0254867	-0.337633	-0.15608	-0.110166	-0.445587	0.0127141	-0.331701
NEGATIVE_REGULATION_OF_CD4_POSITIVE_ALPHA_BETA_T_CELL_DIFFERENTIATION	-0.331354	0.0465617	0.026061	0.0621865	-0.356313	-0.350432	0.2862	0.388575	-0.20297	-0.487851	-0.173121	0.0282834	-0.276509	-0.192327	0.228831	-0.324646	0.275593	-0.372253	0.160649	0.118809	-0.123852	-0.0576326	-0.107268	0.181909	0.153206	-0.153434	0.0148529	0.386842	0.307697	0.399438	0.394063	-0.244735	-0.263914	-0.197165	-0.573437	0.355892	-0.128896	-0.0564148	-0.116641	-0.324438	-0.364299	-0.51665	-0.164704	-0.0750532	-0.579877	-0.205032	-0.0660978	0.0520638	-0.1584
NEGATIVE_REGULATION_OF_CELL_CYCLE	0.132021	-0.310145	0.0161991	-0.134541	0.0608306	-0.321099	-0.174762	-0.00216452	0.0720775	-0.107801	-0.0580574	-0.072617	0.0424784	0.0761077	0.0989274	-0.256948	0.180897	0.044061	-0.259065	0.0780298	-0.0550905	0.146736	0.302956	-0.273207	0.0179011	-0.0979464	0.035544	0.122085	0.24296	0.0202688	0.0271929	0.301931	-0.0694041	-0.31001	0.0948232	0.0659261	0.0572622	-0.0708417	0.0690487	-0.220161	0.229452	-0.135068	-0.0302888	-0.0728816	-0.120906	-0.297621	-0.0637033	-0.118693	-0.294528
NEGATIVE_REGULATION_OF_CELL_CYCLE_G1_S_PHASE_TRANSITION	0.0238322	-0.166473	-0.140439	0.225844	0.178017	-0.456247	-0.0327024	0.000521764	-0.190441	-0.155382	0.14479	0.0770497	-0.108654	-0.294867	0.179736	-0.337268	-0.00760928	-0.214429	-0.0250586	0.100523	-0.0581993	0.000302818	0.181034	-0.152423	-0.0349671	-0.231082	-0.189142	0.0193136	0.0835701	-0.0337254	0.098071	0.0313535	-0.142258	-0.295233	-0.0980973	0.0445177	0.0961025	-0.0937923	-0.0281801	-0.384353	-0.0489941	-0.457235	-0.205908	-0.0773297	-0.201592	-0.224458	-0.169983	-0.0617723	-0.368088
NEGATIVE_REGULATION_OF_CELL_CYCLE_G2_M_PHASE_TRANSITION	0.225392	-0.302939	0.225618	-0.221054	-0.0794479	-0.176279	-0.328249	0.115282	0.216115	0.0591174	-0.218796	-0.0222034	0.233957	0.272587	0.142749	-0.192964	0.286003	0.268132	-0.364509	0.0515476	0.0567382	0.335945	0.467676	-0.153465	0.14672	0.0837184	0.237048	0.206293	0.248325	0.265459	0.0911288	0.368871	-0.059358	-0.346237	0.0947992	0.149873	0.143771	0.0895797	0.116633	-0.138952	0.311839	0.0520981	0.0974318	-0.179651	-0.139528	-0.319634	-0.0181651	-0.181317	-0.310853
NEGATIVE_REGULATION_OF_CELL_CYCLE_PHASE_TRANSITION	0.234192	-0.399681	0.07528	-0.178204	0.111622	-0.291977	-0.283416	-0.00665379	0.150198	-0.088324	-0.134038	-0.0201038	0.099758	0.153033	0.111286	-0.328486	0.234191	0.0865912	-0.282089	0.124797	0.0295383	0.169466	0.410737	-0.323086	0.101047	-0.132269	0.035594	0.187958	0.269116	0.0285065	0.00510685	0.348009	-0.0558589	-0.359573	0.155025	0.0615828	0.0619421	0.0132843	0.114729	-0.256042	0.319405	-0.0978592	-0.0335004	-0.178953	-0.103615	-0.377612	-0.0042048	-0.133839	-0.398995
NEGATIVE_REGULATION_OF_CELL_CYCLE_PROCESS	0.193371	-0.403472	0.0556153	-0.182062	0.0629352	-0.319934	-0.2489	-0.0517439	0.141364	-0.105912	-0.120494	-0.0672197	0.111631	0.128816	0.116442	-0.308706	0.192227	0.0708347	-0.301251	0.143293	-0.0064045	0.170387	0.389922	-0.346002	0.0704263	-0.10804	0.0281507	0.162923	0.244764	0.00505301	0.033522	0.358448	-0.0702049	-0.337512	0.114952	0.0524115	0.0517049	-0.00424474	0.111286	-0.23702	0.307945	-0.0919187	-0.0319354	-0.142256	-0.115194	-0.365841	-0.0163069	-0.140265	-0.390718
NEGATIVE_REGULATION_OF_DNA_DEPENDENT_DNA_REPLICATION	0.298039	-0.7075	0.272638	-0.310367	0.192846	-0.184637	-0.0139397	0.0433523	0.332604	0.190999	-0.222935	0.324075	0.414224	0.349096	0.124917	-0.395799	0.461312	0.343386	-0.530565	-0.345521	0.21112	0.177913	0.728904	-0.485096	0.459732	-0.334481	0.103038	0.394978	0.557891	0.399244	-0.319866	0.730288	-0.175333	-0.633167	0.428329	0.117906	0.407871	0.307018	0.487006	-0.487594	0.566738	0.261392	0.132288	-0.588716	0.287051	-0.473547	-0.0791906	-0.383398	-0.272878
NEGATIVE_REGULATION_OF_DNA_REPAIR	-0.0160691	-0.446195	0.0285167	-0.333688	-0.0192456	-0.343481	-0.201493	0.263527	0.171106	-0.263966	0.0448292	-0.32737	0.214392	0.37651	0.259337	-0.463232	0.182399	0.297846	-0.394513	0.345488	-0.198832	0.474905	0.444672	-0.221975	0.100366	-0.15872	-0.00593104	0.0929192	0.123363	0.109522	-0.241036	0.260426	0.271458	-0.54254	0.0677595	-0.234671	-0.297286	-0.0695142	0.138974	-0.307935	0.39458	0.0310009	-0.0441722	-0.0786693	0.149291	-0.352731	0.0241616	0.0283314	-0.194604
NEGATIVE_REGULATION_OF_DNA_REPLICATION	0.102496	-0.618466	0.125753	-0.255429	0.271571	-0.188033	-0.191769	0.0233126	0.292266	0.0134185	-0.0380589	0.0679214	0.300665	0.381259	0.16413	-0.299816	0.277519	0.318315	-0.539137	-0.159026	-0.0195682	0.356797	0.548163	-0.27988	0.364751	-0.144125	0.108439	0.138615	0.510823	0.301274	-0.183883	0.480696	-0.254472	-0.461547	0.360305	0.192171	0.266714	0.0944351	0.359523	-0.345317	0.499322	0.154029	0.210053	-0.137376	0.290237	-0.294559	-0.0887766	-0.316954	-0.249997
NEGATIVE_REGULATION_OF_DOUBLE_STRAND_BREAK_REPAIR_VIA_HOMOLOGOUS_RECOMBINATION	0.192377	-0.553673	0.361124	-0.183295	-0.04764	-0.299533	-0.338198	-0.00153346	0.248776	-0.176448	-0.108142	-0.0590512	0.32441	0.596662	0.454608	-0.40856	0.156078	0.479385	-0.701425	0.280858	-0.353883	0.573955	0.607143	-0.422292	0.111262	-0.291324	0.0551364	0.244707	0.592816	0.295272	-0.15912	0.428167	0.152755	-0.484933	0.24519	-0.302232	-0.277302	-0.160017	0.185707	-0.293766	0.321023	0.496138	-0.316036	-0.204315	0.202854	-0.501032	0.0682526	-0.371443	-0.226743
NEGATIVE_REGULATION_OF_ERBB_SIGNALING_PATHWAY	-0.0854867	-0.326562	-0.224447	-0.0235602	-0.381621	-0.474514	-0.141603	0.238684	0.00110885	-0.304916	-0.0395592	-0.141213	0.317831	0.170797	-0.125071	-0.322185	-0.132552	-0.376018	-0.244015	-0.184676	0.0251014	-0.338051	-0.164562	-0.166485	-0.108923	-0.143595	-0.380181	0.0883026	-0.151986	-0.2295	-0.0341694	0.0559802	-0.0682436	-0.258911	-0.106109	-0.308056	-0.0841064	-0.00289588	0.0916615	0.0669773	-0.0227973	-0.412228	0.208842	-0.0878388	-0.576417	-0.35931	0.0731128	-0.0591821	-0.527973
NEGATIVE_REGULATION_OF_EXTRINSIC_APOPTOTIC_SIGNALING_PATHWAY	-0.0930769	-0.0565963	-0.236022	0.224669	0.120714	-0.429325	0.155335	0.0903885	-0.0741724	-0.258338	-0.00752037	-0.00926147	-0.181183	-0.240187	0.137099	-0.330565	0.179304	-0.211429	0.010519	0.189714	-0.00444343	0.0497725	-0.193306	0.0611373	0.0458249	-0.053747	-0.188428	0.307339	-0.0935927	-0.0154759	-0.122712	0.0833445	0.0269072	-0.191367	-0.183421	0.18151	-0.11339	-0.0698573	0.00985348	-0.34778	-0.178885	-0.418267	-0.157321	0.258958	-0.147203	-0.296522	-0.0134566	0.265426	-0.0454603
NEGATIVE_REGULATION_OF_EXTRINSIC_APOPTOTIC_SIGNALING_PATHWAY_VIA_DEATH_DOMAIN_RECEPTORS	-0.083477	-0.0202884	0.144981	0.381368	0.238035	-0.408227	0.138049	0.202493	-0.205204	-0.314918	-0.258398	0.225464	-0.310196	-0.226708	0.0167459	-0.354153	0.206569	-0.29532	0.0395204	0.287122	0.0412267	0.0758974	-0.117102	-0.0614406	0.0857988	-0.0444002	-0.0578265	0.182299	-0.10576	-0.291038	-0.01462	0.0996411	-0.121742	-0.265671	-0.275429	0.0750539	0.036594	-0.035986	0.214274	-0.371598	0.0922004	-0.461309	-0.270696	0.182402	-0.224401	-0.526915	-0.100449	0.306246	0.000839011
NEGATIVE_REGULATION_OF_FGFR3_SIGNALING	-0.184726	-0.0401013	-0.01145	-0.0206184	-0.0453137	-0.253833	-0.0384125	-0.0826751	-0.161602	-0.366454	0.14291	-0.00219713	-0.0402923	-0.140669	0.113232	-0.102683	-0.0450047	0.0588919	-0.10065	0.0484209	0.0185997	0.273571	0.37992	0.200834	-0.175778	-0.163744	-0.177195	-0.124186	-0.133559	-0.281065	0.0681602	-0.0695739	-0.0153811	-0.292705	-0.154956	0.0934671	-0.0781486	-0.210071	-0.27554	-0.161945	-0.0384448	-0.258763	0.13889	0.0376663	-0.262952	-0.222616	-0.0942937	-0.279668	-0.274322
NEGATIVE_REGULATION_OF_I_KAPPAB_KINASE_NF_KAPPAB_SIGNALING	-0.288624	-0.000966435	0.286072	0.0476498	-0.169353	-0.402799	0.0284683	0.201494	-0.272803	-0.426636	0.17974	-0.344645	-0.242175	-0.172825	0.150684	-0.478446	0.292747	-0.244156	-0.195839	0.0310212	-0.130247	-0.304992	-0.285603	-0.0461494	-0.0462406	-0.0810648	-0.245212	0.0757277	-0.235943	0.315618	-0.240176	-0.135753	-0.0454468	-0.206824	-0.19985	-0.0639699	0.258666	-0.257364	-0.202429	-0.2998	-0.419528	-0.383762	-0.222202	0.118907	-0.508293	-0.334512	0.0258772	-0.025331	-0.419232
NEGATIVE_REGULATION_OF_IMMUNE_EFFECTOR_PROCESS	-0.441845	0.381978	0.192885	-0.0853775	0.00151009	-0.0938427	0.0293019	0.469451	-0.475505	-0.508385	-0.402161	-0.11497	-0.497977	-0.468173	-0.0575205	-0.522478	0.342394	-0.277163	0.443009	-0.126747	0.325493	-0.360246	-0.35561	0.0154391	0.097816	-0.303724	0.0748773	0.370855	-0.106188	0.122889	-0.0994745	-0.347069	-0.167852	-0.248684	-0.511717	0.13356	0.0889872	0.371243	-0.0765395	-0.521672	-0.545191	-0.552177	-0.11551	-0.136348	-0.393403	-0.329878	-0.204749	0.135308	-0.164013
NEGATIVE_REGULATION_OF_IMMUNE_RESPONSE	-0.379373	0.265507	0.231311	-0.0892312	-0.0134074	-0.0144961	0.0282906	0.546073	-0.398529	-0.498986	-0.381969	-0.130788	-0.389052	-0.278565	0.0182104	-0.414401	0.409493	-0.22936	0.338888	-0.00231087	0.275112	-0.286127	-0.287695	-0.0513646	0.152202	-0.196549	0.076618	0.350354	-0.081684	0.195909	-0.0569265	-0.180845	-0.163492	-0.159004	-0.423884	0.149041	0.0389557	0.321571	0.036278	-0.450292	-0.437034	-0.508063	-0.0808774	-0.0696224	-0.344471	-0.364893	-0.0390615	0.0881267	-0.185699
NEGATIVE_REGULATION_OF_IMMUNE_SYSTEM_PROCESS	-0.402677	0.240093	0.162191	-0.0145298	0.0687853	-0.0745097	0.0793066	0.379428	-0.413357	-0.456039	-0.333275	-0.125816	-0.43806	-0.376982	0.0100287	-0.459704	0.257017	-0.276063	0.328596	-0.0651458	0.0933426	-0.30991	-0.304374	-0.0747723	0.0020079	-0.314561	0.0581645	0.289536	-0.212257	0.113131	-0.0208348	-0.238518	-0.255009	-0.239502	-0.439594	0.137351	-0.0599763	0.22295	-0.103794	-0.473888	-0.410718	-0.530116	-0.145467	-0.153827	-0.372409	-0.288874	-0.227983	-0.0975709	-0.197613
NEGATIVE_REGULATION_OF_INNATE_IMMUNE_RESPONSE	-0.288149	0.182719	0.25653	-0.209543	-0.124037	0.0628786	0.00193358	0.656302	-0.407872	-0.482871	-0.391077	-0.0795238	-0.102964	-0.0675609	0.179229	-0.491353	0.526761	-0.330693	0.38605	0.178954	0.360372	-0.23573	-0.153123	-0.122494	0.147357	0.106853	0.125346	0.452742	0.133917	0.344869	-0.121279	-0.00830153	-0.0294544	0.0389657	-0.404958	0.306448	-0.0666559	0.40985	0.204806	-0.415078	-0.382903	-0.537019	-0.0785143	-0.0292075	-0.208105	-0.408522	0.327567	0.188633	-0.231777
NEGATIVE_REGULATION_OF_INTRACELLULAR_STEROID_HORMONE_RECEPTOR_SIGNALING_PATHWAY	-0.294493	-0.264971	-0.347482	0.0723524	0.365547	-0.533676	-0.0744746	-0.336492	-0.328274	-0.419751	0.0899566	-0.103606	-0.294391	-0.101409	0.0878551	-0.618281	-0.00683803	-0.340894	-0.26112	-0.185637	-0.291191	-0.0230036	0.265589	-0.232929	-0.0189912	-0.159997	-0.0175419	0.203665	-0.212328	-0.176196	-0.161666	-0.0189073	-0.0303468	-0.234391	0.0535856	-0.123367	0.0678815	-0.292766	-0.369023	-0.46354	0.0598556	-0.358047	-0.241612	0.033027	-0.447579	-0.352927	-0.386711	-0.0587052	-0.339507
NEGATIVE_REGULATION_OF_INTRINSIC_APOPTOTIC_SIGNALING_PATHWAY	-0.0470905	-0.0571001	-0.175879	0.0184653	0.0866107	-0.190286	-0.100273	0.347158	-0.0902235	-0.325765	-0.12826	-0.0568963	-0.0664755	-0.276526	0.1888	-0.258517	0.195186	0.189324	-0.0356429	0.128875	0.0415765	0.046618	0.0281648	0.0139224	-0.325157	0.132212	0.16882	0.112129	-0.0686956	-0.159979	-0.089668	0.271263	-0.0105823	-0.367494	-0.280693	0.115893	-0.207165	0.145135	0.0893965	-0.128175	-0.00502405	-0.408385	0.125953	0.132443	-0.167845	-0.269047	0.162604	0.0751682	-0.239472
NEGATIVE_REGULATION_OF_INTRINSIC_APOPTOTIC_SIGNALING_PATHWAY_BY_P53_CLASS_MEDIATOR	-0.127252	-0.19116	-0.386434	0.0391001	-0.0808212	-0.42168	-0.325448	0.0194004	0.0196854	-0.386268	0.280734	0.0245133	0.0318992	-0.324021	0.12213	-0.314194	0.291711	-0.110547	-0.31427	-0.0312167	-0.111669	0.203125	0.132951	-0.00646166	-0.398877	0.215952	0.100619	-0.266526	0.141686	-0.277636	-5.71458e-06	-0.159965	0.0159377	-0.382332	-0.134948	0.457221	-0.218785	-0.00606397	-0.0371644	-0.206906	-0.0582691	-0.486117	0.017697	0.258646	-0.180955	-0.0608428	0.132587	0.0111704	-0.435281
NEGATIVE_REGULATION_OF_LEUKOCYTE_MEDIATED_IMMUNITY	-0.502331	0.517669	0.249642	-0.325208	-0.0440447	0.0346799	-0.124272	0.553939	-0.540412	-0.541102	-0.512373	-0.269191	-0.47886	-0.493099	-0.194321	-0.58568	0.412833	-0.201777	0.522732	-0.214453	0.442358	-0.405225	-0.403728	-0.134965	0.0790323	-0.236362	0.0785203	0.438731	-0.227946	0.242406	-0.193906	-0.369305	-0.25936	-0.224386	-0.508645	0.181821	0.146172	0.463001	-0.0957531	-0.599219	-0.543655	-0.570246	-0.262416	-0.115212	-0.458385	-0.38169	-0.123328	0.0609167	-0.237933
NEGATIVE_REGULATION_OF_LYMPHOCYTE_MEDIATED_IMMUNITY	-0.488265	0.482664	0.285728	-0.361072	-0.0781434	-0.0462699	-0.244267	0.541582	-0.477852	-0.517479	-0.524812	-0.24893	-0.434755	-0.498445	-0.145609	-0.578622	0.40423	-0.2541	0.501648	-0.330605	0.383837	-0.428018	-0.341453	-0.169691	0.032539	-0.116421	0.0193342	0.478387	-0.27637	0.27303	-0.161554	-0.344918	-0.244004	-0.199783	-0.50827	0.188498	0.146319	0.449367	-0.100992	-0.578643	-0.56638	-0.574093	-0.187847	-0.0825969	-0.460959	-0.33645	-0.0193092	0.12863	-0.241296
NEGATIVE_REGULATION_OF_METAPHASE_ANAPHASE_TRANSITION_OF_CELL_CYCLE	0.450082	-0.614013	0.382519	-0.554034	-0.0168081	-0.203823	-0.465599	-0.0468027	0.357159	0.132789	-0.454693	-0.0394021	0.304908	0.487418	0.256797	-0.3601	0.456523	0.440452	-0.261318	0.325178	0.397744	0.109456	0.615829	-0.721228	-0.0602274	-0.188003	0.220795	0.362422	0.34347	-0.0455975	-0.106274	0.706281	-0.111891	-0.550426	0.42352	-0.138602	-0.0139583	0.343025	0.371903	0.0687666	0.691469	0.427899	0.306588	-0.46857	-0.14977	-0.637492	0.0468583	-0.0873186	-0.375251
NEGATIVE_REGULATION_OF_MITOTIC_CELL_CYCLE	0.140994	-0.307338	0.0930899	-0.118096	0.131057	-0.287343	-0.163083	0.0268112	0.0800613	-0.124028	-0.0639266	0.00428124	0.074531	0.0734373	0.197172	-0.263689	0.190052	0.0171997	-0.260638	0.0815269	0.00999702	0.150441	0.341008	-0.269742	0.0219748	-0.0948177	0.0197095	0.172599	0.235626	0.0441458	0.0625206	0.352072	-0.0841401	-0.350018	0.112368	0.0770846	0.0776039	0.00164739	0.108259	-0.180457	0.226212	-0.101648	0.0358833	-0.14321	-0.1396	-0.354931	-0.0640187	-0.0944172	-0.267745
NEGATIVE_REGULATION_OF_MITOTIC_CELL_CYCLE_PHASE_TRANSITION	0.179948	-0.344692	0.0961551	-0.140176	0.0809341	-0.294132	-0.239297	0.0551053	0.0453874	-0.105212	-0.143336	0.042533	0.0870976	0.0842667	0.194471	-0.322868	0.185517	0.0905744	-0.218569	0.127847	0.0677883	0.117015	0.37196	-0.283341	0.0114642	-0.126229	0.073241	0.198152	0.236337	0.0481114	0.0235241	0.319411	-0.137765	-0.406042	0.07539	0.0596868	0.0920942	0.0332823	0.115233	-0.235843	0.282738	-0.104545	-0.0240532	-0.221007	-0.15976	-0.397312	-0.0565462	-0.107271	-0.361403
NEGATIVE_REGULATION_OF_NATURAL_KILLER_CELL_MEDIATED_IMMUNITY	-0.61814	0.471348	0.216306	-0.561682	-0.492158	0.152124	-0.368543	0.690155	-0.628384	-0.68246	-0.543799	-0.0819012	-0.354285	-0.465628	-0.281378	-0.742761	0.512188	-0.531735	0.678174	-0.204506	0.548398	-0.585005	-0.216297	-0.434324	-0.0199699	-0.0158673	0.172042	0.561364	0.128183	0.41346	-0.272018	-0.303531	-0.37593	-0.075815	-0.699939	0.364705	-0.149957	0.605066	0.218966	-0.700316	-0.526999	-0.634364	-0.195828	-0.26746	-0.42504	-0.571855	0.396198	0.0974945	-0.214616
NEGATIVE_REGULATION_OF_NOTCH4_SIGNALING	-0.00422008	-0.104968	0.50607	-0.191185	-0.0996368	0.358598	-0.59865	0.656897	-0.181561	-0.159491	-0.647613	-0.0265727	0.220435	0.0903536	0.118985	-0.447269	0.40721	0.0570232	0.282813	0.376772	0.680018	0.0399331	0.488683	-0.340643	-0.368277	0.277534	0.589919	0.53412	0.119242	-0.00223725	-0.125922	0.620783	-0.0714115	-0.413308	-0.103145	0.300291	-0.399032	0.576991	0.502268	-0.368787	0.4987	-0.156223	0.405416	-0.0938445	-0.232924	-0.641227	0.640026	0.117037	-0.383529
NEGATIVE_REGULATION_OF_OXIDATIVE_STRESS_INDUCED_INTRINSIC_APOPTOTIC_SIGNALING_PATHWAY	-0.0269332	-0.0505872	-0.418314	-0.0362722	-0.105528	-0.214937	0.125881	0.243904	-0.0369823	-0.305765	0.1592	0.0101733	-0.33154	-0.382512	-0.181998	-0.305603	-0.0578628	0.0525128	0.0332696	-0.266771	0.0951225	-0.274787	-0.317807	-0.218582	-0.254013	0.282493	0.0495255	0.249339	-0.283355	-0.156911	-0.41386	0.156728	-0.061405	-0.302457	-0.273175	-0.0151262	-0.251768	0.218731	-0.219581	-0.136868	-0.310329	-0.500651	-0.0971978	0.392531	-0.280419	-0.321181	0.0136688	0.151002	-0.16946
NEGATIVE_REGULATION_OF_STRESS_ACTIVATED_PROTEIN_KINASE_SIGNALING_CASCADE	-0.123364	-0.145393	-0.189064	0.123807	0.199355	-0.49462	-0.236717	0.0304849	-0.190827	-0.478303	0.0453299	0.0608592	-0.199424	-0.181489	0.132843	-0.336559	-0.103588	-0.0673164	-0.219171	-0.125258	-0.378967	-0.266787	0.00271705	-0.0793901	-0.065521	0.0208772	-0.106704	0.193078	-0.170432	0.110743	-0.0385761	0.0357183	0.0961002	-0.423883	-0.261773	-0.0478994	0.0136132	-0.310248	-0.157364	-0.273702	-0.447044	-0.408445	0.137671	0.142114	-0.322237	-0.253968	-0.268203	0.153919	-0.21918
NEGATIVE_REGULATION_OF_T_CELL_DIFFERENTIATION	-0.379335	0.24009	0.205115	-0.121498	-0.2863	-0.196665	0.173353	0.334354	-0.303866	-0.508897	-0.242151	-0.25443	-0.304128	-0.20482	-0.0419835	-0.299538	0.233832	-0.312429	0.317223	0.107481	-0.102757	-0.213813	0.0282757	0.054482	-0.104805	-0.126285	0.256241	0.354507	0.162969	0.242836	0.227505	-0.13428	-0.305453	-0.151046	-0.543632	0.307521	-0.0161925	0.0649201	-0.150423	-0.356204	-0.253828	-0.502431	-0.181159	0.0216438	-0.431926	-0.254301	-0.0903861	-0.0732547	-0.11761
NEGATIVE_REGULATION_OF_T_CELL_MEDIATED_IMMUNITY	-0.619406	0.521722	0.343574	-0.330306	0.0513678	0.13448	-0.0960024	0.621333	-0.50212	-0.592294	-0.559115	-0.290213	-0.590533	-0.603299	-0.178621	-0.655577	0.479367	-0.165876	0.476392	-0.174389	0.320346	-0.383858	-0.411778	-0.0914561	0.0378581	-0.392363	0.195697	0.529305	-0.520247	0.437045	-0.159196	-0.520072	-0.195917	-0.260249	-0.590432	0.147018	0.392011	0.493918	0.0243459	-0.56148	-0.643373	-0.669283	-0.022056	-0.272908	-0.4608	-0.371656	-0.189456	0.0379807	-0.174117
NEGATIVE_REGULATION_OF_T_CELL_PROLIFERATION	-0.314777	0.236721	0.185284	-0.000477501	0.160926	0.0316747	0.0896029	0.448373	-0.251765	-0.460992	-0.31737	-0.0718787	-0.299343	-0.328054	-0.0563003	-0.52407	0.226431	-0.167486	0.225532	-0.115181	-0.0457899	-0.13714	-0.243135	0.122571	0.0466631	-0.193934	0.237922	0.397068	-0.145465	0.0709225	0.144868	-0.122887	-0.220716	-0.236052	-0.397701	0.359644	0.0233189	0.21836	-0.172348	-0.412985	-0.339625	-0.503156	0.0629746	0.0101072	-0.295521	-0.119637	-0.0993223	-0.1753	-0.0710426
NEGATIVE_REGULATION_OF_T_CELL_RECEPTOR_SIGNALING_PATHWAY	-0.554922	0.250146	0.273407	-0.0798209	-0.351704	-0.107823	-0.405551	0.286915	-0.354121	-0.598148	-0.390249	-0.0870783	-0.601067	-0.4149	-0.326661	-0.514837	0.332477	-0.375872	0.248587	-0.343138	0.139375	-0.518756	-0.34162	0.0179565	0.131864	-0.411635	0.0083007	0.327628	-0.250415	0.205756	0.0056068	-0.288581	-0.364326	-0.353183	-0.535201	-0.0602191	-0.133338	0.0930644	-0.198752	-0.538039	-0.646835	-0.599155	-0.229396	-0.337947	-0.459229	-0.490875	-0.459258	-0.314103	-0.261354
NEGATIVE_REGULATION_OF_TOLL_LIKE_RECEPTOR_SIGNALING_PATHWAY	-0.288987	-0.156091	-0.0466873	-0.221094	-0.477654	-0.375078	-0.22057	0.221046	-0.459643	-0.569688	0.0621094	-0.385301	-0.484732	-0.181183	0.000439688	-0.422094	0.26391	-0.216651	-0.100095	-0.257509	-0.19041	-0.285345	-0.383911	-0.0109946	-0.102448	-0.359781	-0.386604	-0.0576699	-0.168538	0.0739501	-0.151767	-0.13709	-0.210057	-0.206233	-0.490958	-0.465481	0.0361093	-0.105275	-0.208886	-0.41068	-0.36316	-0.519578	0.000870098	-0.278611	-0.53207	-0.22146	-0.397369	-0.137485	-0.349922
NEGATIVE_REGULATION_OF_TOR_SIGNALING	-0.239333	-0.287979	-0.291728	-0.044015	0.00306471	-0.325062	0.0734839	-0.432428	0.301639	-0.173833	0.372928	-0.332549	-0.0184281	0.0189964	-0.0638509	-0.120426	-0.0676781	-0.138181	-0.422709	-0.101534	-0.342929	0.146039	0.0261725	-0.119677	-0.176484	0.271977	-0.0311344	-0.176224	0.0323795	-0.114836	0.17796	-0.0936279	-0.136101	-0.0132934	-0.0345214	-0.101406	-0.136535	-0.354101	-0.289214	-0.181526	-0.0966695	-0.199277	-0.148921	0.353857	-0.34957	0.0672734	-0.225145	-0.389202	-0.212685
NEGATIVE_REGULATION_OF_TYPE_I_INTERFERON_MEDIATED_SIGNALING_PATHWAY	-0.277222	-0.496493	0.116418	-0.00302956	-0.142749	-0.2789	0.193242	0.701542	-0.019003	-0.507031	-0.212249	-0.016187	0.44633	0.518272	0.483366	-0.446265	0.674485	-0.468457	-0.260785	0.440931	-0.191387	0.313086	0.434223	-0.292644	0.32658	0.203961	-0.25732	0.515616	0.286977	0.494425	0.196906	0.0615757	-0.0638883	0.0747723	-0.171466	0.040009	-0.140914	0.0192697	0.275012	-0.243301	-0.0917438	-0.44981	-0.155304	0.13248	0.110852	-0.104637	0.334187	-0.0396395	-0.164215
NEGATIVE_REGULATION_OF_TYPE_I_INTERFERON_PRODUCTION	-0.239378	0.093721	0.298704	-0.0925078	-0.204478	0.248578	-0.0663196	0.370701	-0.256139	-0.372756	-0.0815032	-0.153271	-0.199721	0.0910552	0.407082	-0.479567	0.325351	-0.115723	0.277723	-0.0346523	0.287842	-0.0733755	-0.166415	-0.111902	0.246503	-0.276875	-0.0139353	0.311966	0.126906	0.0935607	-0.0704089	-0.133762	-0.0793465	-0.322714	-0.256978	-0.0101575	0.308713	0.273087	0.00861544	-0.446591	-0.281344	-0.158515	-0.0987158	-0.0697024	-0.290102	-0.282052	0.20251	-0.44096	-0.237695
NEGATIVE_REGULATORS_OF_DDX58_IFIH1_SIGNALING	-0.378119	-0.0380916	0.384046	-0.0728452	-0.0281886	-0.165158	-0.240318	0.429202	-0.133056	-0.555132	0.16918	-0.407275	-0.113223	0.147701	0.170727	-0.441523	0.357714	-0.182838	0.00249707	-0.0197008	0.291069	-0.010641	-0.102649	-0.157175	0.0996249	0.187	-0.0251834	0.286775	0.0546989	0.111027	-0.447424	-0.200442	0.151509	-0.156326	-0.372687	0.223813	0.0213035	0.181975	0.313472	-0.235021	-0.414786	-0.285869	-0.175213	0.130069	-0.350086	-0.217458	0.0256453	-0.23249	-0.337032
NEUROTROPHIN_TRK_RECEPTOR_SIGNALING_PATHWAY	-0.319324	-0.176952	-0.345361	0.264881	0.241419	-0.508569	0.0655985	-0.276956	-0.100527	-0.36051	0.107174	-0.119332	-0.34312	-0.167009	-0.031047	-0.285278	-0.0858035	-0.134619	-0.239984	-0.0760324	-0.509275	-0.0799234	0.0809964	0.044826	-0.0700594	-0.0280623	-0.0917296	-0.302623	-0.234208	-0.552565	0.0507844	-0.187307	-0.0879091	-0.0462633	-0.186273	0.0529004	-0.184055	-0.478011	-0.438931	-0.420387	-0.0621028	-0.432304	-0.144779	0.329794	-0.44401	-0.306428	-0.371858	-0.31159	0.00747053
NIK_NF_KAPPAB_SIGNALING	-0.180211	0.0698455	-0.084413	0.0834089	-0.0129662	-0.218991	0.0470802	0.30205	-0.239916	-0.426048	-0.0764785	-0.0348759	-0.189532	-0.197688	0.24245	-0.39206	0.191104	-0.269069	0.0190786	0.045148	-0.0248833	-0.209122	-0.362225	0.142052	0.0422954	-0.0934565	-0.182101	0.128161	0.031316	-0.0641976	-0.170873	0.0181063	-0.047528	-0.184575	-0.288214	0.065388	0.112741	0.0157624	0.0877047	-0.36325	-0.495676	-0.413683	-0.0355677	0.156225	-0.379301	-0.239167	-0.161308	-0.0702706	-0.282526
NOD1_2_SIGNALING_PATHWAY	-0.045255	-0.210016	0.135346	-0.164447	0.112785	-0.378843	-0.180984	0.308832	-0.0152476	-0.413769	0.0965664	-0.249599	0.118516	0.0557369	0.285662	-0.378498	0.479781	-0.295302	-0.319362	-0.256852	-0.0977012	0.00133567	-0.234078	0.184523	0.0501898	0.112064	-0.269366	0.162181	0.0389091	-0.014069	-0.364263	0.180902	0.00566888	-0.379774	-0.255493	0.195814	0.0539144	0.0435064	0.409538	-0.265893	-0.17697	-0.195019	-0.00701323	0.351305	-0.169754	-0.222705	0.00248602	-0.0337753	-0.288141
NUCLEAR_EVENTS_STIMULATED_BY_ALK_SIGNALING_IN_CANCER	-0.338727	-0.074789	-0.260875	-0.0751548	-0.199524	-0.283662	-0.284939	-0.034738	-0.393637	-0.498598	-0.410878	-0.0338117	-0.00755739	-0.150784	0.277811	-0.528231	0.325635	-0.0682324	-0.0198629	-0.339626	0.262702	-0.0477254	-0.104901	0.103264	-0.410076	-0.221559	0.134647	0.0456011	0.00107388	-0.409501	-0.270544	-0.120821	-0.113057	-0.514019	-0.152028	0.0253828	0.1839	0.215879	-0.0314324	-0.447512	-0.0954711	-0.544031	0.173767	0.228159	-0.296511	-0.360925	0.0359991	0.377694	-0.438459
NUCLEOTIDE_BINDING_DOMAIN_LEUCINE_RICH_REPEAT_CONTAINING_RECEPTOR_NLR_SIGNALING_PATHWAYS	-0.264943	-0.0510779	0.117252	-0.177371	0.0335004	-0.288582	-0.131393	0.477807	-0.172635	-0.465751	-0.0284596	-0.285755	-0.107075	-0.186748	0.285725	-0.4258	0.433886	-0.267899	-0.0780936	-0.0602965	0.0671497	-0.191491	-0.269814	0.178182	0.0975088	-0.0270672	-0.281394	0.18144	0.00223281	0.0180331	-0.304436	0.125524	0.0160523	-0.366668	-0.37832	0.244862	0.105729	0.209233	0.311929	-0.360581	-0.229894	-0.428463	-0.0371283	0.264618	-0.366294	-0.32702	-0.0494634	0.0973287	-0.349092
NUCLEOTIDE_BINDING_DOMAIN_LEUCINE_RICH_REPEAT_CONTAINING_RECEPTOR_SIGNALING_PATHWAY	-0.147476	-0.287634	-0.277204	0.125458	0.269951	-0.605803	-0.144642	0.36882	0.135399	-0.487019	0.0730617	-0.0470268	0.0763521	0.0138027	0.111857	-0.432296	0.42665	-0.12143	-0.293569	-0.0919888	-0.344436	0.0657066	-0.325022	0.0899616	0.0995061	0.0637947	-0.166462	0.397854	0.212472	-0.0328505	-0.251001	-0.00612351	0.0696229	-0.384484	-0.260275	0.320742	-0.0101404	-0.1001	0.229152	-0.336469	-0.35112	-0.283066	-0.283383	0.394948	-0.379004	-0.190761	-0.305302	-0.110113	-0.242183
NUCLEOTIDE_BINDING_OLIGOMERIZATION_DOMAIN_CONTAINING_2_SIGNALING_PATHWAY	-0.0705368	-0.129541	-0.216224	0.184582	0.122713	-0.637347	-0.0857653	0.595738	0.0114736	-0.636293	-0.139113	-0.188516	0.00333559	0.0568802	-0.122204	-0.331531	0.480821	0.0875997	-0.0234001	0.076466	-0.0869271	-0.0651494	-0.410386	0.0047278	-0.109185	0.0270637	-0.0671966	0.489407	0.0687712	-0.079721	-0.0715301	-0.0721069	0.235292	-0.34312	-0.239792	0.305498	-0.0242738	0.184459	0.283473	-0.313678	-0.331909	-0.295744	-0.284789	0.289569	-0.520585	-0.221114	-0.329375	0.0740474	-0.095195
ONCOGENIC_MAPK_SIGNALING	0.0603292	-0.356596	-0.0256928	0.320846	0.129874	-0.327611	0.0602132	-0.189154	-0.0460117	-0.236256	-0.0947184	0.0791861	-0.168539	0.0924789	0.0181849	-0.378896	0.231304	-0.0129105	-0.315327	0.0165147	-0.0779893	0.19206	0.102495	0.00809986	0.178045	-0.146465	-0.156349	0.169487	-0.16265	-0.424807	-0.020687	0.000446727	0.172394	-0.315449	-0.180827	-0.0327191	-0.0652596	-0.226227	-0.0305184	-0.139978	0.00482501	-0.258789	0.030448	0.0139512	-0.20877	-0.190603	-0.200087	-0.0876726	-0.15
P130CAS_LINKAGE_TO_MAPK_SIGNALING_FOR_INTEGRINS	-0.242234	-0.293019	0.0253476	0.201683	0.0164985	-0.574423	0.208824	0.153105	-0.411429	-0.344417	-0.190931	0.247961	-0.151761	-0.313638	0.125933	-0.355569	0.09059	0.0118213	-0.0041715	0.08991	0.0612871	-0.24156	-0.0431825	-0.0617647	0.0396346	-0.421547	-0.325104	0.496894	-0.293141	-0.340071	-0.0875842	-0.318292	-0.518652	-0.228845	-0.243876	-0.296257	-0.505814	0.0384911	-0.0245551	-0.150643	-0.251509	-0.436594	-0.18586	0.0502124	-0.103441	-0.14864	-0.341457	-0.0227615	-0.0827653
PATTERN_RECOGNITION_RECEPTOR_SIGNALING_PATHWAY	-0.298198	-0.0390691	0.0853352	0.012733	-0.00153219	-0.315483	-0.152742	0.356638	-0.316089	-0.520258	-0.0638295	-0.155059	-0.268988	-0.0763033	0.0932513	-0.471766	0.339216	-0.34851	0.0132399	-0.0763361	0.0613836	-0.136874	-0.305359	0.0296176	0.143714	-0.156931	-0.227459	0.245931	-0.0431034	0.0954458	-0.225822	-0.0732596	-0.104451	-0.220046	-0.313725	-0.0191721	0.0288689	0.111681	-0.04938	-0.395646	-0.445766	-0.439031	-0.143996	0.0266527	-0.401803	-0.239835	-0.126965	-0.0659821	-0.298969
PCNA_DEPENDENT_LONG_PATCH_BASE_EXCISION_REPAIR	0.514868	-0.397548	0.525185	-0.205336	0.0784684	0.28272	-0.552612	0.531899	-0.0722818	0.539236	-0.531611	0.0443525	0.378113	0.436199	0.37804	-0.607811	0.472055	0.106212	-0.131565	0.49931	0.611607	0.414044	0.530957	-0.687442	0.0809538	-0.45618	0.514415	0.653512	0.47255	-0.0138386	-0.151597	0.84725	-0.0742484	-0.633041	0.584061	-0.260888	0.318581	0.474196	0.522882	-0.324861	0.685809	0.200973	0.530538	-0.614231	-0.197259	-0.708407	0.491223	-0.428235	-0.595931
PD_1_SIGNALING	-0.741536	0.571799	0.568759	-0.467675	0.288637	0.419141	-0.532421	0.836912	-0.749442	-0.808066	-0.684046	-0.54243	-0.793595	-0.739913	-0.450807	-0.759843	0.322747	-0.0637875	0.667717	-0.550828	-0.262194	-0.626081	-0.618275	-0.0402796	0.335965	-0.693567	0.531458	0.627804	-0.170853	0.596961	0.324973	-0.710363	-0.745541	-0.547192	-0.873533	0.551194	-0.105649	0.417996	-0.558464	-0.781812	-0.788943	-0.801659	-0.405858	-0.495327	-0.448567	-0.428743	-0.289988	-0.598732	-0.662245
PEPTIDE_ANTIGEN_ASSEMBLY_WITH_MHC_PROTEIN_COMPLEX	-0.622063	0.632269	0.545816	-0.510484	0.440866	0.495046	-0.61458	0.843641	-0.760272	-0.800686	-0.761337	-0.210271	-0.763666	-0.726696	0.235448	-0.803556	0.00657673	-0.426333	0.814908	-0.505843	0.229215	-0.81678	-0.65603	0.310377	0.390023	-0.533534	0.46505	0.493924	-0.310239	0.449411	-0.335736	-0.501103	-0.642964	-0.487053	-0.84366	0.691017	-0.302763	0.746639	-0.569882	-0.778788	-0.819936	-0.888061	-0.353906	-0.504934	-0.460349	-0.653685	0.169302	-0.536098	-0.736851
PIGMENT_CELL_DIFFERENTIATION	-0.536669	-0.135569	-0.316423	0.220329	0.0873375	-0.475224	0.132254	-0.213787	-0.28357	-0.483516	-0.0516501	-0.0228923	-0.37747	-0.395432	-0.156182	-0.554614	-0.116748	-0.118102	-0.0898333	-0.317539	0.173859	-0.350296	-0.115789	-0.242324	-0.142747	-0.342593	-0.199688	-0.199373	-0.369807	-0.36409	-0.173826	-0.472742	-0.324242	-0.288585	-0.503292	0.119416	-0.304591	-0.273877	-0.372736	-0.450049	-0.291625	-0.463516	-0.424869	-0.220141	-0.401994	-0.463797	-0.261633	-0.0222901	-0.482986
PLATELET_ACTIVATION_SIGNALING_AND_AGGREGATION	-0.207729	0.160013	-0.00291842	0.266256	0.200019	-0.323164	0.186718	0.136011	-0.393635	-0.325795	-0.300867	0.0813767	-0.351995	-0.434761	0.0680452	-0.330102	-0.103151	-0.21602	0.209954	0.0714606	0.211308	-0.399648	-0.311982	0.0126613	-0.0337571	-0.352705	-0.0528992	0.20782	-0.254049	-0.214643	-0.067096	-0.0877813	-0.163692	-0.242736	-0.437461	-0.118397	-0.170123	0.259077	-0.039238	-0.282977	-0.352076	-0.507721	-0.0451474	-0.11124	-0.318928	-0.196066	-0.167692	-0.132852	-0.167861
POSITIVE_REGULATION_OF_ADAPTIVE_IMMUNE_RESPONSE	-0.351094	0.12734	0.254202	-0.397049	-0.0503521	-0.00702429	-0.228178	0.505245	-0.468252	-0.521633	-0.318114	-0.312069	-0.427559	-0.360049	0.0665002	-0.398303	0.265012	-0.366566	0.18775	-0.194854	0.191268	-0.2631	-0.353061	-0.051888	0.124049	-0.362652	0.0406308	0.261195	-0.00714461	0.236993	-0.0836397	-0.262171	-0.255611	-0.324637	-0.478856	0.102318	-0.146043	0.223011	0.091089	-0.486605	-0.405509	-0.491658	-0.160814	-0.0808294	-0.370841	-0.31518	-0.178944	-0.180081	-0.352404
POSITIVE_REGULATION_OF_ALPHA_BETA_T_CELL_ACTIVATION	-0.532557	0.329222	0.248698	-0.162036	-0.00703789	-0.0152069	-0.028576	0.501992	-0.546631	-0.599086	-0.401788	-0.31791	-0.465532	-0.508588	-0.214656	-0.621773	0.319054	-0.348967	0.40321	-0.38144	0.0666583	-0.495208	-0.308116	-0.220784	0.0459814	-0.38475	0.234904	0.318309	-0.234115	0.227131	0.11218	-0.450528	-0.438333	-0.432633	-0.644972	-0.0174536	0.0484046	0.166775	-0.244868	-0.567324	-0.533314	-0.629613	-0.419478	-0.296332	-0.507681	-0.425785	-0.370782	-0.229537	-0.479878
POSITIVE_REGULATION_OF_ALPHA_BETA_T_CELL_DIFFERENTIATION	-0.472492	0.272213	0.19374	-0.0795574	0.0184403	-0.0709749	0.00226144	0.457988	-0.504033	-0.570882	-0.333733	-0.174915	-0.469092	-0.490215	-0.0401755	-0.612898	0.256357	-0.361431	0.334355	-0.274669	-0.00282427	-0.4267	-0.265612	-0.150235	0.00727047	-0.399639	0.243379	0.282727	-0.175311	0.0842132	0.123563	-0.330724	-0.348699	-0.455127	-0.606516	-0.0207296	0.0772862	0.152468	-0.212737	-0.560665	-0.496993	-0.640265	-0.372244	-0.291239	-0.534187	-0.438842	-0.394516	-0.192524	-0.436766
POSITIVE_REGULATION_OF_ALPHA_BETA_T_CELL_PROLIFERATION	-0.705805	0.47393	0.53674	-0.251884	0.104007	0.320996	-0.0105406	0.546495	-0.569925	-0.660304	-0.44575	-0.460739	-0.518971	-0.542459	-0.415285	-0.723638	0.389965	-0.423814	0.556695	-0.553005	0.111284	-0.624833	-0.364478	-0.18248	0.291231	-0.289437	0.193135	0.440594	-0.175275	0.393543	0.133931	-0.425816	-0.567357	-0.207954	-0.634084	0.0982118	0.206107	0.311535	-0.398036	-0.62755	-0.723563	-0.667698	-0.390546	-0.189741	-0.356413	-0.34946	-0.292528	-0.375769	-0.518358
POSITIVE_REGULATION_OF_B_CELL_MEDIATED_IMMUNITY	-0.186065	0.00603815	0.409983	-0.45165	-0.173277	-0.143368	-0.251784	0.508223	-0.336539	-0.322627	-0.425312	-0.308597	-0.333978	-0.200762	-0.0417839	-0.474345	0.353449	-0.21869	0.0658213	-0.135948	0.338898	-0.0682126	0.0768298	-0.21023	0.0529822	-0.310237	-0.00897475	0.262314	0.0934319	0.223863	-0.0120097	-0.0259108	-0.230169	-0.422864	-0.223688	0.126753	-0.0515249	0.166575	0.134552	-0.466998	-0.253086	-0.421509	-0.0857574	-0.262997	-0.284721	-0.342943	-0.0047267	-0.34767	-0.34247
POSITIVE_REGULATION_OF_CD4_POSITIVE_ALPHA_BETA_T_CELL_ACTIVATION	-0.501507	0.358449	0.397486	-0.0551154	0.0166053	0.0288198	-0.0117166	0.509275	-0.535445	-0.551567	-0.422145	-0.130885	-0.506169	-0.490208	-0.136014	-0.61922	0.192685	-0.374847	0.445615	-0.306508	-0.0667995	-0.382436	-0.451848	-0.000605451	0.116191	-0.410236	0.257199	0.371957	-0.176762	0.162561	0.0229052	-0.408013	-0.318849	-0.432638	-0.511977	-0.0202757	0.0121327	0.284387	-0.0741396	-0.546888	-0.606908	-0.680571	-0.336218	-0.267942	-0.512494	-0.434353	-0.383466	-0.277009	-0.36532
POSITIVE_REGULATION_OF_CD4_POSITIVE_ALPHA_BETA_T_CELL_DIFFERENTIATION	-0.466334	0.342071	0.39611	-0.108905	0.0239838	0.138375	0.0197926	0.551055	-0.527311	-0.572818	-0.459672	-0.0978316	-0.57688	-0.534009	-0.077384	-0.635315	0.286321	-0.366457	0.446044	-0.342654	-0.0728017	-0.385076	-0.458108	0.00366607	0.191908	-0.436454	0.356542	0.490364	0.00263539	0.227883	0.0827402	-0.381682	-0.344763	-0.430224	-0.539541	0.0741214	0.048748	0.383606	-0.0341165	-0.609117	-0.655309	-0.733452	-0.343023	-0.255891	-0.54898	-0.483023	-0.395604	-0.358297	-0.316751
POSITIVE_REGULATION_OF_CELL_CYCLE	0.144608	-0.396898	0.0154651	-0.0983224	0.0330877	-0.359693	-0.21149	-0.0556549	0.13248	-0.174475	-0.124021	-0.0889345	0.13544	0.24462	0.227794	-0.299574	0.27327	0.0359052	-0.327042	0.114161	-0.0575097	0.25306	0.318949	-0.244438	0.0158116	-0.0585248	-0.0688788	0.188971	0.18238	-0.0127793	0.00121923	0.343694	0.121515	-0.344785	0.138301	-0.0314153	-0.0355286	-0.0983834	0.0876374	-0.0936858	0.232816	-0.0246778	0.0905258	-0.161228	-0.0415266	-0.273098	0.0606894	-0.00879477	-0.248295
POSITIVE_REGULATION_OF_CELL_CYCLE_G2_M_PHASE_TRANSITION	0.182413	-0.639536	-0.0167966	-0.342417	-0.00484279	-0.490962	-0.442921	-0.253441	0.13601	-0.257753	-0.224116	-0.0768905	0.151734	0.20363	0.292313	-0.477613	0.34417	0.0278617	-0.554174	-0.056538	0.0481701	0.325536	0.504235	-0.49165	-0.134558	-0.22005	0.159521	0.0260259	0.430486	-0.00282642	-0.168083	0.346706	0.261844	-0.62199	0.130245	-0.135897	0.0185433	-0.242438	0.095483	-0.299606	0.481119	-0.271175	0.203169	-0.371614	-0.107572	-0.442533	0.00793435	0.109087	-0.450349
POSITIVE_REGULATION_OF_CELL_CYCLE_PHASE_TRANSITION	0.158575	-0.459741	-0.0557341	-0.212291	-0.0331361	-0.261552	-0.274111	-0.00731882	0.0811058	-0.12101	-0.26638	-0.0985979	0.14605	0.193283	0.171211	-0.389317	0.385434	0.18505	-0.283918	0.146468	0.107097	0.357041	0.383691	-0.353313	-0.0129125	-0.0498409	0.00272362	0.106413	0.186957	0.138557	-0.0340221	0.371726	0.0845627	-0.446898	0.224093	0.0208874	0.0408767	-0.109101	0.0634625	-0.105363	0.451392	-0.138279	0.185848	-0.215376	-0.0381111	-0.343251	0.0549404	-0.0450393	-0.293587
POSITIVE_REGULATION_OF_CELL_CYCLE_PROCESS	0.189165	-0.422438	0.0713536	-0.133283	0.0289685	-0.344161	-0.301319	-0.0323552	0.0932606	-0.112329	-0.190095	-0.0920597	0.141551	0.222939	0.188892	-0.317354	0.337993	0.127398	-0.307719	0.204103	-0.0393095	0.307576	0.367759	-0.289978	0.0490125	-0.0802463	-0.0509017	0.204768	0.244528	0.0166175	0.0112802	0.384685	0.104685	-0.372405	0.168974	0.0323127	0.00181078	-0.0915603	0.0568582	-0.064758	0.311882	0.00288729	0.119095	-0.184322	-0.0194257	-0.317603	0.0712158	0.0125201	-0.253653
POSITIVE_REGULATION_OF_CYTOKINE_PRODUCTION_INVOLVED_IN_IMMUNE_RESPONSE	-0.288005	0.299117	0.0855799	-0.0837488	0.206471	-0.125122	0.0500906	0.492445	-0.388453	-0.552948	-0.326156	-0.0787298	-0.43695	-0.317268	-0.00367915	-0.459375	0.25084	-0.24458	0.314146	-0.0232984	0.166062	-0.282433	-0.34188	-0.0723372	0.024547	-0.167572	0.0635085	0.188323	-0.156599	0.226269	0.0649425	-0.306959	-0.168183	-0.196166	-0.513822	0.284933	0.0682867	0.222288	-0.124236	-0.347004	-0.378069	-0.383187	-0.0390374	0.0110647	-0.238582	-0.307326	-0.2442	0.0925811	-0.176001
POSITIVE_REGULATION_OF_DNA_REPAIR	0.0776547	-0.383106	0.120808	-0.26979	0.0782879	-0.226797	-0.398272	0.00235129	0.252091	-0.146005	-0.0495116	-0.221977	0.246081	0.378019	0.179684	-0.290049	0.253254	0.233264	-0.377208	0.0344	-0.190909	0.280817	0.461939	-0.343853	0.0340939	0.11171	0.0507342	0.0846504	0.380967	-0.0231475	-0.115751	0.284566	-0.187816	-0.336064	0.220571	0.0152007	-0.0643311	-0.130614	-0.0499884	-0.246697	0.306987	0.138618	0.104022	-0.0286675	-0.0564157	-0.287243	0.0965542	-0.244286	-0.383504
POSITIVE_REGULATION_OF_DNA_REPLICATION	0.324388	-0.55652	0.0674458	-0.112017	-0.3248	-0.418871	-0.411646	-0.109073	0.0955044	-0.0738425	-0.141528	-0.116545	-0.119645	0.31632	0.172709	-0.321263	0.343877	-0.14568	-0.469015	0.200012	-0.024449	0.31146	0.285593	-0.355702	0.199288	-0.204307	-0.0210428	0.346571	0.231861	0.0879732	0.0281923	0.463125	0.0269027	-0.421695	0.267025	-0.00310293	0.272918	-0.279491	0.112193	-0.280206	0.415389	-0.0690759	0.191866	-0.387817	-0.188494	-0.477291	-0.0212876	-0.087242	-0.348157
POSITIVE_REGULATION_OF_DOUBLE_STRAND_BREAK_REPAIR	0.0785094	-0.426421	0.291686	-0.420618	-0.0309782	-0.292301	-0.442293	0.0154192	0.271759	-0.207658	0.000554438	-0.261723	0.300563	0.432611	0.181697	-0.262877	0.244598	0.172487	-0.415271	0.0535559	-0.223402	0.311276	0.551047	-0.384184	0.0862188	0.169715	-0.0247576	0.103838	0.392443	-0.0693879	-0.15736	0.298571	-0.151152	-0.229086	0.232981	-0.0569272	-0.123829	-0.162303	0.0510529	-0.16614	0.28952	0.260901	0.0685587	0.0667378	-0.0808553	-0.339892	0.10966	-0.233251	-0.315379
POSITIVE_REGULATION_OF_DOUBLE_STRAND_BREAK_REPAIR_VIA_HOMOLOGOUS_RECOMBINATION	0.0687296	-0.500134	0.270847	-0.329667	0.165061	-0.366714	-0.539134	-0.0999231	0.284354	-0.186062	-0.00747491	-0.144793	0.246385	0.334409	0.1975	-0.346575	-0.00230635	0.111551	-0.414588	-0.0974145	-0.227587	0.483261	0.518324	-0.296667	0.262488	0.239451	-0.0890073	0.0235063	0.418136	-0.0914126	-0.141556	0.284179	-0.0647544	-0.304931	0.337313	0.0279844	-0.101466	-0.250609	-0.00948998	-0.0980518	0.419667	0.295848	0.233998	0.108394	0.00738317	-0.211705	-0.0223754	-0.225014	-0.293197
POSITIVE_REGULATION_OF_DOUBLE_STRAND_BREAK_REPAIR_VIA_NONHOMOLOGOUS_END_JOINING	0.218606	-0.313297	0.270628	-0.500708	-0.337128	-0.194739	-0.310472	0.522512	0.0917681	-0.0937197	0.0619311	-0.376134	0.303389	0.647884	0.108497	-0.193817	0.388498	0.0142817	-0.155524	0.271445	-0.117376	-0.0316577	0.725742	-0.48644	0.0682701	0.112572	-0.21402	0.260002	0.0501748	0.102966	-0.291755	0.473425	-0.0675037	-0.0576043	-0.142999	-0.301764	-0.289172	-0.163339	0.0229195	-0.469462	0.0792324	0.00365099	-0.219543	0.0575926	-0.296921	-0.541448	0.33456	-0.331839	-0.394774
POSITIVE_REGULATION_OF_ERBB_SIGNALING_PATHWAY	-0.219494	0.0513277	0.0669953	0.0745603	-0.0526045	-0.297694	0.0656033	0.202604	-0.184836	-0.414862	-0.275962	-0.128043	-0.282895	-0.190449	0.233407	-0.319766	0.00265148	-0.059405	-0.0548696	0.154829	-0.219225	-0.325456	-0.234571	-0.0657215	-0.157687	-0.404082	-0.206491	0.247625	-0.048742	-0.309724	-0.128383	0.0586091	0.0832781	-0.258437	-0.366591	-0.118823	-0.299655	-0.0341291	0.0303001	-0.0386406	-0.237191	-0.28869	0.0841578	-0.215945	-0.390734	-0.213696	-0.091864	-0.182975	-0.0110208
POSITIVE_REGULATION_OF_G1_S_TRANSITION_OF_MITOTIC_CELL_CYCLE	0.163432	-0.352139	-0.0756066	0.0118503	0.0587556	-0.265551	-0.185463	0.0993052	-0.264608	-0.220135	-0.0859242	-0.0897307	-0.0261286	-0.0574354	0.254915	-0.406732	0.41056	-0.00326988	-0.204473	0.117087	0.134898	0.225858	0.141451	-0.137972	0.14533	-0.0982642	-0.240715	0.194949	0.0276315	0.264665	-0.105444	0.266052	0.052104	-0.326228	0.173929	-0.0272539	0.222382	-0.228795	-0.000445857	-0.234167	0.342169	-0.241553	-0.00337481	-0.177737	-0.165856	-0.357231	0.227033	-0.0340579	-0.230216
POSITIVE_REGULATION_OF_I_KAPPAB_KINASE_NF_KAPPAB_SIGNALING	-0.244056	-0.0390996	-0.0242851	0.0598475	0.0436881	-0.358294	0.0107016	0.170395	-0.0820547	-0.394354	0.0446998	-0.100144	-0.160706	-0.0951518	0.270078	-0.435332	0.162742	-0.310339	-0.0993927	0.0791576	-0.0405721	-0.0898511	-0.334258	0.144667	0.0510525	-0.041214	-0.28203	0.226961	-0.0626412	0.0134806	-0.0854619	0.0315725	-0.0899902	-0.141869	-0.285237	0.0836796	-0.0966765	0.0371304	0.0594453	-0.297291	-0.459915	-0.415873	-0.0696568	0.226505	-0.37136	-0.213746	-0.00193718	0.00611801	-0.260684
POSITIVE_REGULATION_OF_IMMUNE_EFFECTOR_PROCESS	-0.355995	0.180173	0.159628	-0.214147	0.0243237	-0.0455036	-0.103356	0.456095	-0.457526	-0.501882	-0.344094	-0.174769	-0.438673	-0.365496	-0.0463164	-0.407014	0.256642	-0.290898	0.246761	-0.159784	0.180568	-0.263602	-0.336917	-0.123352	0.0295471	-0.33327	0.0136235	0.167074	-0.140111	0.214021	-0.0687205	-0.257547	-0.288711	-0.299705	-0.477239	0.00866527	0.00334469	0.230631	-0.115716	-0.424756	-0.406648	-0.517708	-0.127063	-0.119296	-0.391622	-0.335402	-0.242889	-0.112969	-0.284311
POSITIVE_REGULATION_OF_INTERFERON_ALPHA_PRODUCTION	-0.15092	-0.471619	0.02691	-0.0869403	0.271756	-0.368662	-0.157979	0.417178	0.0822664	-0.625609	-0.10777	0.160122	0.212634	0.330197	0.436805	-0.657474	0.539344	-0.338577	-0.202194	0.226103	-0.280482	-0.0695643	0.271294	0.0618174	0.132601	0.153907	-0.365685	0.36034	0.0764783	0.288914	-0.100757	-0.089522	-0.369623	-0.288733	-0.271802	-0.0855213	0.0859673	0.13815	0.0912598	-0.409022	-0.430973	-0.18312	-0.0594685	0.0939068	-0.0807246	-0.240096	-0.107449	-0.0744639	-0.112046
POSITIVE_REGULATION_OF_INTERFERON_BETA_PRODUCTION	-0.0715893	-0.383358	-0.258072	0.294666	0.0415355	-0.210723	-0.126501	0.463565	-0.074753	-0.61943	0.038116	0.18947	0.215879	0.199667	0.418338	-0.588868	0.446784	-0.342684	0.156036	0.0550205	0.0944061	0.017461	0.223225	0.105773	0.378783	0.209745	-0.189177	0.452769	0.28703	0.305253	-0.132055	0.00570758	-0.0450631	-0.0756304	-0.222559	0.215556	0.069039	0.258497	0.283433	-0.401884	-0.417479	-0.436347	-0.161756	0.20422	-0.164133	-0.373041	0.0578123	0.225288	-0.236325
POSITIVE_REGULATION_OF_INTERFERON_GAMMA_PRODUCTION	-0.52867	0.435511	0.353735	-0.309109	-0.053801	0.197788	-0.0583473	0.561142	-0.502915	-0.616728	-0.474292	-0.38302	-0.619913	-0.475464	-0.137739	-0.52146	0.389068	-0.374527	0.478161	-0.292791	0.264303	-0.525924	-0.492301	-0.300086	0.165891	-0.387522	0.111123	0.3374	-0.0988355	0.283033	-0.131838	-0.376417	-0.421804	-0.353532	-0.600362	0.0453856	-0.00166855	0.16891	-0.156028	-0.548392	-0.601977	-0.627403	-0.237683	-0.34924	-0.415828	-0.410443	-0.314698	-0.38606	-0.343426
POSITIVE_REGULATION_OF_LEUKOCYTE_MEDIATED_IMMUNITY	-0.421895	0.15811	0.267711	-0.364013	-0.0522336	-0.00658682	-0.172044	0.50729	-0.467063	-0.530578	-0.326439	-0.323882	-0.448427	-0.414205	-0.0412612	-0.496171	0.324659	-0.342706	0.195088	-0.234661	0.171554	-0.299901	-0.30859	-0.149808	0.101518	-0.36371	0.0254266	0.311088	-0.0932515	0.323951	-0.0421159	-0.302347	-0.313531	-0.308811	-0.558431	0.121294	0.0524232	0.168058	-0.0378259	-0.488824	-0.452039	-0.556229	-0.16159	-0.152638	-0.307633	-0.343455	-0.162894	-0.159569	-0.4282
POSITIVE_REGULATION_OF_LYMPHOCYTE_MEDIATED_IMMUNITY	-0.410928	0.154019	0.331537	-0.399587	-0.0906999	-0.00290752	-0.204907	0.507993	-0.470532	-0.511617	-0.298489	-0.345599	-0.456476	-0.433774	-0.0690531	-0.446396	0.297213	-0.357113	0.190546	-0.192069	0.159315	-0.315355	-0.287669	-0.140932	0.0986042	-0.338544	0.0303243	0.327865	-0.0834924	0.308377	-0.0274036	-0.283544	-0.32519	-0.288036	-0.510428	0.142893	-0.0359837	0.172214	0.0377111	-0.48243	-0.45322	-0.5476	-0.173	-0.143434	-0.274131	-0.341066	-0.079546	-0.198453	-0.398953
POSITIVE_REGULATION_OF_METAPHASE_ANAPHASE_TRANSITION_OF_CELL_CYCLE	-0.183879	-0.592979	0.0918331	-0.638481	-0.351538	-0.105709	-0.328274	0.202217	0.30998	-0.238848	-0.362474	-0.264173	0.341943	0.621792	0.124699	-0.105346	0.465202	0.47035	-0.426246	-0.0526156	0.224309	0.308812	0.423597	-0.564031	-0.489013	0.157963	-0.0761222	0.0864447	0.28235	-0.195993	-0.135955	0.599751	-0.141578	-0.406946	0.416214	0.0639935	-0.256513	0.00293538	0.272881	0.165708	0.605321	-0.0284426	0.494243	-0.0600059	-0.149954	-0.208849	0.0814225	-0.0105235	-0.379131
POSITIVE_REGULATION_OF_MITOTIC_CELL_CYCLE	0.143215	-0.446017	0.00471155	-0.13314	-0.0105193	-0.304776	-0.196673	-0.0773179	0.0412255	-0.176158	-0.165942	-0.0889973	0.109846	0.209517	0.194	-0.357537	0.328724	0.0302809	-0.331064	0.0101655	0.0587868	0.256486	0.350538	-0.273528	0.00709943	-0.0752151	-0.0454174	0.181887	0.159352	0.0948485	-0.111857	0.395893	0.117114	-0.473956	0.173025	-0.0556999	0.0543403	-0.141303	0.0405006	-0.209302	0.38949	-0.192051	0.148043	-0.218909	-0.102386	-0.352166	0.0624216	0.0132993	-0.313654
POSITIVE_REGULATION_OF_MITOTIC_CELL_CYCLE_PHASE_TRANSITION	0.18949	-0.498871	0.0338696	-0.225754	0.0120579	-0.31526	-0.310581	0.00561013	0.00762667	-0.182114	-0.212569	-0.0976935	0.102453	0.167143	0.194456	-0.408719	0.428995	0.124396	-0.329399	0.0957143	0.115782	0.31505	0.342007	-0.313568	-0.0198893	-0.0889723	-0.0367784	0.133842	0.223405	0.103254	-0.147551	0.363827	0.104575	-0.488039	0.235899	-0.0292847	0.0593512	-0.180708	0.0695262	-0.15876	0.46082	-0.214651	0.167405	-0.233894	-0.108627	-0.380486	0.129825	0.0107137	-0.346276
POSITIVE_REGULATION_OF_MYELOID_LEUKOCYTE_CYTOKINE_PRODUCTION_INVOLVED_IN_IMMUNE_RESPONSE	-0.395174	0.1577	-0.29949	-0.00787365	0.35456	-0.35931	-0.0291974	0.289636	-0.394852	-0.656725	-0.26794	0.00425029	-0.282514	-0.180237	-0.0230962	-0.50531	0.00617956	-0.217468	0.167493	0.047424	0.0351433	-0.155697	0.00134623	-0.310814	-0.0657975	0.00203766	0.080036	-0.103835	-0.414416	0.195007	0.266603	-0.169268	-0.218488	-0.152032	-0.452473	0.329625	-0.0388382	0.110822	-0.415514	-0.245529	-0.146525	-0.563179	-0.133367	0.0636537	-0.312762	-0.361004	-0.451652	0.0325091	-0.233736
POSITIVE_REGULATION_OF_NATURAL_KILLER_CELL_ACTIVATION	-0.638868	0.188512	0.199989	0.0561335	-0.0443078	-0.240953	-0.140765	0.369148	-0.449806	-0.648627	-0.325373	-0.371833	-0.387221	-0.359742	-0.200207	-0.555735	0.373515	-0.457274	0.295681	-0.228807	0.0336699	-0.473012	-0.379584	0.0515201	0.251262	-0.222255	-0.195701	0.524131	0.0786454	0.385723	-0.186044	-0.46681	-0.224697	-0.274326	-0.638232	0.299672	0.0815802	-0.0329746	-0.000842048	-0.625481	-0.624525	-0.629795	-0.396252	-0.0877215	-0.526232	-0.390009	-0.167372	-0.261375	-0.670641
POSITIVE_REGULATION_OF_NATURAL_KILLER_CELL_MEDIATED_CYTOTOXICITY	-0.602791	0.281629	0.37757	-0.272462	-0.0717873	0.145216	-0.30444	0.559732	-0.571985	-0.552761	-0.385544	-0.409688	-0.478496	-0.559057	-0.37141	-0.575557	0.435209	-0.580159	0.450727	-0.174483	0.0427486	-0.537395	-0.337377	-0.437716	0.233636	-0.470035	0.0634463	0.557566	-0.228532	0.366512	0.132477	-0.493704	-0.502813	-0.228725	-0.731708	-0.0658814	0.318099	0.138196	0.0155557	-0.531081	-0.642728	-0.707987	-0.226343	-0.404298	-0.353005	-0.487438	-0.00671845	-0.397252	-0.565994
POSITIVE_REGULATION_OF_NATURAL_KILLER_CELL_MEDIATED_IMMUNITY	-0.598447	0.296753	0.338166	-0.274987	-0.0901981	0.0621452	-0.29105	0.566035	-0.527351	-0.520014	-0.417228	-0.390769	-0.499309	-0.563489	-0.326915	-0.508341	0.457847	-0.54746	0.400315	-0.0829538	0.184464	-0.549108	-0.378502	-0.436821	0.216003	-0.424984	0.129934	0.570844	-0.266374	0.376312	0.117781	-0.395777	-0.471503	-0.187532	-0.71864	0.147553	0.328563	0.181926	0.0758304	-0.508391	-0.59485	-0.687207	-0.211565	-0.37152	-0.323076	-0.453129	0.0986611	-0.271933	-0.529122
POSITIVE_REGULATION_OF_PRODUCTION_OF_MOLECULAR_MEDIATOR_OF_IMMUNE_RESPONSE	-0.203213	0.153166	0.0938203	-0.252748	-0.00432891	-0.172312	-0.0227084	0.510864	-0.357691	-0.472554	-0.292912	-0.128593	-0.339893	-0.291201	0.0468952	-0.398701	0.278828	-0.168807	0.168227	0.0452176	0.214121	-0.180537	-0.222251	-0.120855	-0.0729997	-0.197456	0.0836281	0.167111	-0.106007	0.158922	-0.00640897	-0.133042	-0.142985	-0.299714	-0.433656	0.0710962	0.00306021	0.23108	-0.0608071	-0.334614	-0.288129	-0.430298	-0.0100236	-0.0446806	-0.295998	-0.356419	-0.160067	-0.0656265	-0.180708
POSITIVE_REGULATION_OF_REGULATORY_T_CELL_DIFFERENTIATION	-0.617304	0.16075	0.167495	-0.319659	0.112174	0.0790293	-0.104371	0.439339	-0.619202	-0.720002	-0.606239	-0.0524037	-0.570269	-0.536674	-0.401533	-0.739249	0.262365	-0.400892	0.33197	-0.269015	0.132696	-0.601511	-0.524365	-0.010259	0.285777	-0.322587	0.216855	0.411017	-0.440795	0.370368	-0.0396704	-0.406602	-0.468658	-0.394813	-0.644106	0.237266	0.211785	0.324717	-0.555021	-0.756495	-0.6243	-0.774374	-0.276311	-0.0836414	-0.543196	-0.512751	-0.145996	-0.228979	-0.379923
POSITIVE_REGULATION_OF_T_CELL_CYTOKINE_PRODUCTION	-0.230502	0.282066	0.321042	-0.142971	0.28062	0.0918849	0.222809	0.553111	-0.503909	-0.535299	-0.287534	0.00498949	-0.402642	-0.351402	-0.138208	-0.487333	0.270293	-0.108158	0.408823	-0.0548788	0.108801	-0.380478	-0.498926	0.0788623	0.209779	-0.255904	0.126404	0.405625	0.0979578	0.244704	-0.0468967	-0.387544	-0.217543	-0.18528	-0.413765	0.0910227	0.0385835	0.349092	0.0968628	-0.401856	-0.487476	-0.310989	-0.0354372	-0.00775684	0.0078038	-0.333894	-0.236321	0.162512	-0.075541
POSITIVE_REGULATION_OF_T_CELL_MEDIATED_IMMUNITY	-0.481027	0.223148	0.229209	-0.299715	0.0775784	0.171976	-0.111359	0.465227	-0.540741	-0.593291	-0.307174	-0.327144	-0.460473	-0.449619	0.0490223	-0.377967	0.220195	-0.33396	0.301836	-0.229567	0.102586	-0.418811	-0.511778	0.0495127	0.167715	-0.231466	0.0761496	0.305156	-0.0336572	0.303806	0.0231163	-0.429524	-0.340255	-0.209651	-0.565444	0.26355	-0.189925	0.218847	-0.0378664	-0.497843	-0.561837	-0.528327	-0.167627	-0.0559468	-0.206575	-0.331479	-0.113504	0.0616856	-0.28059
POSITIVE_REGULATION_OF_T_CELL_PROLIFERATION	-0.534066	0.409081	0.38349	-0.326909	0.0836252	0.185988	-0.0754891	0.503946	-0.546025	-0.502312	-0.49708	-0.389459	-0.503548	-0.498748	-0.217571	-0.49921	0.359938	-0.227352	0.479556	-0.292894	0.175113	-0.464902	-0.454065	-0.124443	-0.0156147	-0.47325	0.242554	0.223681	-0.128525	0.279916	0.0783723	-0.388227	-0.453144	-0.334641	-0.587431	0.0345787	0.0776871	0.290292	-0.191258	-0.513766	-0.500694	-0.603234	-0.186216	-0.239702	-0.475549	-0.400736	-0.271896	-0.216353	-0.303384
POSITIVE_REGULATION_OF_TORC1_SIGNALING	0.447926	-0.140423	0.214217	-0.00230369	0.272478	0.0104232	0.162667	-0.0790514	0.293423	0.202086	0.0582817	0.186054	-0.0220316	0.466898	0.00576682	-0.462789	-0.489366	0.079862	-0.0541365	-0.123787	0.201108	0.0226393	0.400355	-0.284547	0.0756508	0.236754	0.0314434	-0.0471825	0.452468	-0.232039	0.024191	0.210908	-0.392344	-0.0708437	0.474592	-0.20215	-0.191187	-0.222232	-0.0545953	-0.468074	0.152443	0.345209	-0.317177	0.403937	-0.347434	-0.435555	-0.211783	-0.539094	-0.258936
POSITIVE_REGULATION_OF_TYPE_I_INTERFERON_PRODUCTION	-0.159588	-0.388886	-0.165994	0.0580447	0.0081051	-0.282958	-0.192879	0.475871	-0.127564	-0.601511	-0.172251	0.0740276	0.153931	0.138377	0.422085	-0.55931	0.433552	-0.329193	0.0303845	0.062638	0.0412842	0.0287846	0.281157	0.00103074	0.168314	0.107913	-0.161759	0.368916	0.21184	0.282377	-0.132132	0.0830303	-0.102723	-0.209154	-0.336409	-0.0200899	-0.0169548	0.107748	0.171644	-0.445959	-0.375926	-0.427235	-0.177844	0.0972044	-0.274589	-0.468332	0.00684777	0.162972	-0.324911
POSITIVE_T_CELL_SELECTION	-0.607419	0.564974	0.270492	-0.492971	-0.202706	0.0757199	-0.232248	0.564537	-0.43852	-0.674999	-0.273322	-0.618837	-0.566034	-0.609541	-0.402613	-0.610768	0.336623	-0.20382	0.409107	-0.559951	-0.199425	-0.366803	-0.381574	-0.421598	0.0625468	-0.450218	0.18133	0.19198	-0.0601044	0.466564	0.225581	-0.416626	-0.50233	-0.343983	-0.639533	0.103445	0.130333	-0.25705	-0.516384	-0.623824	-0.610181	-0.744453	-0.44961	-0.3229	-0.620327	-0.364034	-0.414907	-0.516422	-0.515587
POSTREPLICATION_REPAIR	0.311183	-0.54561	0.12218	-0.422375	-0.169031	-0.253419	-0.54259	0.133625	0.311493	-0.114903	-0.105479	-0.000103234	0.117498	0.177224	0.145429	-0.442596	0.396596	0.0295028	-0.45001	-0.079409	0.18484	0.31946	0.567039	-0.576365	-0.159027	-0.0126617	-0.0129523	0.302602	0.330033	0.0915856	-0.052789	0.366853	-0.13577	-0.413823	0.381279	-0.0108878	0.0095187	0.0724725	0.341528	-0.340293	0.421154	-0.0455229	0.115144	-0.257689	-0.312776	-0.502196	0.18465	-0.323193	-0.488708
PRODUCTION_OF_MOLECULAR_MEDIATOR_OF_IMMUNE_RESPONSE	-0.478391	0.264516	0.346666	-0.34863	0.222349	0.117718	0.153023	0.536441	-0.500644	-0.534991	-0.491465	-0.328286	-0.470143	-0.476901	-0.282403	-0.509832	0.207388	0.110504	0.159226	-0.210794	-0.174928	-0.185926	-0.412347	-0.306531	-0.191861	-0.451545	0.290788	0.262821	-0.358518	0.195952	0.0357168	-0.355312	-0.41576	-0.458876	-0.57291	-0.0798444	0.191985	-0.118701	-0.395882	-0.524267	-0.37077	-0.544351	9.9812e-05	-0.32625	-0.293503	-0.403356	-0.369004	-0.0649632	-0.149192
PURINERGIC_SIGNALING_IN_LEISHMANIASIS_INFECTION	-0.568773	0.391232	-0.201417	-0.0228015	0.123007	0.00912878	0.197	0.631799	-0.414674	-0.454874	-0.299439	-0.296717	-0.568057	-0.619172	0.169591	-0.271857	0.229542	-0.160154	0.336476	0.135652	0.28619	-0.341584	-0.51888	0.181411	-0.0285602	-0.360197	-0.211315	0.144364	-0.234261	0.13709	-0.0511616	0.0581181	-0.0696904	-0.103854	-0.557188	0.0883039	-0.0327058	0.513415	0.0741771	-0.408165	-0.467858	-0.624658	-0.107216	0.0588657	-0.435626	-0.322653	-0.363006	0.302705	-0.338981
RECEPTOR_SIGNALING_PATHWAY_VIA_STAT	-0.194764	0.0861984	0.101696	0.0205	0.0590264	-0.152096	0.125702	0.279398	-0.32249	-0.44418	-0.241816	-0.0540675	-0.242101	-0.207932	0.00755924	-0.26129	0.257093	-0.167182	0.114516	-0.0993317	0.0533373	-0.0898789	-0.195724	0.0815929	-0.135595	-0.20964	-0.142844	0.233196	0.0286769	0.192283	-0.025229	-0.0829053	-0.0402295	-0.139056	-0.306843	0.106397	0.0197002	0.083462	0.0763037	-0.269112	-0.276785	-0.440291	-0.171791	0.0282151	-0.239561	-0.174037	-0.114785	0.049318	-0.117604
RECOMBINATIONAL_REPAIR	0.301597	-0.542579	0.230677	-0.417273	-0.0403158	-0.206057	-0.422108	-0.0704475	0.351564	-0.0333343	-0.109602	-0.0457777	0.245197	0.413303	0.209432	-0.379514	0.238993	0.161213	-0.429755	0.0684721	-0.102297	0.39206	0.536187	-0.490288	0.227561	-0.0450543	-6.64912e-05	0.367896	0.490014	0.154458	-0.00290203	0.400186	-0.0815191	-0.391282	0.276152	-0.245943	-0.0175052	-0.100653	0.175439	-0.171669	0.41591	0.237568	0.109735	-0.251642	0.026603	-0.42184	0.141989	-0.230594	-0.394172
REGULATION_OF_ADAPTIVE_IMMUNE_RESPONSE	-0.399192	0.202275	0.246793	-0.26642	-0.0463545	-0.0330984	-0.0918118	0.4648	-0.4389	-0.489839	-0.345113	-0.262629	-0.484063	-0.367331	0.0662631	-0.428354	0.316356	-0.288998	0.228836	-0.203346	0.218267	-0.282354	-0.365905	0.0145534	0.132384	-0.30718	0.000882914	0.282969	-0.045957	0.2393	-0.100875	-0.283793	-0.281683	-0.244816	-0.466512	0.0316978	0.00344511	0.229989	0.0364486	-0.493683	-0.488794	-0.529652	-0.157194	-0.0568757	-0.44662	-0.275184	-0.202258	-0.129956	-0.290102
REGULATION_OF_ALPHA_BETA_T_CELL_ACTIVATION	-0.47711	0.290049	0.230756	-0.20214	-0.0836623	0.0420072	0.0320003	0.48405	-0.447379	-0.568788	-0.297161	-0.28844	-0.403679	-0.398694	-0.194535	-0.549051	0.275964	-0.321733	0.356135	-0.249813	0.0512396	-0.40968	-0.25011	-0.15688	0.0161835	-0.270075	0.187281	0.332974	-0.081547	0.200096	0.153263	-0.339698	-0.345224	-0.307116	-0.543776	0.0266845	0.0345089	0.131334	-0.20963	-0.478691	-0.474681	-0.585741	-0.324321	-0.198958	-0.509172	-0.359784	-0.331838	-0.210979	-0.34349
REGULATION_OF_ALPHA_BETA_T_CELL_DIFFERENTIATION	-0.432101	0.253354	0.240903	-0.114928	-0.0176047	-0.0536706	0.0948258	0.444388	-0.422489	-0.549593	-0.303894	-0.200998	-0.417959	-0.3913	-0.0859408	-0.530317	0.24786	-0.220198	0.305921	-0.201609	-0.032783	-0.331631	-0.221463	-0.149494	0.0179205	-0.308679	0.248955	0.360546	-0.119622	0.1773	0.166564	-0.312686	-0.313258	-0.340517	-0.566728	0.0285296	0.0561972	0.0645295	-0.170773	-0.503166	-0.474588	-0.60717	-0.290334	-0.204789	-0.51049	-0.356665	-0.332037	-0.179076	-0.319062
REGULATION_OF_ANTIGEN_RECEPTOR_MEDIATED_SIGNALING_PATHWAY	-0.538788	0.480744	0.485621	-0.0285403	-0.0512749	0.0687066	-0.279632	0.473461	-0.422925	-0.388573	-0.338588	-0.274956	-0.476765	-0.413628	-0.148072	-0.434124	0.22917	-0.2499	0.395937	-0.259553	0.083418	-0.393613	-0.485404	0.0336789	0.168736	-0.363436	0.0842692	0.367496	-0.314298	0.216266	0.215882	-0.210377	-0.453764	-0.249267	-0.540065	-0.103672	-0.0734712	0.125743	-0.229774	-0.466106	-0.548433	-0.52843	-0.202035	-0.245901	-0.383869	-0.173778	-0.312004	-0.311662	-0.2602
REGULATION_OF_APOPTOTIC_SIGNALING_PATHWAY	-0.0880193	-0.0305063	-0.128702	0.0335119	0.10888	-0.274009	0.0168309	0.259064	-0.104381	-0.25096	-0.0658731	-0.0536718	-0.0871172	-0.163567	0.187037	-0.210346	0.139043	-0.0101287	0.0189923	0.106442	0.0343661	-0.0614702	-0.070878	0.0529624	-0.152736	0.0177314	0.032945	0.106141	-0.0741417	-0.132549	-0.0424644	0.124672	0.021448	-0.306385	-0.231863	0.140571	-0.136507	0.0328635	0.0746573	-0.199894	-0.0554325	-0.37527	0.0196393	0.154177	-0.202031	-0.250709	-0.0109872	0.0874593	-0.129457
REGULATION_OF_B_CELL_MEDIATED_IMMUNITY	-0.227316	0.0901067	0.305862	-0.369064	-0.0731164	-0.179126	-0.223782	0.410201	-0.300397	-0.351773	-0.402408	-0.340896	-0.357842	-0.250259	-0.0455759	-0.422901	0.279369	-0.225778	0.122103	-0.240096	0.293477	-0.181588	-0.0654484	-0.131313	0.126529	-0.200396	-0.0833031	0.213856	0.0260205	0.0915386	-0.0544402	-0.115893	-0.175306	-0.393534	-0.207072	0.0702338	0.0226909	0.17999	0.000678724	-0.494792	-0.328829	-0.409365	-0.116932	-0.098502	-0.352879	-0.23797	-0.10716	-0.208016	-0.325057
REGULATION_OF_CD4_POSITIVE_ALPHA_BETA_T_CELL_ACTIVATION	-0.405947	0.259561	0.289528	-0.115143	-0.139874	0.0190585	0.0912565	0.514375	-0.337884	-0.515291	-0.270941	-0.147712	-0.356462	-0.332302	-0.0682853	-0.49114	0.184646	-0.271747	0.351211	-0.172366	-0.0479489	-0.267274	-0.293712	0.000423589	0.0243493	-0.220759	0.166216	0.350207	0.0176262	0.158129	0.136954	-0.247345	-0.24287	-0.256445	-0.464526	0.110503	-0.0752405	0.135537	-0.0707923	-0.356669	-0.38981	-0.545832	-0.218518	-0.109245	-0.490805	-0.271383	-0.323863	-0.185681	-0.249054
REGULATION_OF_CD4_POSITIVE_ALPHA_BETA_T_CELL_DIFFERENTIATION	-0.423261	0.241278	0.36176	-0.166417	-0.0975592	0.0150087	0.116837	0.498266	-0.35558	-0.533475	-0.367626	-0.112499	-0.43508	-0.390881	-0.0246925	-0.490947	0.20635	-0.26144	0.348414	-0.217414	-0.0861979	-0.253343	-0.31018	-0.0713158	0.104553	-0.291392	0.279483	0.49519	0.0621252	0.297954	0.154001	-0.320313	-0.358717	-0.280551	-0.521873	0.116899	-0.0195443	0.159074	-0.0519271	-0.479054	-0.529595	-0.628564	-0.250706	-0.141964	-0.518682	-0.29575	-0.330157	-0.265939	-0.247815
REGULATION_OF_CD8_POSITIVE_ALPHA_BETA_T_CELL_ACTIVATION	-0.578082	0.292094	0.207198	-0.3621	-0.170396	0.171702	-0.322854	0.479708	-0.479942	-0.644709	-0.406721	-0.250937	-0.447731	-0.576761	-0.0406245	-0.810314	0.361154	-0.614535	0.399532	-0.115221	0.415675	-0.540744	-0.264586	-0.325491	0.144886	-0.0742604	0.21318	0.595196	-0.233914	0.405324	0.135679	-0.268857	-0.362288	-0.233097	-0.630528	0.283059	0.152963	0.450046	-0.223293	-0.526733	-0.40324	-0.659235	-0.478746	-0.192686	-0.521769	-0.466258	0.0585202	-0.216565	-0.312385
REGULATION_OF_CELL_CYCLE_CHECKPOINT	0.284731	-0.365888	0.183664	-0.336103	-0.0247202	-0.0668133	-0.396161	0.065433	0.278373	0.216199	-0.214726	-0.162749	0.166159	0.239128	-0.102773	-0.281483	0.386055	0.0849017	-0.17808	0.235787	0.190912	-0.0188719	0.515098	-0.612019	0.141833	-0.0728511	0.0852788	0.18122	0.474052	-0.0731042	-0.301835	0.578984	-0.107652	-0.397505	0.173604	0.0857878	-0.0832355	0.169534	0.238078	-0.17165	0.528611	0.0199209	-0.165007	-0.192014	0.00928859	-0.497403	0.229241	-0.29428	-0.501754
REGULATION_OF_CELL_CYCLE_G1_S_PHASE_TRANSITION	0.0943445	-0.202884	-0.0929679	0.139058	0.0721511	-0.40585	-0.168608	0.0877452	-0.138031	-0.179993	-0.0121916	-0.00904496	-0.111256	-0.126686	0.151935	-0.390962	0.143669	-0.0944901	-0.0948319	0.0870473	0.012265	0.155528	0.232594	-0.151281	0.0172062	-0.144278	-0.0970662	0.114074	0.0609069	0.0840236	0.00371755	0.166071	-0.0725462	-0.321602	0.0610566	-0.00328307	0.0843145	-0.0668401	-0.0589353	-0.322863	0.137987	-0.353115	-0.125916	-0.0805895	-0.176919	-0.321035	-0.0393108	-0.130031	-0.328968
REGULATION_OF_CELL_CYCLE_G2_M_PHASE_TRANSITION	0.268882	-0.415991	0.177193	-0.229396	-0.0318473	-0.253603	-0.337018	-0.0575445	0.194572	0.043784	-0.165341	-0.0334705	0.192239	0.298799	0.212229	-0.261784	0.281917	0.191002	-0.427265	0.0224989	0.0860253	0.357826	0.453692	-0.280758	0.0930012	0.0289364	0.173859	0.136172	0.345596	0.141447	0.0141977	0.375494	0.0922943	-0.411294	0.162429	0.0773577	0.102761	0.00667063	0.0858573	-0.155717	0.35541	0.0694099	0.150122	-0.229484	-0.0345543	-0.325678	0.0148608	-0.0652231	-0.290381
REGULATION_OF_CELL_CYCLE_PHASE_TRANSITION	0.204469	-0.39435	0.0649629	-0.150199	0.0746969	-0.308503	-0.270147	0.010247	0.120403	-0.091137	-0.121901	-0.0454355	0.0664339	0.17843	0.139645	-0.330361	0.257896	0.08844	-0.282279	0.105859	0.0402678	0.247391	0.384747	-0.295637	0.063948	-0.0778504	0.026334	0.149543	0.230417	0.035398	-0.0416946	0.334495	0.000374688	-0.385171	0.182724	0.0520051	0.0447855	-0.0159479	0.0552085	-0.237832	0.353404	-0.114258	0.0400054	-0.147964	-0.0616419	-0.361487	0.033506	-0.1176	-0.357563
REGULATION_OF_CYSTEINE_TYPE_ENDOPEPTIDASE_ACTIVITY_INVOLVED_IN_APOPTOTIC_SIGNALING_PATHWAY	-0.221041	0.288579	-0.196099	-0.0465997	-0.420815	0.168372	0.494295	0.549161	-0.282643	-0.355859	-0.298268	0.0662035	-0.231304	-0.15601	0.238013	0.0262894	0.10534	0.0558248	0.319273	0.03677	0.657855	-0.40073	-0.0358678	0.281208	-0.399813	-0.00628687	0.0799562	0.555796	0.198882	-0.174303	-0.0531553	0.328279	-0.187276	-0.405221	-0.429216	0.0771302	0.0165018	0.541641	0.365962	-0.28977	-0.197317	-0.382676	0.37516	-0.171502	-0.185766	-0.566165	0.100434	-0.158225	-0.276908
REGULATION_OF_DNA_DEPENDENT_DNA_REPLICATION	0.188317	-0.666505	0.344143	-0.348581	-0.126085	-0.318814	-0.405334	-0.0100373	0.219867	0.0550147	-0.361667	0.0379797	0.41051	0.460132	0.187961	-0.428486	0.390885	0.268726	-0.553345	0.0223563	0.0197776	0.371504	0.637243	-0.609521	0.209939	-0.288914	0.129608	0.41195	0.466451	0.356293	-0.110634	0.630953	-0.156862	-0.594283	0.324903	-0.18313	0.267848	0.0781751	0.328353	-0.323864	0.568257	0.163488	0.157925	-0.575997	0.228642	-0.524314	0.169702	-0.392293	-0.447593
REGULATION_OF_DNA_REPAIR	0.115974	-0.428933	0.100851	-0.24904	0.0309534	-0.279176	-0.318414	0.0352543	0.20725	-0.15813	0.0194315	-0.251253	0.263559	0.381163	0.220376	-0.397796	0.298947	0.193518	-0.414912	0.0736775	-0.20626	0.343982	0.483372	-0.332269	0.1397	0.075128	-0.0091767	0.173593	0.310691	0.0157365	-0.150259	0.265245	-0.051226	-0.377357	0.207779	-0.011529	-0.0577768	-0.147396	0.0526207	-0.249303	0.332836	0.0366556	0.0664632	-0.025194	-0.0324005	-0.308914	0.0881095	-0.151436	-0.359756
REGULATION_OF_DNA_REPLICATION	0.183961	-0.568678	0.114716	-0.302978	-0.106479	-0.333156	-0.385455	0.0529104	0.264281	-0.147015	-0.122382	-0.111825	0.221971	0.295546	0.163479	-0.328202	0.294778	0.190445	-0.475923	0.0264723	-0.0370369	0.359511	0.480255	-0.429136	0.139764	-0.133228	0.0421227	0.227679	0.32614	0.147139	-0.023673	0.410732	-0.137724	-0.431323	0.290356	-0.0269221	0.0558023	-0.0502503	0.146028	-0.238686	0.48035	0.0342476	0.109428	-0.243831	0.00855897	-0.407169	0.0695023	-0.218929	-0.418182
REGULATION_OF_DOUBLE_STRAND_BREAK_REPAIR	0.113703	-0.435685	0.246664	-0.329276	0.0337828	-0.268181	-0.299886	0.0800955	0.219114	-0.164993	0.0126537	-0.230724	0.263915	0.425451	0.247559	-0.379704	0.30537	0.13814	-0.420476	0.145867	-0.177437	0.366608	0.514783	-0.333165	0.178676	0.0968878	0.00577984	0.206038	0.326717	-0.0321728	-0.121772	0.296818	0.0312975	-0.307295	0.227506	-0.00478129	-0.0699407	-0.117117	0.15985	-0.178376	0.294609	0.140882	0.0940405	0.0151312	0.0467198	-0.35166	0.121324	-0.0911458	-0.253534
REGULATION_OF_DOUBLE_STRAND_BREAK_REPAIR_VIA_HOMOLOGOUS_RECOMBINATION	0.176689	-0.481371	0.348043	-0.256626	0.152018	-0.285403	-0.403211	-0.0270581	0.271714	-0.108203	0.0121247	-0.0797816	0.283967	0.420608	0.256207	-0.378388	0.143442	0.280568	-0.46288	0.0761776	-0.248846	0.454824	0.540037	-0.374576	0.252268	0.13368	0.0338067	0.189587	0.430689	-0.0165741	-0.0665223	0.354821	0.015176	-0.33476	0.333645	-0.0530415	-0.0255398	-0.188424	0.0907678	-0.166493	0.361411	0.301561	0.138267	0.0271202	0.0595648	-0.331156	0.0627472	-0.171395	-0.229852
REGULATION_OF_DOUBLE_STRAND_BREAK_REPAIR_VIA_NONHOMOLOGOUS_END_JOINING	0.251352	-0.380669	0.166973	-0.49622	-0.28816	-0.228967	-0.305965	0.388991	0.0850086	-0.184274	-0.0395756	-0.432328	0.265423	0.487572	0.269687	-0.346606	0.430361	0.0360093	-0.26394	0.17916	-0.0798188	0.23735	0.55732	-0.333522	0.113926	-0.0655307	-0.171565	0.335172	0.156014	0.12113	-0.219667	0.30461	-0.0719868	-0.20353	0.0141342	-0.0445405	-0.129834	-0.0170263	0.112469	-0.360051	0.133823	-0.0780441	-0.0668593	-0.0356228	-0.118667	-0.433837	0.265404	-0.203723	-0.370947
REGULATION_OF_ERBB_SIGNALING_PATHWAY	-0.217462	-0.10621	-0.0985001	0.0629308	-0.178773	-0.326145	0.0209974	0.22225	-0.115708	-0.381462	-0.195421	-0.0867165	-0.0373171	-0.0135976	0.0917291	-0.252768	-0.0218146	-0.26055	-0.0722916	0.0121675	-0.0719916	-0.340572	-0.238814	-0.11903	-0.14833	-0.222536	-0.324722	0.173314	-0.104514	-0.340185	-0.0801862	-0.0134999	0.0391217	-0.160059	-0.280901	-0.123327	-0.120697	-0.0221789	0.0819329	0.0356378	-0.187788	-0.372666	0.144708	-0.0724856	-0.481579	-0.256132	-0.00448903	-0.122586	-0.244875
REGULATION_OF_EXTRINSIC_APOPTOTIC_SIGNALING_PATHWAY	-0.132982	0.0218824	-0.135318	0.127018	0.137366	-0.35296	0.199794	0.206232	-0.160792	-0.200368	-0.0756997	0.0774074	-0.139738	-0.247591	0.187813	-0.258627	0.123934	-0.178649	0.153151	0.19589	0.0212182	-0.0890397	-0.207575	0.0675368	0.0471766	-0.100682	-0.0548683	0.309747	-0.0692813	-0.0968708	-0.0454636	0.0326834	0.0444932	-0.173573	-0.251435	0.236907	-0.0781858	0.0179166	0.0460865	-0.289514	-0.200797	-0.428497	-0.0848574	0.198837	-0.220279	-0.304018	-0.0186976	0.106394	-0.112133
REGULATION_OF_EXTRINSIC_APOPTOTIC_SIGNALING_PATHWAY_VIA_DEATH_DOMAIN_RECEPTORS	-0.0353571	-0.000600594	0.0715209	0.309233	0.258382	-0.430482	0.100773	0.18557	-0.221763	-0.28702	-0.193677	0.248051	-0.18156	-0.30073	0.143796	-0.266917	0.104703	-0.252185	0.116145	0.244484	-0.119929	0.0563155	-0.110839	0.128224	0.161885	-0.0673548	0.109223	0.247858	-0.131568	-0.201408	0.140887	-0.0337254	-0.0423809	-0.195934	-0.317731	0.308447	0.154838	0.00639418	0.257201	-0.345059	-0.192795	-0.508799	-0.15382	0.152492	-0.343493	-0.421886	-0.159379	0.196259	-0.0325868
REGULATION_OF_IMMUNE_EFFECTOR_PROCESS	-0.382098	0.235759	0.170079	-0.190084	0.0461466	-0.0676923	-0.0948608	0.43335	-0.437798	-0.492697	-0.324075	-0.181005	-0.452573	-0.3789	-0.0295438	-0.443101	0.284153	-0.280599	0.286785	-0.15955	0.210557	-0.307634	-0.312499	-0.0834073	0.0503307	-0.320673	0.0200917	0.217343	-0.114003	0.169087	-0.123652	-0.264249	-0.28178	-0.290238	-0.482737	-0.00383124	0.0235706	0.245155	-0.110004	-0.461581	-0.436551	-0.514796	-0.0995444	-0.114637	-0.397091	-0.307293	-0.251786	-0.0714491	-0.280047
REGULATION_OF_INTRACELLULAR_STEROID_HORMONE_RECEPTOR_SIGNALING_PATHWAY	-0.249743	-0.312688	-0.197264	-0.0176284	0.256127	-0.444698	-0.103813	-0.306537	0.0369704	-0.281527	0.252355	-0.182035	-0.0570366	0.128096	0.0387577	-0.471731	0.00999949	-0.0591209	-0.372418	-0.275848	-0.296094	0.171461	0.37598	-0.0561608	0.00359524	0.0872776	-0.0903086	0.018595	-0.246363	-0.113866	-0.0324253	0.0657417	-0.200587	-0.0743154	0.253836	0.0612242	0.0675697	-0.337346	-0.305167	-0.232023	0.125689	-0.0919584	-0.223022	0.242018	-0.256034	-0.0572875	-0.175774	-0.145993	-0.339144
REGULATION_OF_INTRINSIC_APOPTOTIC_SIGNALING_PATHWAY	0.054449	-0.0188785	-0.0409429	-0.00385221	0.149919	-0.176139	-0.139631	0.394921	-0.0522549	-0.239803	-0.0435445	-0.0674967	0.0153371	-0.163592	0.197217	-0.143083	0.16234	0.150728	0.0256215	0.100303	0.0819525	0.00394707	-0.0096264	0.0970005	-0.276635	0.116027	0.180128	-0.00320965	-0.0124261	-0.140205	-0.112706	0.279842	-0.00108151	-0.345809	-0.270597	0.164436	-0.217356	0.0722249	0.117808	-0.0923028	-0.00313096	-0.31039	0.114226	0.124697	-0.176715	-0.233014	0.083834	0.0581165	-0.170204
REGULATION_OF_INTRINSIC_APOPTOTIC_SIGNALING_PATHWAY_BY_P53_CLASS_MEDIATOR	-0.0897631	-0.0972301	-0.290947	-0.164727	-0.0823843	-0.345969	-0.445417	0.11161	-0.045471	-0.424095	0.193345	-0.130733	0.0732165	-0.160509	0.145705	-0.03198	0.212106	0.00248559	-0.159939	-0.11461	0.0555058	0.0661733	0.215568	-0.0658387	-0.467768	0.244771	0.103324	-0.297308	0.153976	-0.138833	0.0603177	-0.00597747	-0.000325859	-0.375613	-0.165098	0.217152	-0.356446	-0.10865	-0.0426697	-0.173156	0.0146247	-0.375764	0.17956	0.235269	-0.146271	-0.137763	0.0216878	0.13467	-0.302115
REGULATION_OF_INTRINSIC_APOPTOTIC_SIGNALING_PATHWAY_IN_RESPONSE_TO_DNA_DAMAGE_BY_P53_CLASS_MEDIATOR	-0.0720977	-0.145927	0.076075	-0.252447	0.109129	-0.264618	-0.520566	0.357443	0.101795	-0.356652	0.269154	0.0794984	-0.169868	-0.105826	0.374184	-0.23873	0.363999	-0.0268293	-0.144561	-0.0632057	-0.0133359	0.184551	0.374184	0.0605351	-0.344533	0.181737	0.2985	0.074903	0.26249	-0.125615	-0.129023	0.224308	0.0314012	-0.400011	0.0782214	0.397567	-0.318218	-0.0415531	-0.111765	-0.11496	0.306453	-0.469816	0.219882	0.124711	-0.0801269	-0.170436	0.0248865	0.150078	-0.410293
REGULATION_OF_KIT_SIGNALING	-0.35521	-0.107878	0.360621	-0.0165023	-0.087569	-0.406099	0.104193	0.0471829	-0.0844982	-0.497075	-0.396093	-0.275983	-0.0557545	0.0877955	-0.128797	-0.531794	0.0266531	-0.260889	-0.291716	-0.062346	-0.0692676	0.0303008	0.000384523	-0.0737952	0.203266	-0.344517	-0.357661	0.292127	0.0183285	0.0497774	0.135868	0.303115	-0.453312	-0.152951	-0.323046	-0.193926	-0.307642	0.170787	-0.246619	-0.45122	-0.179918	-0.189265	-0.518722	-0.194511	-0.487404	-0.266363	-0.27584	-0.625536	-0.372969
REGULATION_OF_LEUKOCYTE_MEDIATED_IMMUNITY	-0.405873	0.245304	0.221381	-0.268062	0.044744	-0.0395359	-0.131779	0.46086	-0.431679	-0.490384	-0.328078	-0.250966	-0.451735	-0.370604	-0.0135395	-0.456777	0.348732	-0.237896	0.254821	-0.210441	0.271391	-0.336791	-0.315504	-0.0758208	0.122422	-0.305024	-0.0389017	0.271896	-0.0701105	0.243029	-0.145749	-0.269108	-0.32864	-0.27015	-0.476367	0.0395152	0.120934	0.246482	-0.0431097	-0.488562	-0.446355	-0.518066	-0.140728	-0.0834388	-0.42016	-0.310108	-0.18869	-0.135899	-0.341404
REGULATION_OF_LYMPHOCYTE_MEDIATED_IMMUNITY	-0.411998	0.25335	0.305869	-0.345049	-0.0248828	-0.0119651	-0.185974	0.494487	-0.436606	-0.489723	-0.328831	-0.305943	-0.462096	-0.429351	-0.0490652	-0.448935	0.346687	-0.269545	0.257961	-0.212762	0.259697	-0.343493	-0.28544	-0.0996231	0.0972581	-0.275029	0.0182285	0.328871	-0.112377	0.27258	-0.121933	-0.256649	-0.327817	-0.264243	-0.457871	0.0899084	0.0283163	0.267701	0.0148888	-0.491293	-0.469699	-0.527694	-0.127745	-0.0857528	-0.363725	-0.29394	-0.119538	-0.142373	-0.338577
REGULATION_OF_MEIOTIC_CELL_CYCLE	0.219038	-0.199216	-0.000776189	-0.132074	0.0282614	-0.103875	0.00753586	-0.0931581	0.0629015	-0.2693	-0.292396	0.0371773	0.098076	0.0587005	0.282609	-0.00582561	0.0761195	0.0682625	0.0529305	0.0224746	0.0577726	-0.10848	0.221117	-0.412458	-0.0991355	-0.0671725	0.0541529	0.000825703	0.114534	-0.265746	0.17347	0.292407	0.0991933	-0.0759133	-0.0101044	-0.00168986	-0.0673486	-0.113378	0.155048	-0.0262421	0.17228	0.0224776	0.2198	-0.252892	-0.191695	-0.401839	-0.300998	-0.0629532	-0.147972
REGULATION_OF_MITOCHONDRIAL_OUTER_MEMBRANE_PERMEABILIZATION_INVOLVED_IN_APOPTOTIC_SIGNALING_PATHWAY	-0.301865	0.178456	0.10807	-0.173957	-0.0416639	0.0540638	-0.45024	0.353091	0.111611	-0.213658	0.147316	-0.248068	-0.0956516	0.258881	0.180573	0.0370202	0.0423807	0.222216	-0.036546	0.293965	0.162612	0.0420478	-0.24926	-0.179338	-0.301558	0.208185	0.26984	0.0904694	0.211407	-0.427133	0.206231	0.0225014	0.208166	-0.370666	0.0629155	0.249231	-0.326254	-0.0489974	0.276266	-0.0666024	0.165794	-0.273308	0.517815	0.215319	-0.239516	-0.351737	0.387096	-0.0852527	-0.117303
REGULATION_OF_MITOTIC_CELL_CYCLE	0.165226	-0.323802	0.0533554	-0.114604	0.0603495	-0.311211	-0.193315	0.0334628	0.0183335	-0.129518	-0.0754775	-0.0668458	0.0303257	0.109184	0.194718	-0.258246	0.239437	0.0597159	-0.269086	0.0719862	0.0174097	0.192235	0.320603	-0.258272	0.0082196	-0.0914746	-0.0119738	0.208625	0.20435	0.0342643	-0.0393524	0.334666	-0.017441	-0.370962	0.106081	0.0589338	0.0562899	-0.0423282	0.082043	-0.186269	0.256435	-0.128385	0.068866	-0.120047	-0.118946	-0.363123	-0.0237879	-0.0566348	-0.266511
REGULATION_OF_MITOTIC_CELL_CYCLE_PHASE_TRANSITION	0.193057	-0.379545	0.100233	-0.130508	0.0430679	-0.318973	-0.284887	0.0506129	0.0393546	-0.106986	-0.107708	-0.0266211	0.0585202	0.138426	0.169245	-0.331961	0.246944	0.0875564	-0.246617	0.0985641	0.0804764	0.211936	0.370864	-0.26981	0.0281867	-0.0774375	0.0408148	0.175988	0.229115	0.0376959	-0.0847499	0.338113	-0.055465	-0.424481	0.162107	0.0204415	0.0864008	-0.0164621	0.0587129	-0.236738	0.346253	-0.133288	0.0455811	-0.168991	-0.105613	-0.373803	0.0379027	-0.0972669	-0.355634
REGULATION_OF_MITOTIC_CELL_CYCLE_SPINDLE_ASSEMBLY_CHECKPOINT	0.503361	-0.307981	0.352492	-0.434796	0.114858	0.118089	-0.350286	0.241709	0.168032	0.189669	-0.351073	-0.162651	0.157951	0.429738	0.0534026	-0.143119	0.47115	0.269998	0.114693	0.41483	0.351219	-0.0750938	0.469208	-0.708346	-0.0488339	-0.119738	0.194418	0.272148	0.263448	-0.145031	-0.302277	0.747483	0.073274	-0.489374	0.444594	-0.056444	-0.231136	0.454066	0.501721	0.13923	0.609434	0.246956	0.171923	-0.406793	-0.138042	-0.637776	0.257992	-0.176932	-0.308524
REGULATION_OF_NATURAL_KILLER_CELL_ACTIVATION	-0.575004	0.282302	0.257635	-0.116683	-0.043434	-0.117963	-0.0215267	0.511236	-0.394615	-0.615219	-0.399497	-0.270175	-0.377097	-0.385598	-0.254242	-0.525019	0.485737	-0.239349	0.363492	-0.201537	0.0594436	-0.520965	-0.319571	-0.0770424	0.112621	-0.271488	-0.102473	0.416714	-0.0531232	0.438369	-0.16548	-0.388792	-0.221263	-0.190746	-0.515207	0.336027	0.135447	-0.00882326	-0.0719609	-0.593288	-0.549376	-0.571691	-0.253178	-0.132517	-0.42619	-0.392762	-0.152821	-0.28971	-0.553249
REGULATION_OF_NATURAL_KILLER_CELL_MEDIATED_IMMUNITY	-0.499317	0.372035	0.326883	-0.336044	-0.162403	0.0650508	-0.334171	0.583082	-0.522333	-0.530075	-0.487654	-0.25886	-0.417905	-0.534158	-0.292572	-0.563986	0.494999	-0.470514	0.509055	-0.146203	0.35982	-0.554014	-0.22527	-0.443872	0.147605	-0.351057	0.122935	0.529746	-0.174512	0.377213	-0.111961	-0.337451	-0.395701	-0.189638	-0.65899	0.151244	0.106274	0.386318	0.148974	-0.542184	-0.531694	-0.648741	-0.185709	-0.325427	-0.376085	-0.478998	0.117805	-0.167796	-0.386106
REGULATION_OF_OXIDATIVE_STRESS_INDUCED_INTRINSIC_APOPTOTIC_SIGNALING_PATHWAY	0.120808	-0.215468	-0.21551	0.0711798	0.0245376	-0.235422	-0.0618228	0.344457	-0.0663704	-0.28653	-0.0638504	-0.0877352	-0.144494	-0.308856	0.0112957	-0.404662	0.0283728	0.0954162	-0.0662968	-0.141561	0.093062	-0.0621417	-0.0891002	-0.13082	-0.121377	0.101817	0.0211823	0.252349	-0.252766	-0.0399965	-0.380442	0.278199	-0.0882881	-0.373588	-0.0810031	0.125321	-0.153767	0.145191	-0.114355	-0.26776	0.00376202	-0.382383	-0.027507	0.11549	-0.237952	-0.346612	0.136539	0.14316	-0.206344
REGULATION_OF_PATTERN_RECOGNITION_RECEPTOR_SIGNALING_PATHWAY	-0.276252	-0.0964763	-0.0311811	-0.0422585	-0.11639	-0.355181	-0.237981	0.284696	-0.276944	-0.512457	0.0803714	-0.209309	-0.249068	-0.132504	0.084598	-0.424618	0.252312	-0.326029	-0.0140885	-0.0669227	-0.0602505	-0.127935	-0.257518	0.113519	0.0166265	-0.106087	-0.308822	0.129085	0.00887991	0.124149	-0.194179	-0.00521826	-0.206622	-0.175695	-0.237888	-0.114012	-0.0145688	0.0418667	-0.142479	-0.357734	-0.33931	-0.480076	-0.135833	0.0532561	-0.442567	-0.207701	-0.0755242	-0.0458715	-0.318148
REGULATION_OF_PRODUCTION_OF_MOLECULAR_MEDIATOR_OF_IMMUNE_RESPONSE	-0.303534	0.227492	0.140178	-0.243397	0.0262935	-0.0980393	0.0428177	0.496481	-0.323371	-0.474457	-0.292727	-0.159843	-0.402133	-0.302852	-0.0151913	-0.399526	0.305289	-0.212277	0.214381	0.0180574	0.255226	-0.212695	-0.237997	-0.0623995	-0.0126643	-0.234356	0.100975	0.198847	-0.0859809	0.125102	-0.082454	-0.181069	-0.132374	-0.282806	-0.439165	0.0681851	0.0103146	0.230712	-0.0878859	-0.39833	-0.342243	-0.419707	-0.0865865	-0.0293867	-0.323611	-0.302092	-0.210243	-0.0516703	-0.17129
REGULATION_OF_RESPONSE_TO_INTERFERON_GAMMA	-0.166214	0.153743	0.418562	-0.352482	0.0609431	0.129538	0.038702	0.481733	-0.260584	-0.492295	-0.0553481	-0.189583	0.170294	0.424468	-0.100148	-0.116036	0.16743	0.063756	0.125109	0.0450943	0.427026	0.229842	0.120243	0.0285973	-0.138967	0.390279	-0.114836	0.491028	-0.206977	0.10857	0.126317	0.182478	0.0544003	0.0447574	0.0478061	0.0767392	0.138684	0.0842888	0.281877	0.0160695	-0.166639	-0.157334	-0.161596	0.385422	0.240241	-0.0483752	0.345635	0.261632	-0.068953
REGULATION_OF_RIG_I_SIGNALING_PATHWAY	-0.0527296	-0.328525	-0.030047	-0.123983	0.0528659	-0.181824	-0.463974	0.193528	-0.353925	-0.532238	0.0941267	-0.130062	0.110726	0.38967	0.314559	-0.324237	0.109401	-0.244496	-0.0802005	0.278975	-0.150141	0.299738	0.171426	-0.232332	0.100346	0.0493867	-0.353271	0.336658	0.236417	0.202901	-0.100864	0.117065	-0.251245	-0.171378	0.168714	-0.234799	-0.195303	-0.0695573	-0.0616385	-0.338998	-0.08293	-0.328169	-0.389018	0.226452	-0.410589	-0.353213	-0.0495556	0.00993038	-0.30952
REGULATION_OF_SIGNALING_BY_CBL	-0.53393	-0.068719	0.242719	-0.152848	0.245338	-0.293739	-0.388584	0.3398	-0.373353	-0.68834	0.258798	-0.314694	-0.379557	-0.164012	0.0121202	-0.49043	0.224356	-0.313995	-0.030324	-0.0676803	-0.11077	-0.175664	-0.054846	0.155184	0.032418	-0.229944	-0.0899119	-0.214203	0.0738942	0.274315	-0.349715	-0.232909	-0.209812	-0.597969	-0.375904	-0.355829	0.016131	0.103728	-0.420482	-0.513291	-0.103206	-0.227977	-0.495552	-0.00998548	-0.362642	-0.403134	-0.380326	-0.133241	-0.513911
REGULATION_OF_STRESS_ACTIVATED_PROTEIN_KINASE_SIGNALING_CASCADE	-0.217973	-0.0298389	-0.058939	0.0594028	0.0605696	-0.313974	0.110195	0.0562468	-0.219572	-0.399421	-0.0710666	-0.059028	-0.113338	-0.16358	0.0972872	-0.31052	0.0700678	-0.138407	-0.120955	-0.0121573	-0.216722	-0.242888	-0.0911685	-0.00580104	-0.0241286	-0.136184	-0.170115	0.184844	-0.158176	0.0391323	-0.0537801	-0.0693469	0.0134515	-0.255361	-0.364359	0.028895	-0.0326006	-0.14408	-0.104879	-0.244844	-0.356071	-0.396852	-0.00469545	0.0661099	-0.325368	-0.215075	-0.19407	0.00896469	-0.0929052
REGULATION_OF_T_CELL_ACTIVATION	-0.470872	0.266484	0.236343	-0.147181	0.0551308	-0.0291558	-0.00912036	0.397461	-0.432645	-0.467413	-0.378576	-0.261559	-0.448009	-0.389914	-0.134257	-0.482673	0.320275	-0.27062	0.273163	-0.220459	-0.00593854	-0.349402	-0.306286	-0.0662954	0.0369083	-0.376503	0.161515	0.286513	-0.205621	0.197289	0.0429236	-0.239192	-0.293408	-0.31601	-0.505218	0.125178	0.00417032	0.157462	-0.179292	-0.471165	-0.423308	-0.537053	-0.181844	-0.209377	-0.396873	-0.307126	-0.271935	-0.199231	-0.278672
REGULATION_OF_T_CELL_DIFFERENTIATION	-0.428658	0.197286	0.221051	-0.0974434	0.00902142	-0.0625365	0.0139843	0.312061	-0.399976	-0.476526	-0.31877	-0.258254	-0.41846	-0.297196	-0.165653	-0.50287	0.253176	-0.232138	0.215369	-0.176691	-0.0740284	-0.295614	-0.192489	-0.114899	0.0601615	-0.309247	0.213854	0.330356	-0.221505	0.272234	0.0992089	-0.239097	-0.254331	-0.329869	-0.475146	0.111521	0.0570087	0.0895865	-0.245687	-0.472401	-0.418803	-0.537353	-0.207393	-0.148478	-0.378211	-0.359518	-0.266094	-0.176326	-0.230208
REGULATION_OF_T_CELL_MEDIATED_IMMUNITY	-0.515186	0.329598	0.301176	-0.283866	0.102054	0.158166	-0.0572787	0.500022	-0.496616	-0.564273	-0.342142	-0.325642	-0.534997	-0.487301	0.0345563	-0.41496	0.33017	-0.236327	0.354831	-0.204838	0.228793	-0.417476	-0.485322	0.0924405	0.125775	-0.277066	0.09754	0.308843	-0.152318	0.319395	-0.10025	-0.377188	-0.332516	-0.192892	-0.561405	0.142565	-0.0338902	0.301767	-0.0236286	-0.495164	-0.599805	-0.563151	-0.0424551	-0.109958	-0.335934	-0.31073	-0.180438	-0.0264112	-0.264676
REGULATION_OF_T_CELL_PROLIFERATION	-0.465261	0.300968	0.268309	-0.148495	0.102169	0.0616113	-0.0505988	0.420904	-0.444991	-0.471421	-0.390005	-0.310603	-0.453884	-0.419424	-0.163925	-0.4732	0.315058	-0.280665	0.318156	-0.230586	0.0500066	-0.347827	-0.379124	-0.0369846	0.0424732	-0.360703	0.1761	0.258478	-0.147063	0.145339	0.0592447	-0.275347	-0.379129	-0.303294	-0.51015	0.11015	0.0193596	0.197437	-0.225868	-0.475512	-0.439482	-0.562672	-0.124157	-0.146359	-0.408782	-0.274637	-0.216955	-0.212769	-0.253881
REGULATION_OF_T_CELL_RECEPTOR_SIGNALING_PATHWAY	-0.518836	0.413413	0.378907	-0.0974596	-0.228764	0.0259327	-0.281479	0.418153	-0.330904	-0.487541	-0.284132	-0.239208	-0.41872	-0.368514	-0.059571	-0.384648	0.335478	-0.218856	0.309339	-0.201372	0.0888404	-0.303196	-0.401922	0.147091	0.044992	-0.26425	0.0922794	0.295903	-0.225688	0.130772	0.00489579	-0.0963655	-0.315308	-0.194657	-0.521809	0.0472262	-0.0169209	0.0617857	-0.152572	-0.388207	-0.592252	-0.501302	-0.113052	-0.172346	-0.248568	-0.251601	-0.22151	-0.236554	-0.192783
REGULATION_OF_T_HELPER_1_TYPE_IMMUNE_RESPONSE	-0.506294	0.432452	0.0704119	-0.155696	0.177563	0.187065	0.222248	0.641186	-0.602321	-0.518917	-0.537817	-0.0821727	-0.609454	-0.587898	-0.00882066	-0.516928	0.363444	-0.0880575	0.575102	-0.0682777	0.0983404	-0.303579	-0.568042	-0.0574656	0.0368349	-0.606928	0.41895	0.427399	0.245338	0.231488	-0.120533	-0.298673	-0.264054	-0.330792	-0.696033	-0.0661035	-0.0386751	0.388791	0.245569	-0.510489	-0.657153	-0.668114	-0.0238607	-0.341934	-0.442119	-0.378748	-0.380421	-0.0790139	-0.164787
REGULATION_OF_T_HELPER_17_TYPE_IMMUNE_RESPONSE	-0.339899	0.257615	0.403945	-0.449021	-0.232126	-0.0115504	-0.0557831	0.544903	-0.267257	-0.523426	-0.280225	-0.431858	-0.473447	-0.134406	0.197572	-0.076102	0.132012	-0.451498	0.292714	-0.212457	-0.142288	-0.0328333	-0.355791	0.0260057	0.398987	-0.314042	0.0127199	0.260223	0.00685633	0.41873	0.115425	-0.376732	-0.165281	-0.180185	-0.426166	-0.127044	-0.0673524	-0.0669226	0.286475	-0.500351	-0.486044	-0.43304	-0.108123	-0.197594	-0.670809	-0.426235	-0.48913	-0.308997	-0.135282
REGULATION_OF_TOLL_LIKE_RECEPTOR_SIGNALING_PATHWAY	-0.312597	-0.0562859	0.0561302	-0.0708359	-0.242583	-0.369	-0.237508	0.331099	-0.376242	-0.578553	0.00699072	-0.23102	-0.425308	-0.31059	0.0351323	-0.544383	0.301069	-0.362988	0.0323946	-0.218494	-0.0449297	-0.329396	-0.366144	0.105048	-0.038193	-0.290086	-0.351258	0.0892506	-0.155969	0.133491	-0.261958	-0.0226043	-0.264203	-0.219645	-0.325763	-0.18389	0.0148406	0.130014	-0.136742	-0.463585	-0.421665	-0.531937	-0.181565	-0.0681104	-0.508118	-0.192394	-0.173084	-0.0340326	-0.354566
REGULATION_OF_TRANSCRIPTION_INVOLVED_IN_G1_S_TRANSITION_OF_MITOTIC_CELL_CYCLE	-0.0405595	-0.612438	-0.0250425	0.138385	-0.281846	-0.38532	-0.336303	-0.0180036	-0.194506	-0.103578	-0.210827	-0.0823718	0.126549	0.221392	0.0909659	-0.490634	-0.0259448	-0.166996	-0.439473	0.509902	-0.393968	0.172898	0.129361	-0.0541753	0.15392	-0.217137	-0.117557	-0.0552937	0.480606	0.291893	-0.246728	0.037652	-0.0705211	-0.349759	-0.243885	-0.362363	0.0984373	-0.166872	-0.138539	-0.413072	0.0253676	-0.118292	-0.570099	-0.170495	-0.485517	-0.516027	-0.350398	-0.280869	-0.463576
REGULATION_OF_TYPE_I_INTERFERON_MEDIATED_SIGNALING_PATHWAY	-0.16906	-0.264851	0.0509607	-0.0252042	-0.0683356	-0.271361	-0.0542853	0.49027	-0.0119051	-0.335917	0.11405	-0.36979	0.383912	0.343667	0.448411	-0.422682	0.456507	-0.207174	-0.132324	0.236879	-0.0180837	0.244112	0.129357	-0.0231708	0.183123	0.218718	-0.295832	0.413673	0.155024	0.335364	0.150265	0.065089	-0.0953616	-0.0526317	-0.076965	0.254325	-0.138747	0.0372159	0.339016	-0.193863	-0.0105715	-0.390191	-0.012862	0.242003	-0.144669	-0.0837013	0.393442	-0.279414	-0.272707
REGULATORY_T_CELL_DIFFERENTIATION	-0.541592	0.129571	0.399072	-0.314776	0.0913572	0.270225	-0.0873172	0.368603	-0.596919	-0.6358	-0.622185	-0.26456	-0.489757	-0.412514	-0.354602	-0.711809	0.405165	-0.272626	0.357846	-0.131383	-0.0218467	-0.489048	-0.240757	-0.134763	0.315447	-0.38609	0.361248	0.50279	-0.193248	0.450969	0.217825	-0.26823	-0.49232	-0.429921	-0.405845	0.179601	0.240108	0.332341	-0.288625	-0.666805	-0.485133	-0.581811	-0.20086	-0.189821	-0.37326	-0.567345	-0.146626	-0.460872	-0.321693
RESPONSE_TO_INTERFERON_BETA	-0.320698	0.288057	0.143458	-0.13795	-0.0126344	0.0326719	-0.137217	0.653392	-0.386419	-0.600105	-0.463437	-0.0786752	-0.0326066	-0.00224648	0.360413	-0.368191	0.515174	-0.429459	0.426283	0.221875	0.448019	-0.435874	-0.357787	0.0745105	0.137978	0.110148	0.219899	0.431976	0.141598	0.100859	-0.396348	0.0788079	-0.202576	0.222808	-0.473266	0.146255	0.211383	0.536322	0.552138	-0.385481	-0.598532	-0.496014	-0.390924	0.126264	-0.325549	-0.489683	0.0744949	0.00428695	-0.312707
RESPONSE_TO_INTERFERON_GAMMA	-0.380582	0.254415	0.107247	-0.243962	0.0347924	-0.0491284	-0.0506834	0.493568	-0.437942	-0.553463	-0.377309	-0.12991	-0.341029	-0.355423	0.010114	-0.487947	0.25085	-0.263194	0.417465	0.00128429	0.266456	-0.425247	-0.392768	-0.059971	-0.225445	-0.208176	0.0699717	0.341555	-0.0351489	0.257033	-0.0461502	-0.15969	-0.311364	-0.360165	-0.511839	0.166437	0.0355231	0.389828	0.130924	-0.504135	-0.54244	-0.557355	-0.0965155	0.0403477	-0.338368	-0.368823	-0.0953898	0.0497809	-0.24458
RESPONSE_TO_TYPE_I_INTERFERON	-0.167212	-0.144463	0.0280836	0.0769229	-0.00479768	-0.184125	0.204565	0.534195	-0.20414	-0.441059	-0.0603787	-0.202768	0.324023	0.306442	0.453956	-0.523415	0.486211	-0.431352	0.102879	0.189447	0.0375021	-0.0358946	0.0583128	0.148326	0.207012	0.141468	-0.191217	0.413278	0.0785193	0.272518	-0.0840938	0.0550076	-0.0276243	0.0300795	-0.339099	0.0855926	-0.0471514	0.174715	0.409818	-0.345515	-0.367907	-0.484092	-0.269949	0.155872	-0.105551	-0.204168	0.268777	-0.110477	-0.204052
RIG_I_SIGNALING_PATHWAY	-0.0244331	-0.412137	-0.0243008	-0.199731	0.0659038	-0.187222	-0.412284	0.228246	-0.304737	-0.523595	0.00246956	-0.160375	0.177923	0.493525	0.381811	-0.303501	0.244744	-0.211737	-0.0769909	0.148824	0.044731	0.349041	0.315362	-0.328557	0.15686	0.0548437	-0.160779	0.316295	0.290128	0.15595	-0.158713	0.0857916	-0.137766	-0.240573	0.193024	-0.10946	-0.0948873	0.0993864	0.131963	-0.25006	-0.0169937	-0.202254	-0.337711	0.0587677	-0.383932	-0.352561	0.050567	0.127006	-0.22051
SIGNALING_BY_ALK_IN_CANCER	-0.265928	-0.410466	-0.340738	0.10696	0.0910467	-0.473874	-0.0407921	-0.0846169	-0.267665	-0.496339	-0.0193842	-0.0758179	0.0574539	-0.0510828	0.340185	-0.574556	0.260105	-0.156085	-0.387275	-0.115881	-0.0401869	0.278261	-0.0391114	0.0762484	0.0104358	-0.243306	-0.344953	-0.0012246	0.029696	-0.329163	-0.225723	-0.145148	0.0486483	-0.466928	-0.13666	-0.0256086	-0.0241402	-0.194371	-0.0999578	-0.420366	-0.102994	-0.44136	-0.0248376	0.126811	-0.283304	-0.398165	0.057602	0.21674	-0.416949
SIGNALING_BY_BRAF_AND_RAF1_FUSIONS	0.25763	-0.324611	0.0839171	0.435887	0.18144	-0.291083	0.0688306	-0.192378	-0.104441	-0.112517	-0.119968	0.187493	-0.219694	0.0307963	0.00439588	-0.345201	0.347976	0.0386142	-0.269112	0.0632931	-0.00649668	0.188724	0.0755582	-0.0374647	0.264015	-0.201138	-0.140582	0.268555	-0.197734	-0.383157	-0.0218615	-0.0410613	0.12833	-0.300762	-0.0652907	-0.125795	-0.00475261	-0.178671	0.0209733	-0.0610455	0.0719455	-0.21431	0.052184	-0.0555871	-0.127631	-0.135056	-0.194077	-0.0637693	-0.0502309
SIGNALING_BY_CSF3_G_CSF	-0.380731	0.0916925	0.102077	-0.0760568	-0.0489497	-0.361871	-0.151015	0.477735	-0.356903	-0.670316	-0.330533	-0.308225	-0.168346	-0.306227	-0.0961492	-0.577374	0.446991	-0.250634	0.018839	-0.111477	0.357293	0.0983183	-0.167328	0.157582	-0.299882	-0.213735	-0.0628007	-0.0667671	-0.250312	0.112617	-0.206249	0.0285267	-0.102969	-0.508844	-0.389094	0.127372	-0.0425186	0.312667	-0.124633	-0.539669	-0.0776803	-0.558125	-0.22779	0.264676	-0.503003	-0.493487	-0.12049	0.22485	-0.478182
SIGNALING_BY_CTNNB1_PHOSPHO_SITE_MUTANTS	-0.179203	-0.665088	-0.402721	-0.135391	-0.287832	-0.6237	-0.617764	-0.0991893	-0.204996	-0.693257	0.351135	-0.519573	-0.245101	0.00552424	-0.0211847	-0.700801	0.427486	-0.508791	-0.732438	-0.28257	-0.520353	0.0741466	0.390986	0.274184	-0.43352	-0.45014	-0.299615	-0.477166	-0.3423	-0.177041	0.182583	0.170087	0.527691	-0.668791	-0.176433	-0.329868	-0.32671	-0.286711	-0.560386	-0.526297	0.160173	-0.664697	-0.234719	0.13552	-0.55945	-0.506527	0.0279481	0.0397247	-0.632958
SIGNALING_BY_EGFR	0.0972079	-0.279494	0.0769449	0.2484	0.249678	-0.409111	-0.0711068	0.0739755	-0.0905472	-0.385421	0.0772254	-0.0626049	-0.0675931	0.163848	0.0872435	-0.143773	0.280988	-0.108233	-0.324849	0.20541	-0.191128	0.120831	-0.220883	0.192884	0.0876264	-0.0424169	-0.326012	0.343823	-0.202228	-0.176088	0.179185	0.0916975	0.305034	-0.291094	0.00636699	0.0810519	0.0165045	-0.163656	0.00775122	0.153679	-0.0541415	-0.0765333	0.235917	0.107157	-0.1664	-0.379223	0.0328937	0.0320062	0.122679
SIGNALING_BY_ERYTHROPOIETIN	-0.322847	-0.26929	0.0367008	-0.0065979	-0.134812	-0.448912	-0.0815341	0.00387044	-0.368986	-0.553719	0.193107	-0.318881	-0.146851	-0.018982	-0.0367307	-0.540062	0.290546	-0.330545	-0.210389	-0.235873	-0.103454	0.0318731	-0.20793	0.17995	0.0815126	-0.479359	-0.594493	0.133811	-0.034789	0.140004	-0.0302179	-0.362997	-0.0821028	-0.423303	-0.441665	-0.458169	0.0751801	-0.0991838	-0.497722	-0.334475	-0.0585511	-0.399455	-0.467315	-0.212023	-0.245764	-0.122366	-0.253331	-0.0881306	-0.285931
SIGNALING_BY_HIPPO	0.437974	-0.720619	-0.0413946	0.547477	0.374825	-0.752182	-0.393719	-0.283364	0.154862	-0.310552	0.179929	0.388074	0.0227969	0.0775589	0.200238	-0.635299	-0.237837	-0.468161	-0.3831	-0.1924	-0.500862	0.081665	0.172335	-0.213909	0.592927	-0.342933	-0.565452	0.459923	-0.127498	-0.0826108	-0.0713281	0.111355	-0.27317	-0.612232	0.0953071	-0.109746	-0.0411845	-0.440454	-0.131891	-0.413549	0.418426	-0.34387	-0.236346	0.0630423	-0.585662	0.126122	-0.223661	-0.240281	-0.385472
SIGNALING_BY_INTERLEUKINS	-0.229346	0.0699134	0.0879097	-0.0156634	0.0938607	-0.0986129	-0.0588579	0.455825	-0.352741	-0.42996	-0.348825	-0.0284682	-0.249389	-0.228596	0.082222	-0.413488	0.336604	-0.0885299	0.161807	-0.00117362	0.205469	-0.180544	-0.253342	-0.00377076	-0.073162	-0.190426	0.13027	0.28831	0.0132863	0.0815333	-0.0100013	0.0670152	-0.018778	-0.315745	-0.401499	0.109192	-0.0986976	0.225885	0.127261	-0.421248	-0.206483	-0.458157	0.0120431	0.0281525	-0.324107	-0.365538	0.0320322	0.153559	-0.137865
SIGNALING_BY_KIT_IN_DISEASE	-0.457784	-0.227022	0.28798	0.231659	-0.0246502	-0.329544	-0.0595087	0.234313	-0.0306139	-0.646261	-0.0160892	0.145767	0.262499	0.169349	-0.167254	-0.508473	0.438524	-0.367262	-0.296973	-0.149981	-0.325446	0.167202	-0.0364324	0.392915	0.23054	-0.0648763	-0.163992	0.172799	0.0855069	0.304389	-0.0992987	0.195194	-0.00963894	-0.244159	-0.0931048	0.0595291	0.137656	-0.0636228	-0.438914	-0.238424	-0.343898	-0.183529	-0.51149	0.191785	0.187364	-0.128699	0.21982	-0.115654	-0.287823
SIGNALING_BY_MET	-0.116046	-0.309466	-0.284043	0.332357	0.0921647	-0.481734	0.114109	0.11167	-0.29887	-0.436643	-0.0523735	0.038085	-0.128183	-0.168975	0.199643	-0.319023	0.0722046	-0.0351485	-0.152641	0.276646	-0.246353	0.00168379	-0.238701	0.391182	0.0234629	-0.201195	-0.130398	0.374223	-0.110237	-0.270529	0.0934062	-0.0341548	0.378152	-0.29478	-0.168454	0.129617	-0.249591	-0.0490771	0.0774179	-0.267658	-0.131494	-0.366079	0.0591396	-0.0423812	-0.118182	-0.273323	-0.070079	0.163804	-0.0211175
SIGNALING_BY_MODERATE_KINASE_ACTIVITY_BRAF_MUTANTS	0.264126	-0.118823	0.182225	0.412841	0.132208	-0.137029	-0.00121699	-0.0074523	-0.187446	-0.10462	-0.3038	0.201469	-0.298477	0.0384761	-0.0351475	-0.356601	0.315183	0.0505541	-0.0991602	0.0550579	0.172809	0.0883866	0.0353274	-0.122404	0.216771	-0.350818	0.025446	0.228147	-0.125485	-0.483245	-0.0889113	-0.00656265	0.142453	-0.283614	-0.165154	-0.131236	-0.0321237	0.0175915	-0.0594213	-0.0400178	0.048971	-0.275301	0.0423551	-0.0353187	-0.208281	-0.208688	-0.277532	-0.241243	-0.139492
SIGNALING_BY_NOTCH	0.077271	-0.275153	0.107202	-0.0770437	-0.00310401	-0.0885743	-0.214677	0.27803	-0.108484	-0.147194	-0.205067	0.0251249	0.144761	0.21789	0.135918	-0.268735	0.177476	-0.0292321	-0.0358045	0.123876	0.108232	0.0649519	0.0525848	-0.209337	-0.0293884	0.15788	0.228621	0.256929	0.120406	0.068885	-0.047018	0.233849	0.103436	-0.351387	0.0803559	0.199965	-0.205382	0.163194	0.194611	-0.23018	0.258132	-0.0887222	0.113892	-0.138788	-0.252226	-0.373963	0.283359	0.0647104	0.0652429
SIGNALING_BY_NOTCH1	-0.0667452	-0.113932	-0.19274	0.146118	-0.0590545	-0.344608	0.0660032	-0.0902049	-0.0735539	-0.261513	0.279231	-0.259122	-0.110847	0.00342598	0.0305511	-0.235101	0.0674881	-0.181437	-0.331374	-0.238116	-0.241857	-0.0923583	-0.0168838	-0.0262638	-0.0420429	0.000720995	-0.16093	-0.107368	-0.132546	-0.165617	-0.0495128	-0.0375631	-0.0942964	-0.192999	-0.0353216	-0.00770862	-0.222766	-0.27504	-0.139863	-0.16217	-0.113036	-0.340601	-0.058735	0.156322	-0.230734	-0.0267822	-0.122356	0.0123863	-0.111573
SIGNALING_BY_NOTCH1_PEST_DOMAIN_MUTANTS_IN_CANCER	-0.110379	-0.156881	-0.233577	0.0444678	-0.143415	-0.364356	0.0919424	-0.0951164	-0.0220572	-0.30841	0.29816	-0.373025	-0.0686728	0.0132956	0.115451	-0.157617	0.0514318	-0.111026	-0.355211	-0.172461	-0.224459	-0.0516061	0.0988073	0.0505704	-0.162417	0.0781	-0.18576	-0.0686475	-0.0804709	-0.113431	0.0473941	-0.0609956	-0.115708	-0.140198	-0.0132894	0.0691766	-0.259267	-0.29667	-0.152703	-0.104192	-0.103087	-0.332085	0.000700506	0.192314	-0.223322	-0.0864782	-0.0716882	0.0673183	-0.0552859
SIGNALING_BY_NOTCH2	-0.145329	-0.0140896	-0.156599	0.0155934	0.149327	-0.333828	0.0912404	0.019348	-0.176748	-0.345998	0.164575	-0.231079	-0.13909	-0.257935	0.0245523	-0.287323	-0.0411666	-0.19229	-0.177067	-0.076578	-0.200227	-0.206341	-0.104298	0.0164739	0.0262717	-0.0641768	-0.143354	0.0529041	-0.182974	-0.201948	0.0600439	-0.253373	-0.226695	-0.13261	-0.152667	0.286407	-0.0596049	-0.27368	-0.248983	-0.185417	-0.395819	-0.484046	-0.0903552	0.219829	-0.194243	0.0879677	-0.0847707	0.00525431	-0.0985674
SIGNALING_BY_NOTCH3	-0.0990884	-0.139774	-0.248646	-0.0638963	0.095761	-0.301083	0.0365093	-0.0731552	-0.25022	-0.311402	0.0351534	-0.292997	-0.20498	-0.246343	0.0913937	-0.259369	-0.00977334	-0.16376	-0.178095	-0.0891992	-0.0988564	-0.0227308	-0.107339	-0.182823	-0.0723531	-0.0131866	-0.1203	0.0282708	-0.085066	-0.0151341	0.097024	-0.161311	-0.0569497	-0.0125638	0.00606858	0.100814	-0.138834	-0.158208	-0.197254	-0.179183	-0.139762	-0.430932	-0.0397114	0.0156567	-0.265921	-0.0719525	-0.0619484	0.217545	-0.0773901
SIGNALING_BY_NOTCH4	-0.0629334	-0.173045	0.219466	-0.0587173	-0.0428619	0.0973111	-0.386294	0.305095	-0.174391	-0.164239	-0.317549	-0.0818467	0.0609152	0.0144894	0.0940526	-0.379195	0.238584	-0.0439193	0.00927192	0.180031	0.435017	0.0116312	0.329283	-0.250255	-0.206167	0.130532	0.350296	0.391851	-0.01871	-0.080632	0.0376764	0.325731	-0.0759231	-0.261574	-0.0522344	0.245706	-0.349221	0.29489	0.241521	-0.256129	0.266309	-0.262889	0.19267	0.0561988	-0.212083	-0.455831	0.492346	0.218481	-0.249245
SIGNALING_BY_NTRKS	-0.0492565	-0.0255851	-0.254413	0.132271	0.0107841	-0.360231	0.0159609	-0.0199512	-0.198154	-0.409517	-0.0736997	-0.0255451	-0.100339	-0.0609564	0.0490542	-0.309473	0.116269	-0.165825	-0.0205331	-0.153737	-0.0996732	0.0262755	-0.0681573	-0.0702414	-0.249249	-0.20173	-0.127211	0.045281	-0.0822965	-0.122218	0.00541105	0.0865751	0.13477	-0.306983	-0.203686	0.0570335	-0.00388764	-0.195928	-0.0882157	-0.327593	-0.0970387	-0.434093	0.0181252	0.0798181	-0.288722	-0.39675	-0.147539	-0.0412252	-0.17657
SIGNALING_BY_NUCLEAR_RECEPTORS	0.0715964	-0.281214	-0.000443532	-0.128169	0.0611406	-0.291884	-0.149627	0.20268	0.0421588	-0.211391	-0.0599143	0.150229	0.0899181	0.141224	0.125325	-0.181837	0.0899036	0.00952604	-0.176915	0.0251323	-0.152844	0.166247	0.0527297	-0.00830917	-0.0476321	0.098105	0.120967	0.0396694	0.0683336	0.017096	0.0148332	0.247401	0.175527	-0.354535	0.128876	0.180448	-0.120136	0.00715653	-0.0234469	-0.132201	0.161779	-0.0299564	0.114607	-0.0739077	-0.171975	-0.294583	0.182874	0.0232095	0.0935554
SIGNALING_BY_PTK6	-0.092468	-0.0780274	0.0812188	0.198811	0.219724	-0.361397	-0.145594	0.171168	-0.158016	-0.246087	0.125132	-0.0705362	-0.0154888	0.0216062	0.0834443	-0.214207	0.188617	-0.114823	-0.147104	-0.171221	-0.0244434	-0.0204607	-0.290578	0.0854148	0.0131929	0.0193928	-0.162975	0.187518	-0.0171582	-0.180007	0.119394	0.272621	0.372292	-0.0703107	-0.0116109	0.0694401	-0.0140022	-0.0446533	0.0156204	-0.109114	-0.0900877	-0.245381	0.106262	0.117535	-0.2142	-0.192823	0.212109	0.13389	-0.159898
SIGNALING_BY_SCF_KIT	-0.345716	-0.0827061	0.335911	0.194651	-0.0460326	-0.234936	-0.0839175	0.104774	-0.245422	-0.522049	-0.225028	-0.0247365	-0.166179	-0.095689	-0.237501	-0.542822	0.111561	-0.368523	-0.208595	-0.241875	-0.0941707	-0.110334	-0.0715406	0.0142127	0.162235	-0.235216	-0.119505	0.111367	0.0359524	-0.0250201	-0.147579	0.169057	-0.242296	-0.292195	-0.165615	-0.171443	-0.0751762	0.076896	-0.34823	-0.344775	-0.2579	-0.363316	-0.464178	-0.105212	-0.289714	-0.185837	-0.134901	-0.272788	-0.26787
SIGNALING_BY_TGF_BETA_RECEPTOR_COMPLEX	-0.018133	-0.387654	-0.00771565	0.0219285	0.0931179	-0.449118	-0.125017	0.117143	0.166784	-0.138233	0.162785	-0.158121	0.187205	0.212003	0.133208	-0.249533	0.0695682	0.0965166	-0.335562	0.234956	-0.338734	0.290582	0.154929	0.111061	-0.0117262	0.164883	-0.0103355	0.185721	0.124045	-0.215301	0.055684	0.247215	0.0779498	-0.382727	-0.0128437	0.0721639	-0.158058	-0.263255	-0.0143436	0.0208084	0.203578	-0.326981	0.141681	0.281457	-0.161808	-0.353686	0.164444	0.0105151	-0.18821
SIGNALING_BY_TGFB_FAMILY_MEMBERS	-0.116666	-0.36881	-0.0974886	0.106377	0.13667	-0.455395	-0.0377883	0.0218291	0.0946294	-0.131709	0.119337	-0.125026	0.0970215	0.0867976	0.0945855	-0.240205	0.00677592	0.131456	-0.237237	0.205344	-0.375067	0.115372	0.103466	0.0561574	-0.0434282	0.099613	-0.0254007	0.0687988	-0.0964638	-0.266049	-0.0102977	0.107305	0.0314946	-0.357743	-0.0527634	0.166419	-0.200308	-0.347782	-0.0818969	-0.0452853	0.0776238	-0.30315	0.0641548	0.198483	-0.144942	-0.270935	0.0129495	-0.0573401	-0.124061
SIGNALING_BY_THE_B_CELL_RECEPTOR_BCR	-0.486226	0.200457	0.509777	-0.284505	0.242151	0.21833	-0.0018386	0.609995	-0.545799	-0.508108	-0.626495	-0.345259	-0.318368	-0.50429	-0.326233	-0.616073	0.248906	0.254236	0.149277	-0.0902406	-0.109793	-0.049101	-0.393645	-0.414615	-0.352084	-0.473071	0.40011	0.389196	-0.40608	0.151435	0.028644	-0.168589	-0.493839	-0.56783	-0.576969	-0.14228	0.0828995	-0.172514	-0.332388	-0.580668	-0.180273	-0.562519	0.236933	-0.345883	-0.293346	-0.536072	-0.159598	-0.0100729	-0.138163
SIGNALING_BY_VEGF	-0.35798	-0.181073	-0.0366819	0.15908	0.145002	-0.44973	0.19436	0.132872	-0.285106	-0.391271	0.0313826	-0.133964	-0.186022	-0.330645	0.100677	-0.403115	0.175533	-0.183041	-0.10759	0.000167867	0.0521856	-0.295829	-0.225908	0.107072	-0.159711	-0.249509	-0.160051	0.215	-0.0538194	-0.255844	-0.0980763	-0.0860344	0.0244566	-0.283952	-0.23108	-0.182823	-0.151021	-0.0462298	-0.203684	-0.267174	-0.071388	-0.462328	-0.0343815	-0.00373018	-0.348409	-0.344694	-0.0164166	0.0305845	-0.229944
SIGNALING_BY_WNT	0.0568466	-0.288757	-0.0366031	-0.0849904	0.0786407	-0.170329	-0.152513	0.225718	-0.159374	-0.235247	-0.220288	0.0351188	0.0589492	-0.0204135	0.185651	-0.321753	0.0779528	-0.0724921	-0.0824053	0.0748889	0.00730089	0.101723	0.148339	-0.113509	-0.0924672	-0.0281972	0.168366	0.184107	0.109299	-0.123619	-0.110311	0.169285	0.129707	-0.442604	-0.0334491	0.205237	-0.211959	0.0444427	-0.016289	-0.248449	0.241145	-0.183855	0.0441028	-0.182364	-0.202149	-0.390524	0.112378	0.0276724	-0.0511131
SIGNALING_BY_WNT_IN_CANCER	-0.363169	-0.597816	-0.459207	-0.211395	-0.0569123	-0.602975	-0.369609	-0.221889	-0.124441	-0.588641	0.328662	-0.471144	-0.264555	-0.193812	0.119549	-0.516188	0.122985	-0.427406	-0.542624	-0.0905082	-0.526028	0.071384	0.385887	0.119312	-0.478411	-0.290522	-0.329738	-0.286312	-0.192088	-0.400708	0.109007	-0.0168156	0.100082	-0.415484	-0.33863	-0.103952	-0.386682	-0.321378	-0.538437	-0.329845	-0.100662	-0.601118	-0.275297	0.0747032	-0.443663	-0.291997	-0.142499	-0.281834	-0.355937
SOMATIC_DIVERSIFICATION_OF_IMMUNE_RECEPTORS	-0.0125847	-0.286185	0.121854	-0.21651	-0.0327185	-0.232792	-0.188419	0.263	0.0136148	-0.238184	-0.0521537	-0.254959	0.0147748	0.0739173	0.056828	-0.43569	0.317745	-0.023897	-0.318392	-0.135964	-0.0492891	0.150991	0.36338	-0.236599	0.167702	-0.035281	0.0316754	0.280088	0.168974	0.152583	-0.0254906	0.136531	-0.0513375	-0.394962	-0.0754184	0.166185	-0.0228117	-0.0166408	0.0569785	-0.396281	-0.00515058	-0.123985	-0.126685	-0.0234081	-0.114785	-0.24494	0.122645	-0.156342	-0.302448
SOMATIC_DIVERSIFICATION_OF_IMMUNOGLOBULINS_INVOLVED_IN_IMMUNE_RESPONSE	-0.0960137	-0.176484	0.263526	-0.278572	-0.017977	-0.298176	-0.135057	0.431064	-0.046873	-0.272458	-0.144304	-0.167052	-0.0678759	0.0352493	0.0320822	-0.361071	0.28184	-0.101449	-0.214795	-0.16673	0.143916	-0.0157423	0.227393	-0.126466	0.180271	-0.120792	0.130745	0.349624	0.145621	0.267097	-0.0886529	0.075037	-0.132928	-0.386977	-0.152338	0.106859	-0.100819	0.0597093	0.126762	-0.403803	-0.0929349	-0.270299	-0.0387315	-0.000830167	-0.287594	-0.258855	0.156467	-0.240664	-0.286533
SPRY_REGULATION_OF_FGF_SIGNALING	-0.172685	-0.158467	0.288049	-0.264292	-0.167471	-0.302687	-0.337593	0.0746204	-0.0655125	-0.430945	0.35043	-0.32891	0.0597252	-0.0701918	-0.0571506	-0.250212	0.0375967	0.15958	-0.218708	0.110334	0.169795	0.28394	0.327129	0.157452	-0.349101	0.0533811	-0.162428	-0.0354623	-0.272235	-0.423779	0.240131	0.158289	0.16781	-0.379821	-0.00742857	-0.00209803	-0.0777562	-0.120445	-0.208521	0.0248309	0.187867	-0.149211	0.355134	0.267021	-0.316548	-0.360005	0.118358	-0.231625	-0.241633
STEROID_HORMONE_MEDIATED_SIGNALING_PATHWAY	-0.175221	-0.201195	-0.176533	0.0692986	0.178616	-0.402555	0.0151873	-0.187311	0.102312	-0.238984	0.27237	-0.159982	-0.0977633	0.102506	0.0650025	-0.293748	-0.026965	0.0331286	-0.33008	-0.18092	-0.289925	0.138289	0.169675	0.0822448	0.0221975	0.173071	-0.102013	-0.0316854	-0.201132	-0.123849	0.131811	0.0833091	-0.0861884	-0.0408472	0.172334	0.143508	0.0248426	-0.332139	-0.19506	-0.0485571	0.151916	-0.0836939	-0.0466413	0.255638	-0.184998	0.0274828	-0.10916	-0.0397294	-0.225063
STRESS_ACTIVATED_PROTEIN_KINASE_SIGNALING_CASCADE	-0.216372	0.00310793	-0.123646	0.0235731	0.0465286	-0.337125	0.0927009	0.0742312	-0.190431	-0.395238	-0.0592317	-0.0816169	-0.126684	-0.110719	0.104434	-0.286956	0.0899741	-0.13134	-0.115306	-0.054705	-0.192591	-0.252715	-0.123408	-0.0322502	-0.0296572	-0.11839	-0.17039	0.182207	-0.125931	-0.0045301	-0.0391181	-0.0428123	0.0333942	-0.242488	-0.35587	0.0551429	-0.0285698	-0.169536	-0.115877	-0.249044	-0.351479	-0.403102	-0.0263629	0.0706972	-0.299566	-0.176121	-0.16577	0.0235819	-0.113539
SUBSTRATE_DEPENDENT_CELL_MIGRATION	-0.118245	-0.327263	-0.257258	0.340893	0.604763	-0.554298	0.0634015	0.185233	-0.437049	-0.436721	0.0380132	0.166108	-0.361791	-0.384331	0.212362	-0.44019	0.101543	-0.300728	-0.177045	-0.308745	-0.172915	-0.381691	-0.392099	0.0683765	0.199964	-0.38008	-0.156813	0.207023	-0.142738	-0.136035	-0.246384	-0.0653944	0.152372	-0.314736	-0.43641	0.160275	0.115794	0.00467916	-0.0387257	-0.424006	-0.151618	-0.528787	-0.300585	-0.307891	-0.353635	-0.347403	-0.312623	0.132881	-0.241605
SUMOYLATION_OF_DNA_DAMAGE_RESPONSE_AND_REPAIR_PROTEINS	0.10546	-0.629438	-0.0897702	-0.421463	0.0615386	-0.417745	-0.426857	-0.130686	0.0370709	-0.306051	0.199841	-0.154932	0.188007	0.324861	0.241598	-0.477051	0.247141	0.111444	-0.625216	0.017373	-0.244935	0.435653	0.523128	-0.304976	-0.00988673	-0.0813784	-0.118403	0.125448	0.394983	0.190557	-0.0313616	0.416861	-0.11072	-0.461771	0.342817	-0.170935	-0.128121	-0.3264	0.101085	-0.38409	0.442012	0.0419506	-0.0976796	0.0500383	0.0118373	-0.360576	0.0194344	-0.265248	-0.432473
SUMOYLATION_OF_DNA_REPLICATION_PROTEINS	0.217536	-0.693523	0.00175276	-0.573855	0.0213352	-0.309438	-0.603088	-0.106103	0.0229558	-0.10297	-0.067115	-0.395536	0.368606	0.462257	0.397313	-0.531903	0.403125	0.41222	-0.600726	0.297228	-0.0756768	0.524944	0.633399	-0.623873	-0.209051	-0.120037	-0.0536741	0.192786	0.295861	0.231827	-0.0643459	0.464711	0.122473	-0.582185	0.43998	-0.27487	-0.0377817	-0.158353	0.359459	-0.28259	0.716956	0.179596	0.160215	-0.224275	0.21628	-0.441849	0.0840791	-0.188971	-0.464125
T_CELL_ACTIVATION_INVOLVED_IN_IMMUNE_RESPONSE	-0.448391	0.272136	0.285845	0.0152842	-0.00944981	-0.0353754	-0.00648028	0.393831	-0.418798	-0.502514	-0.254123	-0.0684944	-0.497928	-0.338955	-0.0591174	-0.4527	0.221413	-0.272762	0.258282	-0.334156	0.0169882	-0.340218	-0.418976	0.0763242	0.0742605	-0.276994	0.16221	0.383209	-0.026433	0.23762	0.0741058	-0.263384	-0.329796	-0.250599	-0.476078	0.00261427	0.0974212	0.115493	-0.139048	-0.443311	-0.558791	-0.538363	-0.117195	-0.133495	-0.383636	-0.263249	-0.289175	-0.146374	-0.27325
T_CELL_APOPTOTIC_PROCESS	-0.36172	0.290458	0.217063	-0.14258	-0.120551	0.0048516	-0.0552943	0.49077	-0.360063	-0.427136	-0.134223	-0.277055	-0.111001	-0.341618	-0.0573852	-0.192267	0.36539	-0.253348	0.236559	-0.0761791	0.156619	-0.348199	-0.338055	0.00287604	-0.283723	-0.0654897	0.16806	0.264299	-0.0206979	0.0561305	0.174857	0.0265133	-0.229929	-0.167936	-0.395505	0.306568	-0.157875	0.106178	0.111477	-0.215486	-0.127518	-0.48512	0.206135	0.12048	-0.301947	-0.0181734	0.0950883	-0.0131513	-0.198215
T_CELL_CHEMOTAXIS	-0.274113	0.110368	0.233999	-0.322758	0.39639	-0.0127973	0.0255176	0.401712	-0.575844	-0.488858	-0.493297	-0.132594	-0.218315	-0.460853	-0.104147	-0.653285	0.389256	-0.0432017	0.282595	-0.00256839	-0.172651	-0.280769	-0.326032	-0.032607	0.071879	-0.262236	0.194527	0.480776	-0.143674	0.285381	-0.0731726	-0.332375	-0.0749056	-0.557624	-0.41389	0.0581896	-0.162466	0.405024	-0.0219536	-0.335021	-0.53554	-0.609904	0.076476	-0.346367	-0.130487	-0.105073	0.266451	0.274703	0.00742188
T_CELL_CYTOKINE_PRODUCTION	-0.259857	0.361786	0.308579	-0.208482	0.317964	0.177557	0.26058	0.518309	-0.438104	-0.54488	-0.287877	-0.119379	-0.523744	-0.355379	-0.168064	-0.48016	0.340699	-0.131019	0.452074	-0.0963516	0.157164	-0.374281	-0.453616	0.11673	0.268852	-0.204052	0.145745	0.382423	-0.0170892	0.332714	-0.0752138	-0.388079	-0.25976	-0.127692	-0.40667	0.0988412	0.0161154	0.326774	0.0310955	-0.416598	-0.497835	-0.431827	-0.111222	-0.004044	-0.128839	-0.342314	-0.215202	0.0821453	-0.0543628
T_CELL_DIFFERENTIATION	-0.463115	0.223871	0.153196	-0.172073	-0.0230357	-0.118631	0.0169357	0.350501	-0.368612	-0.504913	-0.241586	-0.286151	-0.400137	-0.359594	-0.167245	-0.503769	0.220872	-0.199975	0.208184	-0.243898	-0.0646009	-0.312935	-0.322541	-0.126038	-0.0106711	-0.335163	0.123871	0.279473	-0.205076	0.183355	0.0553676	-0.255627	-0.289221	-0.325373	-0.462925	0.0933437	0.0381441	-0.0141966	-0.275625	-0.464918	-0.427741	-0.530623	-0.178732	-0.145135	-0.362646	-0.30938	-0.317882	-0.215941	-0.285042
T_CELL_DIFFERENTIATION_INVOLVED_IN_IMMUNE_RESPONSE	-0.488567	0.258539	0.32727	-0.0709037	0.00271316	-0.0591967	0.151197	0.419633	-0.33286	-0.53682	-0.232136	-0.0958249	-0.464322	-0.323424	-0.150709	-0.462084	0.154919	-0.19338	0.225491	-0.317154	-0.140468	-0.204636	-0.457091	0.0463629	0.125179	-0.290637	0.156686	0.389373	-0.0637199	0.212043	0.137797	-0.3018	-0.306583	-0.284027	-0.449339	0.0649387	0.115929	-0.0287664	-0.190525	-0.462575	-0.585945	-0.540399	-0.199906	-0.103342	-0.439377	-0.334571	-0.328837	-0.197441	-0.231733
T_CELL_HOMEOSTASIS	-0.404071	0.209047	0.463129	-0.0162659	-0.239968	-0.198087	-0.171129	0.441389	-0.298442	-0.400485	-0.105655	-0.206985	-0.30196	-0.237431	-0.2838	-0.459057	0.26031	-0.335791	0.070773	-0.288132	0.100156	-0.213247	-0.157276	-0.161009	-0.0635019	-0.259611	0.0144271	0.346357	-0.0586512	0.211741	-0.0497978	-0.0588076	-0.304592	-0.441329	-0.506741	0.0170238	0.191955	-0.0499767	-0.119579	-0.510981	-0.366662	-0.487481	-0.0150117	-0.0646632	-0.290741	-0.205877	-0.191816	-0.323433	-0.469521
T_CELL_LINEAGE_COMMITMENT	-0.58877	0.364688	0.0788436	-0.377115	-0.0500814	-0.0903159	-0.097351	0.379797	-0.341185	-0.600159	-0.227122	-0.531323	-0.513263	-0.456691	-0.159464	-0.528472	0.107733	-0.387844	0.137324	-0.519007	-0.159179	-0.280798	-0.265981	-0.370765	-0.062429	-0.322316	0.0138825	0.0470519	0.129655	0.291024	0.195519	-0.348132	-0.417483	-0.357874	-0.548893	-0.0400461	0.138853	-0.254604	-0.429943	-0.532707	-0.532446	-0.664048	-0.376399	-0.226795	-0.49453	-0.358402	-0.418672	-0.325642	-0.411543
T_CELL_MEDIATED_IMMUNITY	-0.52628	0.313966	0.222231	-0.30617	0.064619	0.159661	0.064873	0.496299	-0.481379	-0.572982	-0.358388	-0.322499	-0.552568	-0.512918	0.0610439	-0.443804	0.322247	-0.249431	0.344191	-0.191136	0.244236	-0.409265	-0.466436	0.058702	0.0706002	-0.261097	0.126203	0.308443	-0.0975436	0.307238	-0.0235972	-0.346727	-0.317863	-0.162634	-0.580566	0.194235	-0.0431876	0.335905	0.00405782	-0.491982	-0.619498	-0.607004	-0.0439026	-0.103676	-0.350347	-0.30286	-0.133877	-0.0057566	-0.265378
T_CELL_MIGRATION	-0.338658	0.283774	0.132879	-0.0956686	0.251685	-0.205642	0.149329	0.357461	-0.547588	-0.485693	-0.431224	-0.133641	-0.395977	-0.571558	-0.0995208	-0.601465	0.226737	-0.343906	0.331119	-0.127638	-0.101867	-0.4406	-0.487107	-0.157632	0.0294759	-0.453656	-0.0460251	0.194822	-0.131395	0.107244	-0.016062	-0.389382	-0.34596	-0.398347	-0.536151	-0.0789017	-0.171612	0.263061	-0.0742986	-0.365538	-0.494135	-0.615273	-0.208051	-0.256602	-0.375166	-0.179567	-0.238978	0.104016	-0.123687
T_CELL_PROLIFERATION	-0.457907	0.306396	0.236004	-0.11274	0.0764351	0.0334708	-0.00761349	0.42977	-0.444579	-0.462376	-0.335701	-0.265412	-0.421578	-0.414059	-0.116521	-0.479321	0.295346	-0.258454	0.310357	-0.248069	0.0534738	-0.344821	-0.352437	-0.0246921	0.0177268	-0.343177	0.12132	0.251748	-0.136725	0.131311	0.0288073	-0.247737	-0.353174	-0.279076	-0.490561	0.104445	0.00143916	0.205883	-0.195406	-0.439599	-0.426637	-0.541722	-0.109357	-0.127767	-0.409533	-0.295207	-0.219961	-0.227515	-0.294936
T_CELL_RECEPTOR_SIGNALING_PATHWAY	-0.47158	0.283263	0.311277	-0.177917	-0.210681	0.051642	-0.153668	0.381249	-0.265069	-0.430277	-0.18812	-0.243335	-0.382134	-0.216598	-0.084986	-0.382555	0.402593	-0.205052	0.126346	-0.227195	-0.0370129	-0.174046	-0.346202	-0.0821536	0.144132	-0.192926	0.102719	0.300137	-0.195714	0.187292	0.127832	-0.118671	-0.26923	-0.192051	-0.429711	0.100171	-0.161969	0.0780455	-0.138626	-0.341184	-0.439999	-0.406727	-0.197786	-0.0614811	-0.291546	-0.261448	-0.167983	-0.260129	-0.212381
T_CELL_SELECTION	-0.566714	0.580558	0.316883	-0.352817	-0.148183	0.142151	-0.0348643	0.539368	-0.340085	-0.609104	-0.210694	-0.540992	-0.535583	-0.558789	-0.23089	-0.51952	0.375786	-0.213753	0.439801	-0.499855	-0.0878548	-0.384257	-0.420535	-0.275737	0.00479753	-0.369952	0.238835	0.241685	-0.02103	0.419054	0.152687	-0.270537	-0.41751	-0.289594	-0.599232	0.00669981	0.176319	-0.0983344	-0.422567	-0.484897	-0.513307	-0.668476	-0.268132	-0.176796	-0.478631	-0.290855	-0.342895	-0.388927	-0.401722
T_CELL_TOLERANCE_INDUCTION	-0.767135	0.279579	0.298378	-0.46771	0.209285	0.0961505	0.0313876	0.44105	-0.661138	-0.746291	-0.570961	-0.401262	-0.465376	-0.430577	-0.522134	-0.782535	0.450326	-0.385225	0.371163	-0.428799	-0.0844032	-0.488066	-0.402045	-0.189833	0.0867026	-0.528787	0.437591	0.536935	-0.441559	0.349343	0.360364	-0.660141	-0.565212	-0.564243	-0.667843	0.118681	-0.289962	0.127656	-0.466169	-0.651905	-0.530474	-0.683709	-0.217496	-0.418538	-0.494145	-0.443532	-0.212849	-0.107677	-0.360773
T_HELPER_1_TYPE_IMMUNE_RESPONSE	-0.512308	0.3725	0.0579792	-0.197352	-0.0189719	0.112568	0.134536	0.510725	-0.506249	-0.517461	-0.359713	-0.23721	-0.537183	-0.415729	-0.0480686	-0.510179	0.321523	-0.156591	0.413243	-0.138019	0.144338	-0.266907	-0.433484	-0.167874	0.0109003	-0.452638	0.284429	0.362409	0.0384618	0.205737	-0.106559	-0.253428	-0.370357	-0.289566	-0.596153	0.0423353	-0.167591	0.198285	0.0664223	-0.493117	-0.668374	-0.60449	-0.0283403	-0.171974	-0.439477	-0.445419	-0.341718	-0.112205	-0.332733
T_HELPER_17_TYPE_IMMUNE_RESPONSE	-0.475043	0.222112	0.172119	-0.307784	-0.249117	-0.176681	-0.105044	0.508007	-0.331456	-0.544241	-0.137641	-0.374223	-0.51456	-0.275818	0.0479488	-0.314232	0.103151	-0.399784	0.138909	-0.357398	-0.129912	-0.110549	-0.428106	-0.111336	0.0790203	-0.345138	-0.144354	0.190499	-0.181059	0.351762	0.148401	-0.441134	-0.130176	-0.277927	-0.500516	-0.230021	0.019512	-0.188005	0.0918807	-0.478929	-0.489539	-0.505399	-0.160477	-0.144258	-0.635245	-0.40907	-0.395132	-0.195962	-0.24874
TCF_DEPENDENT_SIGNALING_IN_RESPONSE_TO_WNT	0.108677	-0.396196	-0.0484069	-0.193628	0.130497	-0.146565	-0.316492	0.237948	-0.119787	-0.237334	-0.252004	0.000736748	0.131363	0.135139	0.14675	-0.298813	0.158027	-0.0247367	-0.146682	0.143838	-0.0514564	0.218763	0.179914	-0.183281	-0.0933842	0.0943455	0.240388	0.0995397	0.130887	-0.0817489	-0.0928644	0.215836	0.213196	-0.449837	0.0349195	0.254893	-0.233329	0.00976159	0.0118409	-0.263529	0.368524	-0.0494404	0.0792264	-0.258113	-0.167971	-0.468321	0.248458	0.118995	0.033612
TCR_SIGNALING	-0.44825	0.0460064	0.379637	-0.242422	0.0243542	0.103139	-0.510112	0.60253	-0.41442	-0.518233	-0.490134	-0.334133	-0.223311	-0.319166	-0.0382472	-0.554713	0.366843	-0.106168	0.154417	-0.0847284	0.157528	-0.150827	-0.106074	-0.122626	-0.142783	-0.200011	0.322427	0.419326	-0.0800474	0.13019	-0.0345806	0.0193882	-0.317278	-0.474343	-0.483949	0.225664	-0.218999	0.321224	-0.0232403	-0.46748	-0.111046	-0.497856	-0.00774436	-0.139139	-0.294045	-0.493517	0.203783	-0.205618	-0.454572
TGF_BETA_RECEPTOR_SIGNALING_ACTIVATES_SMADS	-0.169447	-0.176766	0.0724273	-0.0480812	0.334539	-0.242695	0.00250749	0.304177	0.0403341	-0.291254	0.048574	-0.171722	0.229683	0.138512	0.0844744	-0.14913	0.0927524	0.2031	-0.172545	0.201915	-0.0662156	0.363493	0.126109	0.192971	-0.0716434	0.290226	0.204378	0.135487	0.110076	-0.228928	0.0485029	0.17979	0.178044	-0.35304	-0.138129	0.237116	-0.251502	-0.0103886	0.0956654	0.0138515	0.207697	-0.229159	0.258386	0.320188	-0.192102	-0.468577	0.12176	0.142878	-0.313136
TOLL_LIKE_RECEPTOR_2_SIGNALING_PATHWAY	-0.397749	-0.240763	0.071923	-0.231602	-0.205519	-0.260857	-0.355354	0.481817	-0.643905	-0.776292	-0.564375	-0.421824	-0.542413	-0.497906	0.0851588	-0.726057	0.37167	-0.614965	0.218127	-0.268994	0.232685	-0.682399	-0.512145	0.168654	-0.0183417	-0.528437	-0.322395	0.350738	-0.0251173	0.0582482	-0.508871	-0.157618	-0.181385	-0.461311	-0.696167	-0.214815	-0.0450224	0.426585	0.122977	-0.623917	-0.568969	-0.713137	-0.213003	-0.183828	-0.67471	-0.46518	-0.323908	0.123846	-0.543651
TOLL_LIKE_RECEPTOR_3_SIGNALING_PATHWAY	-0.122125	0.16711	0.308005	0.156562	-0.0238569	-0.332791	0.158765	0.435635	-0.519169	-0.493762	-0.26167	0.185249	-0.303143	-0.458629	0.294256	-0.479545	-0.00238511	-0.482118	0.13128	-0.158361	0.301964	-0.268363	-0.637195	0.0142821	0.331942	-0.36566	-0.0428982	0.40576	-0.0115526	-0.0576253	-0.267705	0.0250008	-0.166164	-0.0519345	-0.34882	0.40705	0.0427305	0.263085	-0.0278836	-0.443269	-0.384595	-0.595082	0.046034	-0.100136	-0.57289	-0.411496	-0.0570909	-0.121296	-0.174307
TOLL_LIKE_RECEPTOR_9_SIGNALING_PATHWAY	-0.424659	0.126693	0.393857	-0.137079	-0.338429	-0.26849	-0.0340435	0.349123	-0.322364	-0.543995	-0.0620123	-0.189897	-0.397912	-0.00777581	-0.0388232	-0.408973	0.459998	-0.488406	0.245401	0.164095	0.200855	-0.0732632	-0.361805	0.293928	0.146206	-0.187686	-0.117591	0.294263	-0.0217747	0.0575564	0.145471	-0.276179	-0.266961	-0.032027	-0.604594	-0.269031	0.0501106	0.357581	-0.0521265	-0.219112	-0.476606	-0.417319	-0.0409892	-0.13612	-0.356261	-0.0264098	-0.0438671	-0.35697	0.00491145
TOLL_LIKE_RECEPTOR_SIGNALING_PATHWAY	-0.370981	0.0315303	0.136132	0.0194108	-0.0844752	-0.314105	-0.107813	0.373805	-0.412732	-0.577681	-0.126845	-0.194526	-0.422717	-0.251153	-0.00859195	-0.531401	0.354123	-0.406483	0.0743559	-0.189256	0.104713	-0.316221	-0.374583	0.0314698	0.0934712	-0.267277	-0.238251	0.226446	-0.20461	0.0989671	-0.22176	-0.102297	-0.223864	-0.237816	-0.40282	-0.11453	0.0206019	0.188138	-0.121621	-0.463895	-0.504025	-0.504555	-0.140899	-0.0550826	-0.46338	-0.236225	-0.184178	-0.166663	-0.324219
TOR_SIGNALING	-0.00948843	-0.180596	-0.0800971	0.0182377	0.0711853	-0.262382	0.0291717	-0.152071	0.0942627	-0.163964	0.105162	-0.201463	-0.0601881	0.0107938	0.0528065	-0.345536	-0.10663	-0.0599453	-0.242751	-0.0315806	-0.0577433	0.0039013	0.0969932	-0.192756	-0.00392107	0.073379	-0.120436	0.119788	0.0521296	-0.197495	-0.0350044	0.0266305	0.0170029	-0.194324	0.0379256	-0.051731	-0.128346	-0.106443	-0.136303	-0.321	0.092622	-0.196422	-0.221568	0.21147	-0.303307	-0.158314	-0.0732006	-0.296049	-0.283574
TORC1_SIGNALING	0.0410631	-0.0707934	-0.0230208	-0.0415007	0.0429132	-0.175996	0.0853863	-0.238948	0.236726	-0.00829135	0.402869	-0.155306	-0.0878663	0.300985	-0.0731174	-0.145699	-0.186239	-0.218773	-0.264358	-0.0446719	-0.0812668	0.049101	0.154517	-0.265691	-0.0375781	0.251464	0.00228329	-0.0997089	0.136193	-0.175795	0.207505	-0.00119875	-0.226606	0.036078	0.264078	-0.17109	-0.167996	-0.207042	-0.199275	-0.270962	0.0226635	0.0368916	-0.124954	0.390154	-0.28649	-0.169556	-0.276986	-0.481199	-0.155045
TP53_REGULATES_TRANSCRIPTION_OF_ADDITIONAL_CELL_CYCLE_GENES_WHOSE_EXACT_ROLE_IN_THE_P53_PATHWAY_REMAIN_UNCERTAIN	0.0953598	-0.411821	-0.140042	-0.164884	0.158366	-0.439183	-0.431989	-0.0876814	0.175592	-0.179532	0.211189	-0.109144	0.291322	-0.0821543	0.433278	-0.127935	0.404093	0.12284	-0.513958	-0.178805	-0.431823	0.445931	0.437989	0.129308	-0.184708	0.304478	0.235202	-0.097277	0.057523	-0.167086	-0.189711	0.382627	0.0484893	-0.246435	0.128593	0.308053	0.0190519	-0.573034	0.166261	0.0672018	0.240832	-0.1261	0.259875	0.390695	0.0199678	-0.214167	-0.137875	-0.0145865	-0.0640716
TP53_REGULATES_TRANSCRIPTION_OF_CELL_CYCLE_GENES	0.250086	-0.470498	0.0619589	-0.0329118	-0.0509409	-0.37056	-0.409565	0.024183	0.278469	0.0150145	-0.146552	-0.0486837	0.371687	0.239395	0.436527	-0.141837	0.478654	0.264349	-0.360952	0.224477	-0.140388	0.474183	0.546109	-0.302463	-0.123629	0.205666	0.218962	0.29918	0.317757	-0.147603	0.221827	0.444035	0.30494	-0.238773	0.0554548	0.216227	0.124433	-0.304104	0.311233	0.136415	0.395612	-0.148809	0.385816	-0.0580128	-0.0920851	-0.421649	0.109875	0.137976	-0.160549
TP53_REGULATES_TRANSCRIPTION_OF_DNA_REPAIR_GENES	0.0913016	-0.322547	0.0453766	-0.489105	-0.0494851	-0.18099	-0.349167	0.162662	0.0744114	-0.21693	-0.0633796	-0.237168	0.302022	0.218357	0.129618	-0.193972	0.311975	0.195289	-0.225197	-0.108509	0.0871658	0.298637	0.486363	-0.421705	-0.155518	0.254441	0.100014	0.109347	0.193194	-0.0336802	-0.206494	0.513837	-0.228983	-0.377221	0.373422	-0.0275769	-0.242378	0.0257024	0.180517	-0.271911	0.479178	-0.0745702	0.311303	0.150425	-0.0605005	-0.404849	0.133233	-0.310621	-0.369137
TP53_REGULATES_TRANSCRIPTION_OF_GENES_INVOLVED_IN_G2_CELL_CYCLE_ARREST	0.109678	-0.502129	0.0946872	-0.254456	-0.239315	-0.102013	-0.354184	0.0931972	0.269653	0.261039	-0.12731	-0.203228	0.498825	0.41426	0.652137	-0.180491	0.351083	0.229798	-0.228486	0.337685	0.0793185	0.547019	0.686542	-0.244487	-0.378364	0.20142	0.326889	0.244348	0.576612	0.209112	0.386017	0.52739	0.304371	-0.384658	-0.119644	0.296623	0.0651568	-0.0345096	0.187507	0.174032	0.539453	-0.36131	0.371016	-0.212491	0.0787729	-0.488542	0.513285	0.221136	-0.257421
TRANSCRIPTION_COUPLED_NUCLEOTIDE_EXCISION_REPAIR_TC_NER	0.167207	-0.21703	0.181184	-0.345178	0.175715	0.0636991	-0.303231	0.37894	0.157387	-0.0666647	-0.0493526	-0.275295	0.294143	0.200792	0.0640836	-0.243581	0.341328	0.308	-0.0817796	0.146748	0.377745	0.318778	0.537154	-0.322156	-0.0291244	0.229731	0.32099	0.272332	0.231281	-0.0492929	-0.278633	0.483776	-0.161584	-0.418863	0.368502	0.177474	-0.103427	0.23513	0.27888	-0.264898	0.535894	-0.0062737	0.443727	0.119567	-0.0016037	-0.318389	0.394152	-0.282889	-0.413454
TRANSCRIPTION_OF_E2F_TARGETS_UNDER_NEGATIVE_CONTROL_BY_DREAM_COMPLEX	0.263798	-0.703831	0.176889	-0.181716	-0.47077	-0.382674	-0.508647	0.0722694	0.4861	0.0575222	-0.312832	-0.114569	0.416377	0.524304	0.350504	-0.447708	0.165145	0.258042	-0.508691	0.276749	-0.221591	0.186001	0.634512	-0.585365	0.00335646	-0.382985	0.117316	0.461363	0.601519	0.180208	0.196764	0.620614	-0.320718	-0.669481	0.347736	-0.27771	0.0532577	-0.162327	0.0585236	-0.449811	0.496987	-0.202864	0.143261	-0.325729	-0.212098	-0.652746	0.314142	-0.409962	-0.462411
TRANSCRIPTION_OF_E2F_TARGETS_UNDER_NEGATIVE_CONTROL_BY_P107_RBL1_AND_P130_RBL2_IN_COMPLEX_WITH_HDAC1	0.359838	-0.75086	0.232483	-0.179755	-0.363868	-0.374132	-0.549257	-0.0439496	0.443601	-0.0512911	-0.314116	-0.338273	0.53349	0.558343	0.412767	-0.534233	0.160881	0.237052	-0.454254	0.418827	-0.320636	0.390681	0.672776	-0.633475	0.128981	-0.353268	0.145059	0.390454	0.608245	0.140172	0.145873	0.627194	-0.23947	-0.592686	0.465071	-0.175733	0.142998	-0.13205	0.0266266	-0.348822	0.585907	-0.0437842	0.093192	-0.311641	-0.3121	-0.593593	0.388983	-0.304531	-0.42822
TRANSCRIPTIONAL_REGULATION_BY_E2F6	0.0866214	-0.706487	0.333815	-0.285176	-0.0937654	-0.357757	-0.560273	-0.339311	0.539398	-0.00740323	-0.0810701	0.253381	0.234565	0.488946	-0.0514315	-0.545429	-0.00924633	-0.108961	-0.58593	-0.213366	-0.252395	0.520257	0.590348	-0.247022	0.0187526	-0.0916289	-0.014511	0.35568	0.649198	-0.0539476	-0.22246	0.58909	-0.405653	-0.455494	0.533793	0.082759	-0.0632702	-0.308794	0.00469685	-0.405551	0.379796	0.263032	-0.282622	0.00179201	-0.112949	-0.514154	0.112407	-0.517636	-0.510334
TRANSFORMING_GROWTH_FACTOR_BETA_RECEPTOR_SIGNALING_PATHWAY	-0.259172	-0.1885	-0.332927	0.248749	0.113063	-0.474108	0.226038	-0.111026	-0.238812	-0.367585	0.0251099	-0.0158294	-0.240392	-0.214007	0.0725774	-0.274113	-0.176656	-0.205568	-0.0968818	-0.0456304	-0.168659	-0.166537	-0.0433928	-0.0060565	-0.0192722	-0.272607	-0.0579814	0.150195	-0.175577	-0.373955	-0.0204829	-0.193236	-0.0557024	-0.269119	-0.209141	0.113595	-0.221031	-0.136407	-0.242808	-0.285759	-0.207265	-0.45074	-0.0986548	-0.0535439	-0.317783	-0.197903	-0.252672	-0.110662	-0.116248
TUMOR_NECROSIS_FACTOR_MEDIATED_SIGNALING_PATHWAY	-0.194877	0.108704	0.152977	-0.103745	-0.260697	-0.232336	-0.000661888	0.322635	-0.335173	-0.380997	-0.023729	-0.189175	-0.169254	-0.24282	0.133905	-0.246788	0.301598	-0.238546	0.0741965	0.0259054	0.0544074	-0.247824	-0.319582	-0.0773262	-0.0934946	0.0573955	-0.202115	0.212769	0.0122765	0.144841	-0.0871502	-0.0715555	-0.0993872	-0.130452	-0.373851	0.0643834	-0.00376384	0.0899697	-0.00386232	-0.322005	-0.424724	-0.390789	-0.0993768	0.241918	-0.469171	-0.359829	0.0444305	0.0150181	-0.23593
TYPE_2_IMMUNE_RESPONSE	-0.239023	0.435511	-0.0239594	0.204373	0.194629	-0.144561	0.144697	0.609855	-0.307378	-0.4823	-0.209571	0.128354	-0.384508	-0.399511	0.0839382	-0.327812	0.362234	-0.329501	0.449163	-0.118751	0.319506	-0.299514	-0.480839	0.0776551	-0.0175982	-0.141404	0.22721	0.30137	-0.0366876	0.06553	0.0307818	-0.195302	-0.0631741	-0.0266902	-0.42583	0.1729	0.0879246	0.443864	0.089172	-0.282937	-0.539679	-0.428387	-0.0240205	0.00346824	-0.29873	-0.249383	-0.1277	0.253486	0.132761
TYPE_I_INTERFERON_PRODUCTION	-0.190332	-0.232252	0.0012638	0.015422	-0.0557707	-0.154159	-0.198793	0.406515	-0.161785	-0.518521	-0.0963983	-0.0676075	-0.0177829	0.13024	0.380882	-0.545043	0.383868	-0.272507	0.0945774	-0.0146407	0.152213	-0.0428575	0.117503	-0.0706583	0.215048	-0.0666811	-0.205121	0.298919	0.163812	0.224107	-0.110211	0.0585383	-0.128688	-0.283799	-0.295642	-0.0695096	0.107646	0.158158	0.0834255	-0.413236	-0.334472	-0.340954	-0.161311	0.00525555	-0.322102	-0.382329	0.0557365	-0.105018	-0.334511
[truncated: 3,309 more columns]

## Sheet: MUT vs. WT
id	logFC	AveExpr	t	P.Value	adj.P.Val	B
CTLA4_INHIBITORY_SIGNALING	0.147263	0.0491572	4.78788	1.75811e-06	0.000522158	4.76518
DNA_SYNTHESIS_INVOLVED_IN_DNA_REPAIR	0.119313	0.0409175	3.90949	9.43117e-05	0.0134968	1.13229
MHC_CLASS_II_ANTIGEN_PRESENTATION	0.0929819	0.0427063	3.81914	0.000136331	0.0134968	0.799804
POSITIVE_REGULATION_OF_DNA_REPLICATION	0.106801	0.0462949	3.62007	0.000298859	0.0221903	0.0944372
INTERLEUKIN_17_SIGNALING	0.0782578	0.0427077	3.27776	0.00105697	0.0611344	-1.03087
CELL_CYCLE_CHECKPOINT_SIGNALING	0.0977753	0.042823	3.21687	0.00130826	0.0611344	-1.21942
DNA_INTEGRITY_CHECKPOINT_SIGNALING	0.0955327	0.0451972	3.18898	0.00144088	0.0611344	-1.30462
POSTREPLICATION_REPAIR	0.101091	0.0463344	3.1342	0.00173809	0.0645266	-1.4698
METAPHASE_ANAPHASE_TRANSITION_OF_CELL_CYCLE	0.112247	0.0321833	3.08069	0.00208193	0.0647674	-1.62841
REGULATION_OF_RIG_I_SIGNALING_PATHWAY	0.0795869	0.0485257	3.06681	0.00218072	0.0647674	-1.66908
TP53_REGULATES_TRANSCRIPTION_OF_CELL_CYCLE_GENES	0.0961241	0.0421025	3.02925	0.00247027	0.0666973	-1.77831
NATURAL_KILLER_CELL_MEDIATED_IMMUNITY	0.107117	0.0399348	2.98867	0.00282223	0.0669022	-1.8948
SUMOYLATION_OF_DNA_DAMAGE_RESPONSE_AND_REPAIR_PROTEINS	0.0959686	0.0464222	2.97734	0.00292838	0.0669022	-1.92704
REGULATION_OF_CELL_CYCLE_PHASE_TRANSITION	0.0694919	0.0399003	2.94165	0.00328695	0.0697303	-2.02781
IMMUNE_RESPONSE_TO_TUMOR_CELL	0.0983767	0.0410754	2.89776	0.00378262	0.0719029	-2.15008
REGULATION_OF_DNA_REPLICATION	0.0889828	0.0376891	2.88218	0.00397441	0.0719029	-2.19306
TYPE_I_INTERFERON_PRODUCTION	0.077356	0.0500627	2.87113	0.00411565	0.0719029	-2.22339
INTERLEUKIN_6_SIGNALING	0.124859	0.0368949	2.82139	0.00480962	0.0732145	-2.35848
INTERFERON_GAMMA_MEDIATED_SIGNALING_PATHWAY	0.0924261	0.0429873	2.80719	0.00502628	0.0732145	-2.39661
TRANSCRIPTIONAL_REGULATION_BY_E2F6	0.09732	0.0473947	2.80176	0.00511153	0.0732145	-2.41115
POSITIVE_REGULATION_OF_TORC1_SIGNALING	0.0887041	0.058651	2.79765	0.00517678	0.0732145	-2.42212
INTRINSIC_APOPTOTIC_SIGNALING_PATHWAY	0.0549471	0.045994	2.75247	0.00594651	0.0802779	-2.5418
INTRACELLULAR_ESTROGEN_RECEPTOR_SIGNALING_PATHWAY	0.0589575	0.0398924	2.72299	0.00650283	0.0822441	-2.61884
INTERLEUKIN_12_FAMILY_SIGNALING	0.0761712	0.0402632	2.70644	0.0068352	0.0822441	-2.66171
NEUROTROPHIN_TRK_RECEPTOR_SIGNALING_PATHWAY	0.0664423	0.047491	2.69755	0.00701999	0.0822441	-2.68464
INLB_MEDIATED_ENTRY_OF_LISTERIA_MONOCYTOGENES_INTO_HOST_CELL	0.0751819	0.0487897	2.67044	0.00761152	0.0822441	-2.75409
REGULATION_OF_CELL_CYCLE_G1_S_PHASE_TRANSITION	0.0501214	0.0421938	2.66438	0.00774987	0.0822441	-2.76953
POSITIVE_REGULATION_OF_TYPE_I_INTERFERON_PRODUCTION	0.0772257	0.0488318	2.65227	0.00803276	0.0822441	-2.80026
DNA_DEPENDENT_DNA_REPLICATION	0.0992345	0.0250368	2.62817	0.00862355	0.0822441	-2.861
INTERLEUKIN_12_SIGNALING	0.0756116	0.0376761	2.61284	0.00901925	0.0822441	-2.89935
POSITIVE_REGULATION_OF_NATURAL_KILLER_CELL_MEDIATED_IMMUNITY	0.107846	0.0493296	2.59776	0.00942438	0.0822441	-2.93687
SIGNALING_BY_TGF_BETA_RECEPTOR_COMPLEX	0.0635499	0.0464824	2.58126	0.00988594	0.0822441	-2.97765
CELL_CYCLE_G2_M_PHASE_TRANSITION	0.0696282	0.0419808	2.58017	0.00991706	0.0822441	-2.98033
DNA_REPLICATION	0.0777963	0.0318794	2.57336	0.010114	0.0822441	-2.99709
REGULATION_OF_DOUBLE_STRAND_BREAK_REPAIR	0.0694551	0.042818	2.56439	0.0103789	0.0822441	-3.0191
DNA_REPLICATION_CHECKPOINT_SIGNALING	0.119049	0.027996	2.55506	0.0106604	0.0822441	-3.04188
POSITIVE_REGULATION_OF_INTERFERON_ALPHA_PRODUCTION	0.0892295	0.0470973	2.55185	0.0107591	0.0822441	-3.04972
INTERFERON_ALPHA_PRODUCTION	0.0885787	0.0481676	2.51533	0.0119382	0.0822441	-3.13806
INTERLEUKIN_6_FAMILY_SIGNALING	0.0864921	0.0441275	2.51506	0.0119476	0.0822441	-3.13872
POSITIVE_REGULATION_OF_NATURAL_KILLER_CELL_MEDIATED_CYTOTOXICITY	0.106154	0.0482154	2.51483	0.0119552	0.0822441	-3.13926
REGULATION_OF_NATURAL_KILLER_CELL_MEDIATED_IMMUNITY	0.0989257	0.0410322	2.48727	0.0129207	0.0822441	-3.20507
DOUBLE_STRAND_BREAK_REPAIR	0.0730239	0.0383971	2.48078	0.0131581	0.0822441	-3.22048
REGULATION_OF_CELL_CYCLE_CHECKPOINT	0.0809099	0.0486279	2.47716	0.013292	0.0822441	-3.22904
POSITIVE_REGULATION_OF_CELL_CYCLE_PROCESS	0.0600333	0.0322297	2.46252	0.0138461	0.0822441	-3.26356
DNA_DEPENDENT_DNA_REPLICATION_MAINTENANCE_OF_FIDELITY	0.0874664	0.0367768	2.46049	0.0139245	0.0822441	-3.26833
RECOMBINATIONAL_REPAIR	0.0769284	0.0394176	2.45267	0.0142305	0.0822441	-3.28669
POSITIVE_REGULATION_OF_CELL_CYCLE_PHASE_TRANSITION	0.0639198	0.0365923	2.44987	0.0143413	0.0822441	-3.29323
CELL_CYCLE_CHECKPOINTS	0.0870092	0.0268648	2.44364	0.0145911	0.0822441	-3.3078
SOMATIC_DIVERSIFICATION_OF_IMMUNE_RECEPTORS	0.061691	0.0479646	2.43961	0.0147543	0.0822441	-3.31719
REGULATION_OF_KIT_SIGNALING	0.0810922	0.0495031	2.43873	0.0147904	0.0822441	-3.31924
NATURAL_KILLER_CELL_ACTIVATION	0.0720359	0.0254797	2.43746	0.0148421	0.0822441	-3.32219
REGULATION_OF_DOUBLE_STRAND_BREAK_REPAIR_VIA_HOMOLOGOUS_RECOMBINATION	0.0712526	0.0397663	2.42987	0.0151562	0.0822441	-3.33983
REGULATION_OF_DNA_REPAIR	0.0645995	0.0432629	2.42264	0.0154607	0.0822441	-3.35659
CELL_CYCLE_DNA_REPLICATION	0.102912	0.0234815	2.41773	0.0156704	0.0822441	-3.36793
REGULATION_OF_DNA_DEPENDENT_DNA_REPLICATION	0.0961189	0.0264618	2.40931	0.016036	0.0822441	-3.38734
INTEGRATED_STRESS_RESPONSE_SIGNALING	0.073073	0.0465512	2.40743	0.0161189	0.0822441	-3.39168
INTRINSIC_APOPTOTIC_SIGNALING_PATHWAY_IN_RESPONSE_TO_DNA_DAMAGE	0.0520579	0.0479887	2.4055	0.016204	0.0822441	-3.3961
NUCLEAR_EVENTS_STIMULATED_BY_ALK_SIGNALING_IN_CANCER	0.0680939	0.0506719	2.40528	0.0162136	0.0822441	-3.3966
CELLULAR_RESPONSE_TO_INTERFERON_BETA	0.0786672	0.0427304	2.40248	0.0163381	0.0822441	-3.40303
MEIOTIC_CELL_CYCLE_PROCESS	0.0562776	0.0265562	2.38874	0.0169609	0.0824561	-3.43446
INTERFERON_BETA_PRODUCTION	0.0646974	0.052164	2.37914	0.0174084	0.0824561	-3.45632
DNA_REPAIR	0.0690611	0.0383515	2.37449	0.017629	0.0824561	-3.46688
MITOCHONDRIAL_GENOME_MAINTENANCE	0.0702007	0.063907	2.36117	0.0182742	0.0824561	-3.49701
ANTIGEN_PROCESSING_UBIQUITINATION_PROTEASOME_DEGRADATION	0.0502535	0.0407847	2.34814	0.018925	0.0824561	-3.5263
SIGNALING_BY_ALK_IN_CANCER	0.0623152	0.0477373	2.34757	0.0189541	0.0824561	-3.52759
REGULATION_OF_CELL_CYCLE_G2_M_PHASE_TRANSITION	0.0668722	0.0398556	2.33746	0.0194737	0.0824561	-3.5502
REGULATORY_T_CELL_DIFFERENTIATION	0.086194	0.0347212	2.33367	0.0196714	0.0824561	-3.55865
DNA_DOUBLE_STRAND_BREAK_REPAIR	0.0704372	0.0390983	2.33163	0.0197788	0.0824561	-3.56319
POSITIVE_REGULATION_OF_CELL_CYCLE_G2_M_PHASE_TRANSITION	0.0801685	0.0403881	2.33001	0.0198645	0.0824561	-3.56681
CD40_SIGNALING_PATHWAY	0.0770841	0.0458682	2.32687	0.0200313	0.0824561	-3.57379
REGULATION_OF_SIGNALING_BY_CBL	0.0658852	0.0534677	2.3253	0.020115	0.0824561	-3.57727
INTERSTRAND_CROSS_LINK_REPAIR	0.0842223	0.0478625	2.31075	0.0209067	0.0824561	-3.60948
FLT3_SIGNALING	0.0704995	0.0528512	2.31021	0.0209369	0.0824561	-3.61069
PCNA_DEPENDENT_LONG_PATCH_BASE_EXCISION_REPAIR	0.1085	0.0212187	2.31007	0.0209444	0.0824561	-3.61099
POSITIVE_REGULATION_OF_CELL_CYCLE	0.0513629	0.0351883	2.29854	0.0215922	0.0830209	-3.63637
FC_GAMMA_RECEPTOR_SIGNALING_PATHWAY	0.074534	0.0464707	2.29484	0.0218035	0.0830209	-3.64448
REGULATION_OF_RESPONSE_TO_INTERFERON_GAMMA	0.0630557	0.0445649	2.27182	0.0231604	0.0870715	-3.69469
E2F_MEDIATED_REGULATION_OF_DNA_REPLICATION	0.101998	0.0320818	2.26295	0.0237019	0.0873905	-3.71389
POSITIVE_REGULATION_OF_DOUBLE_STRAND_BREAK_REPAIR	0.0624857	0.0423821	2.25983	0.0238951	0.0873905	-3.72062
DNA_REPLICATION_INITIATION	0.104073	0.0125985	2.2561	0.024128	0.0873905	-3.72867
FC_RECEPTOR_SIGNALING_PATHWAY	0.0679077	0.0501967	2.22997	0.0258154	0.0908186	-3.78467
HIPPO_SIGNALING	0.0623891	0.0440058	2.22204	0.0263469	0.0908186	-3.80153
TCR_SIGNALING	0.0689374	0.03858	2.21966	0.0265081	0.0908186	-3.80657
INTERLEUKIN_3_INTERLEUKIN_5_AND_GM_CSF_SIGNALING	0.0660062	0.04179	2.20628	0.027432	0.0908186	-3.83487
HOMOLOGY_DIRECTED_REPAIR	0.0688065	0.0371845	2.19688	0.028097	0.0908186	-3.85463
SIGNALING_BY_VEGF	0.0541345	0.0489568	2.19638	0.0281324	0.0908186	-3.85567
T_CELL_RECEPTOR_SIGNALING_PATHWAY	0.0623287	0.0418933	2.18525	0.0289395	0.0924197	-3.87898
POSITIVE_REGULATION_OF_DNA_REPAIR	0.0571543	0.0432229	2.15512	0.0312229	0.098651	-3.94143
GAP_FILLING_DNA_REPAIR_SYNTHESIS_AND_LIGATION_IN_GG_NER	0.0883629	0.0289522	2.14131	0.0323208	0.101045	-3.96978
P130CAS_LINKAGE_TO_MAPK_SIGNALING_FOR_INTEGRINS	0.0689935	0.0374422	2.11341	0.0346387	0.105506	-4.02647
GLOBAL_GENOME_NUCLEOTIDE_EXCISION_REPAIR_GG_NER	0.0681988	0.0363695	2.10656	0.0352297	0.105506	-4.04029
POSITIVE_REGULATION_OF_INTERFERON_BETA_PRODUCTION	0.0637863	0.0493276	2.10463	0.0353974	0.105506	-4.04417
NUCLEOTIDE_EXCISION_REPAIR	0.0629714	0.0376867	2.10169	0.0356542	0.105506	-4.05007
TP53_REGULATES_TRANSCRIPTION_OF_DNA_REPAIR_GENES	0.0643763	0.0382688	2.09917	0.0358763	0.105506	-4.05514
REGULATION_OF_T_CELL_RECEPTOR_SIGNALING_PATHWAY	0.0686932	0.0442763	2.09512	0.0362345	0.105506	-4.06324
POSITIVE_REGULATION_OF_B_CELL_MEDIATED_IMMUNITY	0.0557827	0.0491684	2.07274	0.0382724	0.109552	-4.10781
T_CELL_CHEMOTAXIS	0.0738384	0.0376866	2.06918	0.0386056	0.109552	-4.11486
INTERFERON_SIGNALING	0.0575895	0.0404628	2.06785	0.0387304	0.109552	-4.11748
TOLL_LIKE_RECEPTOR_9_SIGNALING_PATHWAY	0.0663815	0.0425524	2.02609	0.0428343	0.117794	-4.19915
MITOCHONDRIAL_DNA_REPLICATION	0.0834978	0.0408026	2.01595	0.0438842	0.119574	-4.21873
SIGNALING_BY_KIT_IN_DISEASE	0.062507	0.0482464	2.00861	0.044658	0.120577	-4.23284
ACTIVATION_OF_INNATE_IMMUNE_RESPONSE	0.0589124	0.0478507	2.00185	0.0453814	0.121426	-4.24581
TRANSCRIPTION_COUPLED_NUCLEOTIDE_EXCISION_REPAIR_TC_NER	0.0659015	0.0330239	1.98099	0.047674	0.126421	-4.2855
DNA_REPLICATION_INDEPENDENT_CHROMATIN_ORGANIZATION	0.0622943	0.0417892	1.96673	0.049296	0.129566	-4.31238
